# Supplementary material for: In planta Identification of Putative Pathogenicity Factors from the Chickpea Pathogen Ascochyta rabiei by De novo Transcriptome Sequencing Using RNA-Seq and Massive Analysis of cDNA Ends
Source: Front Microbiol. 2015 Dec 1;6:1329. doi: 10.3389/fmicb.2015.01329 (PMC4664620; doi:10.3389/fmicb.2015.01329)
Supplement: Supplementary file 4 [file DataSheet4.ZIP › Additionalfile2._ref]

>Contig1 : tr|B2WME9|B2WME9_PYRTR F-box domain containing protein OS=Pyrenophora tritici-repentis (strain Pt-1C-BFP) GN=PTRG_11159 PE=4 SV=1 e-value: 1e-97 blast score:  358
AAATGCCAACTTGCACGGTGGATCCCAGGCTCCGGGTTGCTGACACTACTTAGCCCTAGA
CATGGCTCAGTGCCACCTTTATAAGCTCCCTAATGAGGTGCGTTACACTGTCTAAGTTGC
CTCTGCATCTGCTAACGTTGGTGTTACACAGCTGCTTTTGCACTTGCTTGTGCTAATACC
AACGCCTGAGCTGCTCCCTCTGACACTCATCTCCCGTCGTATCTACAATGTCGTCCTCCG
AATATTGCACAATCGTCTGGTTGCTGCGGCTGAACTCGACTCGCATTCGCTGCTGCTCGA
GTGTTATCATCCCTCTGCAAAGCTTACAGAACCTCCCTACTTCTGCACATATCAAGGCAC
CGATGGCCTAGCGCCATACGAAAACCTTGCCGAGTCTGGTCACGCTGTCACTGCTAGATT
AGGGGAGATGCGCCAGATGTATTCCCGGTTTCGACCACATCGACGAGAGCTTGAGGACGG
AGGGCGCAGGGTCATCCGCCGACCTGGCGATATACCTGGAAGCCGCACATACCCTGGCAC
GGCTCATGACAAGTACAAAGGCGAGCTCGTCAGGCAGACCGTCAATTTAGAGGCACATGA
GCTGTTTACACAGCTGGTGGCGCAAACTAATTTGGTCAAGATTAGACCTTACAACGGCCT
CTTCAGCGCTTTCGTTGAGGTCGAAGAAGGTGTCTTGAGGGTTTGGAGGGAATGGCTCGG
CAAGACCGCAGCCAGAGGTAGCACGCCTGGTGCCGATATACAACAAGAGATCGTGGAAGA
AGTAGGCAAGGAGAAAGAAGTTGTGCGTGAGGTTGCAGGGGAGAAGTTCGACCTTGACGA
TCAACGCATATTGTGGGTTAGCACAGCGAAGAACATAGGAATACGTTTCAATGTGAAGGA
AAGGCAACTGCGAAAAGACGCTCCGATTCTTATCAGGAATGATGAAGATCTGCCAGTCAG
CTACGATATTGAATACGATGAGCTCCTGATACGCACGTCGCATCTCCTACTCATACTTGA
GAAGTCCATGGTACAGGAAGACAATTCGTCTGGCAAGGCTGTCGTATTCAGCTCTTTTGG
ATAGTATACCACTCGCTCAAAGTGGACACAACAACACACGTGACGAATGATGTGAGGGGT
AACCGCACACAGCGTCAACAGGGGGTTGTCTCCAGAAAAAAAAGTTCCCAACAGAGAGCA
AACGCAAAAAGAGAACTGACCCGAAGGCGATTTGAACGCCTAACCTTCAGGAGACACCTT
AACTGGAATCTGACGCGCTACCATTGCGCCATCGGGCCGGTTGAGCAGTTCTTCGATGGA
TAAAACGGAAGTAAGCTGCAGTATAAAGCCAGTAATGGTCCACACCACCATGCTGCAGAC
CAAGGTCAATTCAACGTCACAATGCAACGAAATCTGCAGCTGCGACTCACGATCTGTCCT
GTGGACCATTATGATCATTGTCTAGCTATTTGACTCTCAATGCGGACATGCAGCCGTCCT
ACAACCCCGCCACCCCACATTGCCCAGCCAAAACGACGTCCTGAACCGCGGTACATTTCA
AGCACCGCTCTTCGAAGCGCACGTGCCGAGCCAGGGTAGGATCTCTCCGCCTGGCGAAAA
AAAAAACTACAGATTGAATCAAAATCTTTTTCATTAATTATCAATTGGAAGCGAAGTCAT
TCGTGAGGGATTTCAAGCACTGACCAGACATGTGCATCTGCGACGAGTGCACTTTACCAG
ACCAATCCTTACAATCTACGGAAGCTCTTAGGGAGCAAAAAAT
>Contig2
GATCGTACTGACGTGAAAGTTCAACTCTCATTTACACACGAAAGCCCTATTTGTATCATA
CACAGACTTGCAGGAATGCAGGGGCAAAGCAGCCCCCAACAAGTCGCCTACCAAACTATC
GGGTTCCCGCCCAAGATAACAACAGGATCTCCAGCTTTGTTGTTGCACCGGTGAATGCAC
TCGCGTATGCAATGTTGTTACAGCTCCTGGCACATACGGCGCAGCGTCGGGGCACAACCG
CATCTACCACGTACAGCTCTCTCGCAGCGATGACAAAGGGTTTTCTTCCGACACGTCTGT
TCGTGTAGCTCAAGTATAGCATGAACAGCTTCGTTGTCCGTCTCAGACTTTTGAATGCCA
GATCGACCTGCTAAGCAACACGACGTGAGCAGCGCTTCTTTCGGATTGAGGCCCTCTGAT
CTCGGATAGGCGCTATCTCCATCCTTTGCGGTCGTCGTTGGTCCAATGGAATCAGGAGGA
GGCGCGAAGAGCCGCGCAGAAACGTCGGCAACAGAGAGTAAAACACTTGCGTAGACGGTG
CTGATAATACCCATCGTGTGCGACCTAGAGAGTAACAAAGATTCGGGGCTGAAGAAAGAC
ACGTTGGGCATTTCTCACTGATGTATGTATACTAGAGCGAAGTGTTACGCAAGGGTGCGG
CACAGTTCAAGGTCGCCGAGTCATGTACATGCCAAACAAAAAAGTATTCGATCGACTGCT
ATCGTTGCGTTTTTGGTACTTTTGGTAGCTACAGTCTGCCCTAGATATGCAGAGGGCGCT
TTTCGGTCAAAAAGCAAGCATCAAGCAGAAAAAGCACGGCTAAGCCACGAGTCAACACAA
CGCCAGTTGAGATTATTCACTTTAGCTTCCAAA
>Contig3 : tr|B2VVX8|B2VVX8_PYRTR Arabinogalactan endo-1,4-beta-galactosidase OS=Pyrenophora tritici-repentis (strain Pt-1C-BFP) GN=PTRG_01340 PE=4 SV=1 e-value: 3e-07 blast score: 58.2
CTCAACAGGATGCTCCGCCACGTCTTGAGCTCGACTGGGCCCTGACACCTGACAAGACCG
CGGATTGGTACAAGGATCACAAGAAGCCGGTACCCGAGTTTGCACCTGAGATTACGGTTG
TTGAAGAGAAGAATAGCTATGTTGTCAAGCTTGATTGCTCGGATTGTCCTTTCCTGGTTA
AGAAGAGCTTTGTTGAGTCTTCATGGCAGAAGCAGGAGAATTCATTGCTCTTGAAGTTCG
ACGTGAAAGACGCCCTATCTCAACCCAGCCCCATTCCAACATTACACATCAATGGCTTTC
CAGTCTTGCCGCTTGGCGCAATGCCTCTCTACATCAATGCCCACCAAGTCGCCGCCAACC
TCACCCAAGAGACTATGAACAACATGGTTCGTGAACGTTTGCTTGACCCTGACTTTGGCT
GGCAGACAAAGTACCACAAATTCCCACTCCAGTACGAGCACGTGCTTCTTCGTACCGAAA
CTCCAGGACAGTGGTGGATGCAGTTCGACGTCACGGGTCTTCAGTATGGGGCAGATGGAG
AGCCAGTGCACTTTGGGGAGAACCACAAGCTCGTGCAGATTTTGGTCAAGCACGTCAAGA
GCACGGAGGACTCGGACGAGAAGCTCTCAATCGAGGACATCCAGGTGGTGGAAACAGCGC
AGCGCGTGCAAGCCATTCGGATGAAGTGCGGAAAGTTGGCTATGGTGAAAACATTGTTTG
ATCCCAACGAGTGGGACGAGTACGGCAAGCTAGGCTCCTGGTCGAGAGAGTGGAACATGG
TGTTCGGAAAGATTGGACAGTACTGGGAGGACCACATCCAGCACAACGCTCTCCTGATGC
CCGTGGCCTTGCTACTAGCGTTTTTCATCTTCTTCGTCCGCGTCTGGTACCAGAAGAGAC
AGCAGGAGAAGACAATGGACGCGGAGTACGCTTTGCTGGAGTCTGCACACGATGACCTAC
CTCCAGCATACTCTGACATTCCGATCATCAAGATCGAAGAGTACGATTGATCGTGGCTTG
GAAGGGCGGACTGCGGAGAAAAGGGCGCATTCGCCGGTTTTCATGCAGACTGTGCCTGAC
GAGGTTAGACCTAATACAAGTGGCTAATCCTCAAAACCCCATCTTCGTTGACACTCTTTG
CTCACTGTACGCCCAAGTGACGACTTAACACTTGTAGTCTCACAATCAACAACCAACCCT
AAAACGGCAGGTCTACCAACCTCCTACCTGCACCTGGCCGTCCACAAGCAAACCCGCAAG
ACAGCATTCTCACAGCGCCACCGCACCTCCCTCGCATAAACCCAACTCGAAAACCCCCGA
CCCATGTCTTCACCCACCTCACCCCACGCCTGGGAACCACTGACCACGCGGCGCCTCCTG
CTACGGGAATACACCACCGCGGACGCCGAGAACCTGTTCATCCTTGAGTCCAATGCAGAC
AACGCGCGGTACCAAACCTGGGGCCCCTGGACCCGCGAGAGAGCGCGCGAAAGCGTCGCG
CAGAGCCTGCAGCAGCGTCACGAGGCGCCGCGGACGGTGGTGGAACTCGCTGTTGTTTGG
CAGGAAACGGGGGAATTCCTAGGGCGGGTTGGGGCGCGGGTTCAGCGCTTGGATGGCGTT
GCTGCTGCTGCTGCTGCTGC
>Contig4 : tr|G2XAD0|G2XAD0_VERDV Tetracycline resistance protein from transposon OS=Verticillium dahliae (strain VdLs.17 / ATCC MYA-4575 / FGSC 10137) GN=VDAG_07033 PE=4 SV=1 e-value: 5e-83 blast score:  310
TTGGAAGGTGCGAAAAGTGTGCAATTAGGTAAACAAGAGTAGGCCGAGGGAGCCTTATTC
ACAAAGCTTTTGGCTCCTTGCTCGAAAAGTTTCGCGATGCCAGGTTCGTTATTGATATTC
TTTGCCAAGCTTTACGTCATCCTTCATTTCAACAGTGAGCGAGAGCTCTAGTCTTTGCAG
CAATGCCCATGATATCGACTCACCTCGCAACAACGGCAATTGCAGCCATATACAAATCGA
AGCTGACCCTCCTGCTCTGTTGTGTTGATAGCTAGTCTCAGCATGTCTAGCGTCGCGATA
CAGTGCGTAAACCTGGTCCGTGTGCATGTCATACCCAGAGAGAGCGAATCAACGGCAGAA
CTGTGAGCCACAGGAGGCATTATGATCTGTCTGCATCGTTCGGATGATTGAGACATAAAG
AGTAAAAAATAATCTACCAAAGTCTTCAAGAAGCCTGCTTCAACAAAGTCAGAAAGCACG
TTCCATCAGCTACATACTTCCGTCACCCGAAGATTCAGGCCCCCATATCCACTTCATCTC
CTGGCCCGCTCACACGCCTTCCAAAACCCTTGGAAATCTTCAGGTCGCATCACACGAACA
CTAACGCTTCAGGTTCAAGACATCATGTCACATCCCAAAATCGCTATCATAGGCGCAGGG
CCTGGAGGATGCATGCTCGCGCGCCTGCTGCACCAGTCCTCAATCTTATGTACTATCTTC
GAAGGGGAGACCTCTATCAACTATCGCTCTCAAGGCGGAACCCTCGATCTTCGAAATACC
ACAGGCCTCGCAGCTGTCAAAGCTGCCGGACTCTGGGAGCAGTTTCAACAACACGCACGC
TATGATGGCGAGAGTCTCTTAGTAACTGACAAGACCCTGACTACGTGGGTGCGTCGAAAG
CCAGGCAGCAAAGACGATCATAGCAAGCTGCAAGAAGCGCCAGAGATCGATCGCGCAGTG
CTAAGAAAGATGTTGATCGAGAGCGTGCCCGCTGAATGCGTGAGGTGGGGATGGAAGCTC
GCCTCTGTAAGAGAGACAGCCTCTTCGGGTCTGGAATTGTGTTTCGCCAACGGTGAAGTG
ATATCTGGATTCGATTTAATCGTCGGGGCAGAAGGGGCATGGAGCAAGACACGAACCCTG
CTCTCGCCCGACAAACCACATTATTCAGGTCTTGGGGGTTGGAGCATGCAGATCTCAGAT
GCGGAAGTGGTTGCACCGGAGGCGTATACCTTTGTGAACCGTGGCAGTATCTTTTCGTAC
AGTGACGGGAAAGGAGTGGTTAGCCAGCAACTTGGTGACGGAAGCATCAACGTCTCCTAC
TATGGACCATACCCTGAGGACTTTACCGAAAAATGCGGGTTTGATGCGGAAAACCTAAGC
ATTGCAAAGCGACACATGTTGAAAGAGCTGGAAGAGTGGGCACCTCAGCTGAGGAACCTA
GTTGAATCTGCAAACGATCGACTCGTCTGGCGCAGTCTCTACGAACTACCCGTCGGTTGG
ACGTGGCCACACAAGAAAGGCATCACGCTTCTAGGTGATGCGGCACATGTTATGACGCCA
TTCAGCGGGATTGGAGTGAACGCTGCATTCCACGATGCGGTGGAACTTGCGAAGCAAATT
CTCGCATTCACTACATCAGAGGAACCCATGGACCTAGATGGCTACATTGTACGCTACGAG
AAGAAAATGCTTGAGCACGCACATCGAGCTCAAGCTCACACCGAGGGTTCAAAGACAGAT
ATGCTCCTAACACCTGGCGCGCCACGAACTACCATTGAGTCATGGGTCCTGAGGCATATC
AAGGAAAGTGCTCCAGCTTGGGCGCACCCACTTCTGACTGTCCTCGTGTACGCAGGCTAT
TGGGTGTATAAATGGTTCGTTTGAGTATGGATGTCAAGTTCACACAGGTGGTAGGGGTGG
GGTTACTCTATGTCGATTCTTCATCTCCCATCTCGTTTATTTTCAAGTAGGTTCGAACTA
TTGCTGGTTCCAAGTGGTCAAGATCCTTACCCCTAATTAGATTTCGACTCTAGTTCAAGA
TCAATTTGTCTAAGGCACCGCATTTTGGAATATTAGCTAGTAGCAGCTAAATGTAGCGAA
GGGTATAGCAACGTGGTCCCAACAGTTGTCTTCTCTAGTGTATCTTTGAACCCAGTGGCT
TGGACTCCTCTCTCGATCTGATCTGAATGTTCCATAGGCGGAGTGAAAGCCTCGATAATG
AGCCAATAGAAGCACCCCGGAGAACAATAGCAACGCTAGATCTTC
>Contig5
GTAGCTGGCCGCTGATGAAACATGGCGTAGGCACACCTAGACTGTAAGCGTCAGTACAGA
ACGTGGACGGGCGGCAGCCAACTAAGGTTTACAAGTCACCGCACCTGCGATGCCTATAGG
AAGCTCAAGTAGCTAGCATCTGACCTGTCCCTACACCCAAAAATAGTCGGGATATTTACC
GCTTCCGAGCTTGCAATCAACACCTTAACCTCGAGAGCGATGATGCATTGATCTCTAGTT
CTTGTAGCATTACAGCCACATTATCATCAACGAGAGCTCAGCTGTGAAGACCCGGCTCTA
GCCCACCTC
>Contig6
CGCACGGGGGCGACAAAGCGGACTGTAGCGCGGGGTTGGGGGATGGATGTCTGCCTTGGT
CACTGTTCATCTGAGGCATGAGCAGCGAAACCGGATTCACCGAAACGTGTTGTTATTACA
GTAGCTATACCGTTCGGAGTAAATGTAGAGGCGTTGGCGGATAAACACTCTTCGTTTACA
CATCACCTGTAGAAACCCACATCTCCCACGCTAAATATGCGACTCTTTCGTGATAGTCTA
CGACGACTGCGACAATGTGCACAGCTCGCCTCGCTTCCTCTACTGATCTTCGGTTACCCC
TGCTAGCTTGCGTACTCGATTCGGTCCGTCTGAGACCAGGTGACTACTTGCGAAAGCTCT
AAGCGCTGCACGCGCTGCGTGGAGAGTACTGTTACTTCCCTGTCTCGTCTGAAGTCGCAG
CCGGTTTCTTCAGTTTGCTTCTTTCGAGGTCGTGGGATGTTGCAAAGAAAGGTGTCCGCC
TGGGAATTTTACTCGTTGTATCGATCATATGGTCGTACTTCTGCATCCTGGAATGCTCGG
AAGAATGGCTAGAGATTGTCATAATTCATTGACTGTTTTTCCTGCAGTATCGTTGTGTGA
AGTCGGTTTCAAGGATGCTGAAGTTGCCAGACGGCGAAGGTGGCGACATGTGCGAGCACA
TTTCTGGTGACTATGGGCTGTTAAAACGACGATGCAGAGAGAAATCCGATAGAATAAACT
TACGGAG
>Contig7
GGGGGCGACGATCGCATTATCGGCGTTTGATCGCTTCTGTCAGGACTCCTGCTAACCCGG
AGCTCTCAAGCCTTGGGTTGATCCGTTATGGTCCGGCTGTCAGCCATACTCTGTACTAGT
GCTCACGGGTCACCCAAAGGATATAAGGGATATGTGATTTGCTCCAGTTCAGTAGCGATC
CGTCTATCCTTGCCTGCAATACATCTTATTCCCTCTGATCATCTCACCCTTGAGTCCTGC
TACGTTACATGATCCTGACAGCTTTGGGGAATTTTGGGGAGGGGGTCATCATTACATCAC
TTGGCATGTCGAGTATTTCTAGATGCAGCAATTGGCCAGATCGGCCCAGGAGGT
>Contig8 : sp|Q9P8I0|PUT2_EMENI Delta-1-pyrroline-5-carboxylate dehydrogenase, mitochondrial OS=Emericella nidulans (strain FGSC A4 / ATCC 38163 / CBS 112.46 / NRRL 194 / M139) GN=prnC PE=3 SV=2 e-value: 1e-16 blast score: 63.5
ACTTGCTGGACACGAGGTCGGCTGCCTTCAGGAAGATCGAAGCACGATCGGCGAAGGGTA
GAGCCTCCCATTCTGCTTTTGCCTCGAGGGCTGCATTGATGGCCGTCTTGACGTCTGCTG
TGCTGGCGTTGGAGTACTTTGCGACTACATCGGCGTGGGACGACGGATCGTGCTGAGTGA
GGATGGAGGAGTTATTGATCTGGATTCGGTCAGCATCGACAATCAAAGCACCGACACATC
AGAAAAACCTACGTGTTCGCCTCCAATGGCAAGCGGTACCTGGATAGCTCCCCTCTTCTT
CAAGGCTGCGATAGCATCTTGCAACTTTTGCCTGTCCACTGAGCCTTTCGAGTAGTGTTG
CTATAATCCACGTTAGATCCTCCCTCCCATATGGA
>Contig9 : sp|P30608|CP52F_CANTR Cytochrome P450 52A6 OS=Candida tropicalis GN=CYP52A6 PE=2 SV=1 e-value: 1e-07 blast score: 56.6
GGAAAACATAATCGCAAACCTGCACAACAAGCGACCAGAACGCCGTGTCCCAAACATACC
TCGTCTGTTTCATAGGAGAAATGCAACGTTGGGTGATGTTCTGGAGAACGTGGACATCCT
TGGTCAGCCGTACACGATATCCTCGTACCGTCCTGCATTCACGCCGGGCGTTCTCAACGC
CGCGTGCGACCTAGCCATCGTACAAAACAGCATCATAAACTATAATCTCGACGTGCAAGA
GCTGATTATTGACGACGACCTGAGCACCCGCAGAGAACAGTACCAAAGCCTGCAGGACTG
GCGGAACGCTCTACCGCTGAACCTTCGAGATGAAGAGAACAACACACCCGGGACAGTTTT
CCTAAGGCAAGTCTACATTTGGATTGTCTGCTGCTTCAGCTCACTGTCTACAGCATACAC
CGCGACGTGATCGCTTTGTTCCTTCTACGACCGCTGGACCCTGATGTGTGTCTTATGGGC
GAGACGACAAGCCAAATTCTTCGCGTCGCGCACTGCCAACGCATCATTTCCCTTGTCGAA
ACCCACTTCCGCGACCAGCTGGCCGGTGACTACACAATCTTCTTCCTTGCGGGGCTGTTC
CACGTCTGCCTTATGCTCATCCCCTCGCTCGCATCCTCCGTCAGCTCAGACCTATTCACT
CGCGCAGCTATGCTGCTGCATCGTACCGTCGTCGATCTGCCCGGCATGCGTCAGATTCTC
CGCGGTGTTCAGGCTGTGGTTTGGGGCATGAATAAGAGCCTTCCACAGGGGGCGAAAGCG
TCGTTCGAAGGCCTCAAGGCGCCGGCAGACTCGGTAGAGGTGAACCGAGAGTGGGGTTTT
CCGCAGCTCGAGTACCTGCAGAGCGAGCCTGGTGCGGCAGTGAAGGACCTGCGGGGCATC
CAGGGGAGCTTGGGGAGACTAATTGCGATGTGGGAGGAGGCGTAGGATGTTCAGAGCAGA
CAAAGTGATGCCCCATGAGAGTAGCTTGATTGAGCGGCAGTCTCACGACAGTCCCCATAC
TTTCCACAGCCTGGAACTGCTCGGTAGGTTATACGCAATCAGACATGATTAACAAACTGA
CTTGGTGTCTTCACCGTATATTTTCCTACGCCAACACTCATTCTGAGTATGCTGAGCACC
TCCAGCCTTCTCATATCCCAGGCCTGGGCATCCACCTTCCTCTAGCACAAGAGGATCCTA
CCGCGCACGCAAACCCACATTCGCCCCTCACATTGCAAGAGATCGTAATTATGGATACAC
TCCATGCGTTTCTCCAGCACGCTTGTCTGGTTGTAAGGAGGCTGAGACCAAGGCTAGGTT
GGATTGAGCTGTACCTGTCTAAGTCTGACTATGCGAGCTTTCTTCGTAGGTGGTTTTGAT
TGCGATGACGTCTGGTGGACTGGTATGACGGCAGCTGCAATGGATGTACGAAGAGCTAGT
ACTTGGTTCTACACCGAATAGGTCTAATTCGGTATGGTGCAACACCAAATATCAGCTGCT
TTGTAGGTCGTTCGCAGGTTAAATCTGCAGGCTGCTATTCCCCGCGTTCAGCAATGTAAG
GGGCGACTGCACGTCAGGGGACCGTTACGTGATAAGTGGTAGCCACAGGATGCGGGACCG
TTATACTGATTACATGGGCCTTTATCTCGCTCTCAGTGGACAGATCATCGTCCCGAACAG
TCAGCTTACCAATCGCTGATTCGTGGACTCAGCGACTCTCTAGCCACACTGTGCGATGTA
TGTTAACCACTCTGGATTGACATCAACGTTGCTGATTGGGCCCGGTTACTCTCTGCGTGT
CCAATGCTACGGAGATCTGCTTGTGCTTCTCAAGGTCTTTCGCTTACGAGTAACGCAGTA
GTCCACCACTATCGATTATCAACATGATAGGAGACAAACTGCCGCCATTCAAATGAGCAG
AATGTAAGCTTACCGGCTATACTTAGATGCCCACGAGTGCCAAGACGATTTGTCTGTGTA
ATCAAGGCTACATGTAAGCGCCTAGTCTGGATACATGCACGGACGGGCTTCGACATGCTC
TTCTTCTGTGGATTGAGCCCACACTGCGTAAAGAACTCGGTACCTTGCGATATCCTTTGA
CACAATCTACTGCCAGTATGGACGCTTTGTTGTCGTCTCAACTGCCTGCACTGGTTATTG
GCAGTGTCGTTCTCTTCCTCGGGGCCTATCTATTCTACTTATGGCTTTTGCCAAAGCCCA
TCCCGGGCATACCATACAATGCGAAGGCCACGAGATCACTCTTTGGGGACATACCAGATA
TGCTTGATCATCTCGATCGCAACAAGACGTTACCTGACTGGATGGAAGCACAAAACGCCA
GATACAACTCTCCCATCGTGCAGCTCTTTTTTTATGTGTTTCAAAAGCCGGTAGTGGTCA
TCTCAGACTTCAAGGAGTCGCAGGACATCCTAATGCGCAGAAGCAAGGAGTTCGACAAAC
CTGACATGATCAGCGATGCGTTCTACGGTATCGTCCGCGACCATCACACGCTACTGAAGT
CTGGGGACGAGAAGTTCAAGTCGCAGCGAAAGTGGCTCCAGGACCTGATGTCGCAAACCT
TTCTGCACGGAGTTGCTGGACCCCATCTTCACAAGACGTTCATGGAGTTGGTACAGATGT
GGCAGGAAAAGATGCGGCTAGCTGGCCCAGAAGGCTGTCCGTACTCGGTGAAGACCGACA
TTGCTCACTCGGCACTTGAAGCCATATGGGCGGCCATGTTTGGTACAGGAGAGACTGCTA
CGATTACCATGAAGCAGATCGACTTGCTGTCTTCGATAGAACCCGGATCCATCAAAGCGT
CTTCAGATGGAGCGCTCCAAATACCACAAGCAGATCGGGCGCCAACTTTCGATGCCATAT
TGAGGCTGACCCACACATTTGAAGGTGTTGTCCAATCTGTATCCCCGCGTATCTATGGCT
GGTTCTTGCCGTACCGGTTCCCCAAGCTGGTTAAATTGAAAGACCAATTGATCATCGATG
AGATCAACAAGGCTCAGCGAAGAATGCACGATATCAATGGCGAGCAAGGCAAAGTGTTCA
ACGCGGTGGATCACATGCTCTACAGGGAGAAACAGCAGGCGACAAAGGAAGGCAGGAAGC
CTCAATACTACTCCAAAGCTATGATTGCCGAAATATTCGGTCTCCTTATCGCTGGCCACG
ACACAACCTCCACCACGCTGATGTGGATCATGAAGCTGCTCACCGGCCATCCCACGATCC
AATCCAAACTCCGCGCCGAGCTGCGAGCCTCCTACTCCGCAGCACACGCAGAAGCCCGCG
TCCCGACCGCCCAAGAAATCACAAACACGCCCGTCCACTACCTCGATGCTTGTCTCGAAG
AGCTGCTGCGCTGCGCGCAGACCGCCTCCATCCCCTCCCGAACCACGACGACCGACGCCG
TCGTCCTGGGCAGCGTCATCCCAAAGGGAACCAGAGTCGTCCTGCTCGGCTGCGGCGGCG
GCATCATGAAGCCGTCC
>Contig10 : sp|Q0U3N7|MKAR_PHANO Very-long-chain 3-oxoacyl-CoA reductase OS=Phaeosphaeria nodorum (strain SN15 / ATCC MYA-4574 / FGSC 10173) GN=SNOG_13627 PE=3 SV=1 e-value: 1e-167 blast score:  587
TCTGAAGGGGGGCAATGGGGAGAGTGTTTTCGACGAGGGGCTGTGCTGTGTGGTGCGATG
ATTGTGGTGCTGGGATAGATAGCCTCATCATCTTTGCATCGTCGTCGCCATCCGTGGGTT
GACTCCACGCCGTCAAAGCTCCCATGTCCCGTCAGCCAGAAATTGCTTTTTCCGCACCGT
ACCGCACCGCAAGGAAACCAGCATGCATATACCGACAATAGCCCACACACCTAGATCTCA
CAGAAAGAACAGCATGACTAAGCTCCCAGGGTCTGTGATATATGCATGCTTCCGATTCGT
TATCGCTGTGGATCCGCCGAGCGTGATTAGGGTTAAGATCAGGATCAGGATCAGGAAGAC
AAAATGATGCGCCGCAGCGATGCAGATGCGCGACTTGCTGGCATGGATGATGCGAGATAA
ATGCGCAAAAGGATTTTGGGGGGCGGTGGGCGGTGAGCGTGACCCCGTTGATGGGATGTG
CACATGTGGATATATGAATGTGTACAGACAGGCCGACCCAGTGGGCTGGGTTTGCGTCAA
AGTTTCGAGTCCTTGTACTGCCTTTTGAGACGGCTAGGAGCTGGACAAAGCTTCGGGTTG
TGATTCTCGCTGGAGTTGAAATTCTTTCTGTAAAGACGCGAATGGACAAGGCGAACGACT
GGCTTCAAACGGCTCTCACTTTTCCATCGCTCATCTCAGATCGATCTCCAAACGTCTCTG
GCCGACCCTACCACCTTTGTCCAAGCCTGGAACGACTTCGACTATCGTACAGAAACCTCG
CCATCATGTTTGTGCCAATGCCCCCACGCCCAGCGGATGTCTACACCATACGAATCGCAG
ACCACGAAGCGCAGACCAGCCTTTCAATGTCTCTACGAAAACTCGTTACAGCCGCTGGTG
GGACGTTCATGATCAGCTTGATGGAGGGGCCGGGCTTCATGTAAGCCTCAGTCGCGAACC
AAAAGACATATCATAGGCTAACACCACCAACAGTTTCAGAATGCCTACCACTGCGCCCTG
CCCACTCACATCGTTCATTCACGGGGGCCTCCTGGAGGAAGGTTGCATACATGTCAGCAA
GATGAGGCTTGGTGAAGAAAAGGAGCCGAAGAAAAAGGATGGTGGACTGTCGGCTGAGGA
AGAATCGAGTGACGCTGAGTCCGTGGAGGAGGAGGATGTGGGTCATCCGGGCTTGAGGAT
GCAGTGGAATTGGACTGAGCTGAACAAAGACAGGGCAAACTGAGATGAGACGGCGATGAA
GATGTATTTGTATGGGAGCGAGGCGTTCGGGATACAAGCGCTTGATAATGGTATTAATGT
CTTATGTGACCGCAGCTGTATCGATCGTTGAGTTTGTTGCGTACTGTGCGAAACGATCAT
GGCGCAATGCATGTTGTCGTATGGCTTTGAAGCTGCAGATGAACTGCTAAGGGCTGTTGA
CGTCTACTGCTTCTTGGCGTCACGCTCTGCTTTCCTCAAAGCGCGGTTGCGGATATCGAC
GTGCATGCCACGGTTGACCTTGACGACAACATGCGACCTCTCGCCAAGGAACCTCGACAA
GAACCACTGCATCAAACCATGGCTCCAGTAGGGTGTGCTTGTGAAGGCAACGTTTTGCGC
ACCGCCCGAGCGGCCAATCTTGCCGAGCGCAGCCTTGACGAATTGCTTGGGATTGGGTAC
AAGGGCAGATGGCTTGCGAATCTTGGACATTGCGGTAGTGATGAGATGCGACTGCACGCA
CTGAACATGCACACCGTACGGCTGGAGCTCAGAGCCGAGGGCAGTGGACCACTGCTGCAA
GAAGGCCTTGCTTCCAGAGTACGTTGCCAGAAGAGGTGTGGGAAAGAAGCCACCGAACGA
GGCCATGGTGAGGACAAGACCGCGCTTGCGCTCGACCATGCCGGGGGTGATGAGCTGGGT
GACGCGTAGGGTAGCCATGCAATTGATGACGATGATGTCATTCATCTCCTGCTTGGGCGT
CTCGTTGAAAGGCACAGGAATGTTGTGGCTCAGACCGACGTTGTTGACTAGGATGGAAAC
GTCCAGTCCCTCGACGAGCTTGGCCAACTTTGTGTAATCGGCATCTTTGTTCTGCGCAAA
GTCCATGGCCAGAGTCTTGACGGCGGTCTTGGGACCATATTTGGAGGAGATGTCGGCGGA
GAGGGAATCGAGCTTGGACTGGGTGCGCGAGACGAGGATCAGGTTGTAGCCCTTGGCCGC
AAGTGAAAGAGCGAATTCCTTGCCAATGCCATCAGAGGCACCAGTGATGAGTGCCCAGGT
ACCACGGGGACCGAATTCGGAGAGAGCCTTGCCGGGGAGGACAAACAAGCTCAACAGGAC
GCGGACGGTGCTGACAATGGGTGCGGCGAAAGATACAATGCCAACGAGGAGGAAGGCCGA
GAACGCGGCCTGCACCAGAGAGTTGCTGGCTTCAACGCGAACACCGAGCGGAGCGAAGAG
GCCGTCCATGGTGGGCAATTATGGAACTACAGCAAAGAAACGTCCGGACTATCGTTGCCA
ACAAGTCAAAGCTGCTCCTTCCGAATTGCTGACCCCAAGTT
>Contig11
CGATGAAAAGAGCTTAAGCCAGATGCAGGTTTTGTGTGTTGAAAAGACACCTGATTCTAG
TCAAGGATCATGACAGACTGATGCTCGATACTAGGGAGGAATTTTGAAGGTCTTGTACCA
GATTGTCAGGGGGAGAGTCTACATGCGTGAAGATTACAGGACATGATCCTTCCAAACAGC
TGATGCGATGACCTTCTACATGGACTGTCACCCTTTCTGCTTCTCCCATGAAACCTGTGC
TTTTAAGGCAGCTGTATTTCGCTCGTGGATCACGTTTGCGGCTTGTAGTTTACCAAGAAA
AATGTATTTGCAATGATACTCTCGAGAAAACGGGGTTTTCTTCATAAGAATTCTATC
>Contig12
CAATATGGAGCAGCAAAGGCCCTTGAGTATACGTAGTTATAGAGGACTAAGGTTATGTAT
TCGCCTTCCTCAGCACTATCGTCTCTACTCAGGACCTCCATACCACTTTTGTTGAATGAA
CGTTGCGGCTTTTGTGTCCGGCTTTTGCTGCTCTGCAGGAGGGAGGCGCAGATTAGTCGT
ATGTTGCAAGATAGGCAAGGTATTTTGCGTGGAATCGAAGATGGACAATGCAAACTGGTT
TAAGACAGTGATTTCTTCGTGCGAGAAGCTTTACAAGATGATCCGGTGGAGCTTGCGCAC
GCACTTTGCCTTCACCTCTAAACGTTAGTCTCCCATCTTCTTCCATCGATTACAATCGCC
TGTACCGCTCAACAGCCGCAGGACGCCCCCCATGGTTAACCTCCAAGACCTGCTTCGCGT
CACCTCTCTCCTTTCCGGTACTGCCCACTACCGTCACCTCGCTCTCGCCAGTCCCGAC
>Contig13
GTCGGGACTGGCGAGAGCGAGGTGACGGTAGTGGGCAGTACCGGAAAGGAGAGAGGTGAC
GCGAAGCAGGTCTTGGAGGTTAACCATGGGGGGCGTCCTGCGGCTGTTGAGCGGTACAGG
CGATTGTAATCGATGGAAGAAGATGGGAGACTAACGTTTAGAGGTGAGAGTGTGCACAAC
CTGTTGACTTAGCTGACCGTGCTTTGTTGTTGTAGGTGAAGGCAAAGTGCGTGCGCAAGC
TCCACCGGATCATCTTGTAAAGCTTCTCGCACGAAGAAATCACTGTCTTAAACCAGTTTG
CATTGTCCATCTTCGATTCCACGCAAAATACCTTGCCTATCTTGCAACATACGACTAATC
TGCGCCTCCCTCCTGCAGAGCAGCAAAAGCCGGACACAAAAGCCGCAACGTTCATTCAAC
AAAAGTGGTATGGAGGTCCTGAGTAGAGACGATAGTGCTGAGGAAGGCGAATACATAACC
TTAGTCCTCTATAACTACGTATACTCAAGGGCCTTTGCTGCTCCATATTGAAGACATCCA
GAGAGTGTAAGAGCGCCCACGAATTTACTCAGTCACCAATCGTCTACATCTCATACCCAC
TGCAACGATGCATCGCTAGACCTCGGATCACTCAGACTTTTGACACTCATCGGCTTCCCT
CGAGGTTGGTCTGTTCGTTACCAGAGTAAAACCGGCTTGATCGTACTCCCAAGC
>Contig14 : sp|P43069|CDC25_CANAL Cell division control protein 25 OS=Candida albicans (strain SC5314 / ATCC MYA-2876) GN=CDC25 PE=4 SV=1 e-value: 3e-65 blast score:  246
CTCAGAGCTCGTTATAGCATGTCAAGGAGTTGCAGCCCCATTGGGCGACGAGTGGGCCGA
GTTGCGTGGAGACTCTCTAGAGGATCGAATCAACGCGGTACGAGCTGTCTCGCGAGATCT
CGAAACCACTGTCGCCCAGCAGTACGGACTCTTGCAGAACCTGTCAGAAGCAGTCCCCCT
CTCCGAGATCGCCGTTCGCACTGACCCCCGAAGATTCACCGACACGGACTCGGAGCTCGC
GACTTCGCATGCTCGAGGCCCATCAGCGACACTGAGACCGCTGCTGAAAGATGTGCCACA
AGCCAAAACATATAGCGAAGGCACTGCCTTGGATGACAGCAAGATCGACCCAATACAGCC
TCCAAGGAACAACAAGAAGCTCAAGGACTTCTTTGGTGAGGTGCCGGTCATTCCGCAAAC
TGCCGTGGAAGAGACGCCAGAATATCTGAAGCTCGACCATGAAGGCGAGATCTCCTACGA
CCACAAGGTGACTCCGCCACAACTGCGTGGTGGTACACTGGCAGGACTCGTGGAGCAGCT
CACTCGCCACGACCGTCTTGACCCAGCCTTCAACAACACATTCCTCCTCACATACCGGTC
GTTCACCACGGCCTCTGAGTTATTCGAAATGTTGGTCAAGCGGTGGAGCATTCAGCCACC
TCACGGCTTGGCCAAAGAAGACTACCAAACGTGGGTGGACAAGAAACAGAAGCCTATCCG
GTTCCGCGTAGTCAACATTCTCAAGAGTTGGTTCGACAACTACTGGATGGAAGGCAACGA
CGAGGAGGCACGGATACTGATCCAGAGAGTGTACAACTTTGCAAAGGACCACGTCGCGAC
AACTAGCACACCAGGCGCCGCTCCTCTCATGACCTCTGTCGAACAGCGTTCTCGCGGCCC
AGACATGCCAACCAAACGCCTCGTACTGACTCTCAGCGCCCAGACGCCACAGCCTATTTT
GCCGAAACACATGAAGAAGCTAAAGTTCTTGGACATTGACGCCACCGAGTTCGCTCGGCA
GCTGACCATCATCGAGTCTAAACTATACGGCAAGATTCGACCCACGGAGTGCCTGAACAA
GACCTGGCAGAAGAAGCTCGCACCCGGCGAGCCGGACCCAGCTGCCAACGTGAAGGCACT
GATTCTCCACTCCAATCAGTTGACGAACTGGGTAGCGCAGATGATCCTAACGCAGCAGGA
CGTCAAGCGGCGAGTGATAGTCATCAAGCACTTTGTCAACGTTGCCGATAAATGTCGATC
GTTGAACAACTTTTCGACGCTGACATCCATCATCTCCGCTCTGGGGACAGCGCCTATCCA
CCGCCTGAATCGGACATGGAGCGCGGTCAACCAGCGGTCGATGGGCGTGCTGGAGAGCAT
GCGCAAACTCATGGGCAGCACTCGAAACTTTGCCGAGTATCGAGACACGCTTCACAGGGC
GAACCCGCCTTGTATACCTTTCTTCGGTTCGTGCGCAGTCGCTGTCCACATGCAGAATGC
GACTGACTTGATTAGGTGTCTATCTTACTGACCTGACG
>Contig15 : sp|P78715|MAOH_NEOFR Malic enzyme, hydrogenosomal OS=Neocallimastix frontalis PE=1 SV=1 e-value: 3e-23 blast score:  103
GATGCCTGAGGCTCCTTGCCATGAAGGCGACCCCCCTTGAGAAGTTCCAGTACCTTACCC
ACCTCAAGGCCTCCAACGTGCACCTGTTCTACAGGCTGCTCTCGCAGAACATCAAGGAAT
TGACTCCCCTCATCTACACCCCCACCGTCGGCGAGGCCTGCGTAAGATGGCACGAGATCT
GGACACAGCCCGAGGGCATGTACCACTCGACCAGCGACCGTGGAAACCTCCGCCAAATCC
TCGACAACTGGCCACACGACGTCGACATCACCGTTCTCACAGAC
>Contig16 : sp|Q2UD93|XLNR_ASPOR Xylanolytic transcriptional activator xlnR OS=Aspergillus oryzae (strain ATCC 42149 / RIB 40) GN=xlnR PE=1 SV=2 e-value: 7e-151 blast score:  459
TGTGTCGTTTGTCATAGGAAACTCGCCATGTTCCCGATGTATAGGTCCGTTGTCGACACC
TTTTTGGAACTACAGTAAGCTGACATAGCGCAGAACTGGAATATGTCTGTCAATACAATA
GAGAGAAAAAACGGCGAGGGAAGGTTGGAGCGTTCCACACTATGAGTCGACTCACGATGC
TGACTGACTCAGGTACCAAGACACATCCAGAAACAAAGGGAAGCAGAAGCGGCTGCATCA
CGCAGCCCGCAGACACCAAACGAACTTCAGGCCGCGTCGAATGGTCTATTCGAAAGCCGT
AGCGTCGTGACTGAGATCGAAGATGAGGGCTGGTCGCAATCAGAACCAACCCCAGTTGCG
CAGCACTTTGTCTCTGCCGGCAAGAACAGTCTGCACAACCCTCCTCCTGGGGATTGGCAA
AGCTTCAACCCCGGCGCCCCTTTCAATCCACCAGTTACCCACATGATGATTGATCCACTG
CTGTTGGGGTCTATGCACGCCGAAATGCCACGTAATGAAGAGCTCATGTACGCCATGAAT
GGAATGGCACCAATACCAGCAGATTATGCCCATGTAGGATACCCGATCCCATTCCAAGCA
GCTCGACCATCTTCGCCACCGCAGAGCTACGGCTCAGCAGACACGGGATCGCCGCAATCC
GGAGTCAGCGTCAACTCATCACAGGCTGGCGCAGTGACTTGCAGGTATCCTGTACTGAAG
CCTCTTTTTCCACACCTGGGTGCTATCATGAGCATCTCGACTGCCTGCGACCTTCTCGAG
TACTACTTTCAAAGCTCGTCATCGGTTTTTATGGAGCCGGTATCACCATACATCCTAGGG
ACCGTGTTCAGGAAGCGATCTTTCTTGCGCCAGCACAAGCCAAGGAAGTGTAGCCCTGCT
TTGCTTGCCAGTATGCTCTGGGTCTCGGCGCAAACGAGCGAGGCTTCTTATTTGACCTCT
TCGCCATCGGCAAGGGCGATCATATGCCAGAAGCTGTGGAAGCTGACAGTTGACCTACTC
AAACCCTTGGTCCATTCTCCCTCCTCGCATGGCTTCGCGCCCGGTCGTAGTGGAGTGACC
TCAGCAGTACACAATTCTTTCAACGTTGAACGAACAATAGGACGGTACGACGGACGGATG
GATGGTGCCATGCCACCAACCAGCAATCTCGACGATGTGGCGACATACCTCAACTTGGGG
GTAGTGACTTCGGCAAGCGAGTACAAGGCAGCGTCACTTCGATGGTGGAATGCAGCATGG
TCGCTGGCGCGTGAGCTCAAGTTGGGGAGAGAAATGCCACCAGATCCTGCGAAAGAACGC
AATGGTCACACAAATGACAACGGTGACGTCGACGTAGGTACGCCAGCGGCAGCAATCATA
GAAGAGATGAAAGAGGAAAGACGGAGGTTGTGGTGGTTACTGTACATGGTTGACCGCCAT
CTGGGACTTTGCTACAACCGGCCTTTGGCCATGCTGGACAACGAGTGTGAGGACCTTTTC
CAACCTGTTGCAGACACAATATGGCAAGCCGGCGAGTTCTATACTGGTCATCCGGGACCA
CGAAGGAAGGGGCTCAACTTCCAATGCACTTCGCATGACGTCTTTGGCTTTTTCCTGCCA
CTTATGACGATTCTAGGCGACATTGTGGACTTGAATGCCCAAAAAAATCACCCTAGATTT
GGTCAACGAACATCCTGGGAGCTCCACGAAGCGGAAATCACCCGACAGCTCGAAAGCTAC
GCGTATAGCATTGAGGACTTCAAGGCTCAACACGGCTGTGGCCAGAATGATGATATCAAC
CAAAACAGCACACCCGATCCTGTACGCATGGAATGGATTCACCAGACGCGAAAGATTGCC
GCTTACGCAACGCATATTATGCACGTGCTCCACATCCTGCTGCATGGAAAGTGGGATCCA
GTTGCACTCCTCGAAGATGACAACATGTGGATTTGCTCGCCATCTTTCCTTGCAGCAACA
TCGAACGCCATATCCGCCGCGCATGCGGTTGAGGAAATTCTCGACCTTGATCCAGATCTC
TCGTTCATGCCATATCTGTTTGGCATGGTAAGGCCTCTTTTTACTTTTGGGGCGTTCTCC
TACTGACAGCGCCGCAGTACTTGCTACAAGGAAGTCTTATTCTTCTTTTGCTGGCAGACA
AGTTGTCCACCGAGACGAACGACGGAGTCATAAGAGCTTGCGAAATCATTGTTCGAGCAC
ACGAGGCGGCTGTGGTGACGCTGAATACAGAGTATCAAAGGAATTTCCGAAAGGTTATGA
TTTCGACCCTCGCACAGATCAAAGGTCATGGGCACGCACGAGAGATGACGCCGGCGAAGC
GCAGAGAAGTGCTTTCGCTATACCGATGGACAAGCCTAGGCAACGGCCTTGCGATTTGAT
TTCTGAAAACAAGACAAAAGCCGGAGTGTACAATACAACGATGATACGCGGGCACAATTC
ACGAGCAACGCGACATGGAAGACGTGGGAAGAGCTGGGTACGATTGAACGAGCAAAAACC
CCGATGTTTGAGATGGCAGTTTTGAAATGAACCTTGCAGGACGGAGAGCGCAATTGATAC
CACTTGAGATTCTCTTTAGGAGGCAAGCGAGATATCTTCTGTCACGGCAGAAATTGGCCT
ATGTAGCGTGGCTCAGAAAGCAAGTAAACGTGCGTACAGATACTACTTTTTGGCTGCGAT
ATCTTCCAATTCATCTCACTTCCCACGATCAATATCGAACATGGGCCTAGACTCAGTCCC
AAACAGCCCATGACTCTGCGATGAAACCACATCATCCTACGCGTCGAGAATGCCCTTTGA
ACGTTGTGTGACAAGTGCGGATGTCGGCTACGTTTGCCACCGGGGCAGTGATCAAGACGA
AACACGCCAATTCAAACCACAAGCCATCAAGTGTGACGGAGTGACCTTTCTTTGACCTTT
CTCATTGCCTCCAAGTGTGACGGAGTAACCTTTCTGATTGAATGAGTATATACATGAGGA
ACTTCATAATGCATAACGACGTTTCAAGTACCAAGCCTGGCTACACGACATGCTGTCATG
CCTTGGACTCATAAGCTCTTCTCAATCTCCATGATCTCCTTGATGCCCTCGGCAACGGCA
TCAGTCTTCTCCTTTGAGAGCCTCTTCAGCGGCCTCCTCGTGTACCCGCCGTAGCCGAA
>Contig17 : sp|Q7SIC2|QDOI_ASPJA Quercetin 2,3-dioxygenase OS=Aspergillus japonicus PE=1 SV=1 e-value: 5e-83 blast score:  306
TCTACTTCCGCCGGATACCATAGTGGTGATCTTTTACAAGAGAAATATCCTAGGTGTGGC
AAAATCGTATTCTTAATTACATCCCCTTGCATCTGCTTTAATACGTCTATCTTTGAGCCG
CACTAGTACCGGAAGCAATCCTCACTGAGACAGCAAAACCCAGGCTAGGAAACAATCCCG
TCACGAAGACAGGGCCAATGCACAGCATTTTCAACAGCTACCTGTCGGGTATGAGATGCG
GGAATCAGCACCGGAGTTTTGCCTAGTCTTGCGTATTGTAGATGGTGGGGAGGATGTACG
ACAAAGGATTCACTAGTGCTGTTATATATGCCTCAAGGCTCTTAGTCGATAAAGATTCCT
ACCAGCATAGTTTCATTCGTTTTGGTTTTCGGATTCGGTTTCATTTTCTACACCATCGAT
CATGCTCCTCTTCGCTTTCACGTCACTTGTTGGTCTGGCTGCATGTCTCCCGTCGAGCAC
ACACACACAATCGAAGAAACCAATTGATGACCTCATCGTTACCAGAGTTCCCGACCATGT
CCGCCCTTACGTTGTGCGCGCATACACACTTGACGGGTACCTAGTTGGATCCCAAATCTA
CCGGTTTCCGGTGACTGGTCCTTCGTCAGACTACGCCTTTACATTGATCAGCACCGCTGC
ACCAGCCAGTACAGAGCTGGGCGTGCTTCCTCACGCCCACAAGACTCACTACGAGAATTC
CTACTGCCTTAAGGGTCGCTACGCCCTCTGGACCAACAAGGACAACGTCACCTCTGGTCG
TATTCTTACTCCAGGTGACTACGGCGCCGTTCCGCATGATACAACACACTCCTTCCAGCT
CCTCGACCCGTTCGTCGAGCTTGTCGGCGCAATCCAGCCTGGTGGTTTCGAAGACCTCTT
CTACTTCCTCGCAAGTGCCAACTACAGCTCTTCCACCAATTCACCATTCCCACAAGGAAA
CTTCACTGAACCTGGTGGCGACCCCAGCCTGATCACTAAACTCGAGAGCTACGATGTGTA
CGCCCAGCTGGCCTTCAGCCCGCCTACCAACTTCGGTGCCAACGGTGCGACAGAGGAAGA
TGCAATCTGGCACAGTGGTGCCAACGCATTGGGCAAGGATTCGCAGACCCCATTCTTCGT
TGCGAAAGGTTACGGTCCCAAGTACCTTGCTGGCGACAAGTCATCTTCATTCGCTATCGT
TGAGCCTTTCATCACCAGCAAGCAGTCTGACGGAAACTTCACTGAGGGCACAATCACCTT
GTCGAAGCCAGTCTCTAGATCCAAGCCTACCACATACTCGCTGCCTGGTCACACTGCGCT
CGAGGTTGTTGATGGCCTTGTCAGCGTTCATGTTGGAGGCTTCGAGGGGGCCACGACACT
GTCTGTTGGCGATGTCGTTTTCGTACCTGCGAACACAAATTTCAGCTTTTGGGGTGAGTC
AGTTTATTCGAAGGTCCTGTATTTCGGTGTTGGAGAAGACACGGTGGATGCTAGAATTCT
GCAGAATGCGAAGGAGTGGGACTCTGTTACGTGGCCGCAGTAAGTGTGAACAACAATAAT
AGGTTCAAGTTGAGGGCTACGCCGCGACGAGATTTCGTCGTTGTTCATTCAGGCATGACG
GGGTTGGCGTAAGTTGTGGCGTACCGGGTCTGCAGATTTGTGAACTGGAATTGTGCAATT
TCTAGACGGATCAAGCAAATCCCCGGATTCAAATGTGCAATCACTAAATTCATTTCTGCA
CCGCTCACTTGGTAATGCTGCTTTCTTGATGTGGCTGGAGACGGTTGTTAGGTGGTGTCA
TGCTTAGACTGTACGAGAATCGATTGGAAGGCTTGGCCTCAGTCCTTCCACCGTACGAAG
GAGCTAGTATTGAGTCTTGCACCGAACATTTGCAATTCAATACGGTGTGCGATACAACAC
CTGATACCAGCTCGTTCGTGTAAAAGACGTTCCAGCAACACACTATGTTTCTATAAATAA
TATTGACTGCTCACTTCCA
>Contig18
GTAGGGTAGCAGGTCGGCGTCTGCTTCGGAGCAGATGATGTCGGTGGGGAATATGCGTGG
CGGGTCCGGCATGGTGGAGGTCGCGGGTGGGCATTTGCGGCTGAAGTCTCTCACGATGGG
GAAGTCGCTGGATACCGCTTCGCCCTACACCTGTCAGCTCCGTTACCGCGGAAGGAATGG
TGTGCAAACCTTCTTGATGAACCAGTCGACGCAATCGATAACATACGGCTTCCTGTCGAG
CGGGTCGGTCTCGGTCCGTAAGCCAATGTGCTTTGGGTTATTCGAGTCGTACAATA
>Contig19 : tr|H1W0D8|H1W0D8_9PEZI Cysteine synthase K/M:Cysteine synthase B OS=Colletotrichum higginsianum GN=CH063_03736 PE=4 SV=1 e-value: 7e-12 blast score: 70.5
CGACAACCATGACAACTGGAAAGCGCACGAGACGTGGACCGGACCTCAAATTCTCCGTCA
GCTTCCAGAAATCAACATATTTAGTACCACGGTCGGAACAGGAGGCTGTATAACCGGCAC
GGGTGTGTATCTGAAATCTCAGAAACCGTCCACCAAAGTCTTAGGGTAAGTCTCTCTTTC
TTTACTCATTTTTCGAAACAGATCCCAGGCGCGGCAACAAAATATCTTTCTAGGATAAAT
TTTAGGTGTTTTCAGATGCAAAACTGAAGAACGTTGTATCCCCAATAAGCAGGCAAGAGC
TTCCTTGCTTCTTTAGAGACAATGCGTTACAGGCTGGGAAAGCTGTAGTAGCTGCGTATG
CACGTGGTATCTATCATGGATAATTGCTTGTGCTACCAACGATGAGTTCTTGCTGACGAA
ATCGCGGGTCGATAGCGTGTTCAATGTCTTTGGAGATC
>Contig20
CCCGTCCTCATCAGCATTCGTCTGACGAAGTCAGATACTCCAGGATACTTTTTTTTGGGT
AGTTGTTGGTGTTGCGGAGGGTGAAAGTACGGTTTTGGGACTATACAGCAACACCACGCC
TCAGCCCTACCATCAAATGCCTCGTACGTCCTCAGCAGCATTCTTTCGGCGCTTGTCAAG
TTGAGAACTCAAGGGTTACTTTTTTTGGCTGGTGGGAGGCTCTGGTAGTGTGCATGTGGG
ACATCAGACAAGGGGCGAGGTAAGCGAGCTCCCGTTCCGCAGAATAAGCCGACCAGAGGC
CTTCAGCGTATATACCAGTGCTTTGCAGCTTTTATAAAGATAGCTGAAGTCTTGTAGTGT
TCTTTTAAGTCGCAGGTGATCTGCGGACTTGCATTGAATACTTCCG
>Contig21
CAAGATCATCAACCAGCACATTGTCATTTGGTTTTCTGGCTAACGACATTAGACAAACAA
TGAGTCACTCAGGACAGAACACACACTCAGGACGACACGCCTACTTAGGACGATACGTCC
ATAGGGGATTGTACATTAATTCAGGTTGGTATATCATTTCAATTTGAACGTCTTTCTTCT
CAGGCGCAGATTGGCCTATACGCTTCTGAGCTCTGCTCTGTCTACAGGAATTCTATTGTG
CCAACTCTGGTTGCCTTTTAATGAAATGGGAAAGTTCCTGC
>Contig22 : tr|B2WJM7|B2WJM7_PYRTR Homoserine acetyltransferase family protein OS=Pyrenophora tritici-repentis (strain Pt-1C-BFP) GN=PTRG_10373 PE=4 SV=1 e-value: 2e-171 blast score:  603
ACCCTGGGGTTTGTTGCAAGACGTCCACGTTCTGTGTCATTCACGCTCCTGAACAGCGGC
CTAATGCGATTTCCACCCTGACTCCACATCAATTGTGTTCTTCCCTTTCTCCCGTAAGAG
TGCAGCGCGCTTAGCTCCGGCGTCTTTTATCAGCCGAGCTACGAGTCGGCGGATAGGAGC
GTCGATTGACCCCACAAGAGCTACCCCGCTAAGAGCTATCTGGTTATCAGCTCCACGGCC
AAGTGAGGAGCAGCACGTAGGTCCCAAGACTGCAGCAGCAGGAATTTGATGTGTACAGTA
GTTTCGAATTGACATCAACTCCACTCCTACGCTTCCTTCCTGCTGTTTGTTTCCTGCTTG
GTCATCCCAAAGCTCGTTGTGCAACTCTATATTCGGATATTGCTCGGTTATCACGAGCGT
CAGGAGCTTGGAAATCGCAAATACACACGTTGTAAGCCTCCTGCTAACCATATCAAATAA
TCTTGACCGACGACATGAGCTCAAACGACTACGATACGTTCAAGCTTGGCGACTTCAAGC
TCAAGTCGGGAGGAGAGATTCCTGATGCATTCATTGCCTACAAAACACTCGGAGACCCTT
CATTTCCAGCCATCATCTACCCAACCTGGTACTCTGGCCTAATTTCCGACAACCTCTGGC
TTACGGGCTCTGACAAGACACTCAATCCCTCGAAATACTACATCATTATTCCTGCGCTCT
TCGGAAACTCTCAATCCTCATCGCCTTCCAATACGCCCTCCCTGCGCCCTTTCCCTGAAG
TCCTCTTCTACGACAACGTACGTGCACAGCACGAACTTATCACCAAGCACCTCGGGATCA
AACATGCGCGTGCTGTGCTTGGGTGGTCGATGGGCGCAGGCCAGACGTACCAGTGGATGA
CGCAGTATCCAAACTTCATGGACCTTGGTGTGCCGTTTTGTGGGAGTGCAAAAACAAGTC
TGCATAACCAGGTTTTTCTCGAGGGCGTAAAGAGCGCACTGTTTGCCGCAAAGGGGACAA
GCTCAGCGGGTGTGGCCAGACCAGATGTGGAAACGGCAAATCTGCAGGGCGCACGATTGA
AATCGTACACTGGGTTTTCCGAGGAAAACACCAAGATTGGGCTGAAGGCATTGGGTCGCG
TGTATGCTGGATGGGGATTCTCACAGGCATTCTATCGCGAGAAGTTGTACGAGACGGCAC
CGTTGTTAGGATACAAGGACTTGGACGACTTCCTTGTGAATTTTTGGGAAGCGTGGGCGT
GCTCGAAAGATCCGGAAAACATGCTCGTCATGGCGCATACGTGGCAGGCTGGTGACTGCT
CACAGCAAGAGCCGTACAATGGCGACTTCAAGAAGGCGATGCAGGGTATCAAGGCCAAAG
CTCTGGTGCTACCGGCGAAAACGGATCTTTACTTTCCACCAGAGGACTCGGAGATTGAGG
TCGAGGCCATGAGACCGGGCGTTGGAACGCTGAAGGTATTTCCAAGCATATGGGGCCACT
GGGCAGGCGGTCCTGGCCAGAGTACTGAAGATGTCAAGTGGCTTGACGAGAACTTGAAGG
AGTTCTTCGCAACCAACTGAGAAGCTTCCGTACCAACTGAACTTCAGGTGAAAGGTTCAG
CTTGCATGCTGTTCCTGCGCTAGATCGACTGAGCCAACAATTGTGAACCTGTCATGGAAA
CCTTTTCGTTCGATCACATAGACTCTGTCAATAAACCAGTCTAGAGTCTTGTCATTATCC
TCTTGATCTTGGCAGAAACCGGCGATGGCATTGGTGACCTCCTTGCTGAGTTGCTCCGCA
ACTTTGTTGGTCTTTGCCTGGCCGACAGAAAGATGAGGAGTAAACGCCCTCTGGTCGCTG
TCGCACTCGGTGAACTCGGTTTGCAAGGCAGCTTGCAATTGCTTGACGGTC
>Contig23
CCGTCGACACTCATTTTCCAACACACACACAATCCTGCCTGGGGTATACAAAGCATGGTG
CCACGGCACTTTGCACGAGTGCTGACCTTCCCCAAGCCGTCACCGACACACGTACAAAAC
AATTTAATGAAGCTGAGGTGTCTACCGGCCTGTTGCTTCCGCCTAGGCACAAGCACACGT
GCCCAAGCAGACATGAGGGCCATGAATAGGTTTCAGCAATGACTTGTGATGTCCGTTATC
CATTGTGCGATCAAACCAAGGCCGTTGCAACAGCTGGGTGGGAACCAATCTACGTGCACA
AAGCAGATTATGCAGCCGTTTAGTATGCAGCCTTGAGCTGTGCTTCTATCAGCTCCGATG
CGTGATCGTGCCAGTCTGGTCGAGACCACTCACTGGCTATCATCATCTCTTGATAAGATG
CTCTTAACGATGTCGTTCCACGAGCAAGCAACGTCTCAAGCTGCCACAAAGGCAACCCTT
GGGGCACATCAACCCCTCGTTCCCCACCTGCGTCCTACTGGGTCTTTTCGTACTGTTGCT
GTATAAAGTACGTTGCTTCTACCAGTCATGCCAACCACGAGTGTGATTACACATCCTTCG
TGACCCGCCTTTTCCCCTCTGCTCTTTCTTGAACCTAAACTGAACACAACTCAACACCGC
TTCACGATTGCTGATACGAACGGAAGCTGTGAAGTAGATGGTGAGGCGGGTGGACGGCCG
TTTCCAATGCACTACTGAACGATGACTCTTCCGGCCTTCTGTATTGGACGGAACAAGGGC
CCCAAGCTGTGCAGCTAGCATGCCCATTCCGCGTCTCCCTACATCAGCGTGCAGCCAGTC
CTCGAATGGGACGCTGCCTGAGACGGAACATGGTGGGGCCATCCAGATCAAACCGCGCAA
CTGCAGATACCTACCCCGCTTGCACGGTTGAGCATGGTGAATCATCGACGTGGGGCAAGA
ACTACTATTTAATCGGCTCGTTACTCACTCCGCTTTGGCCTCTCGTTGATTCTCAAGTCT
CTCTCATCCATCTAGACTATTCGTACTTGTCCACTTCATCCACAGAGTGTAGGAGAACCG
CTGACTGTGATACAGAGACCCAACACAAGTATGGCAGCCGCCA
>Contig24
CTTGGACGGGAACTGACTATGGTTCTAGTGGAGTAATCGTTATACGAACAAGGTAGGATC
CAGTGTTCCATTTCGCAGATCACGCAACAATGCTGACATGGAGTCTACTTTGTTTCTGGA
GGCTGGTAGACAGTATATCTTGTATCCTTAAACATGGCTGAACGGAAGATAAGCTTGTTA
TTGACCTTAATAGCCAACCACTTGTGATGGTGGCTTGTAGTATACTGTCGGTCGCTAGTG
AATAGCAATTTCATTCATCGATAGATCGGCCTCCATAACTTCCCCATCCATAATCCCGTG
CGTACCATAGTATAGGCTTCCCCTAAAAGCCGCGGACGGCTGTGGGTGTCTGGACGAAGA
AGATACGGAACATCTACTCCATCCAATGTGGGTCTTCTTCCTTGAGAAAGACAGCCAACT
CTCGTCTTGCTGCGATCTCAATCGTAAATCATACTCTCGACACAATGTGCACGCGTT
>Contig25 : tr|B2WH71|B2WH71_PYRTR Ankyrin repeat domain containing protein OS=Pyrenophora tritici-repentis (strain Pt-1C-BFP) GN=PTRG_09330 PE=4 SV=1 e-value: 4e-21 blast score:  100
CTCTTCTTATACTCTTCATCTGTAGTGCAGCTGCCGCAGTGAAAGACGTTGAAGTACAGG
TATGTGAGGCATGTCCTAATGATACGCAGTTGGCTATCTGGTAACCATGCATCTGCAGTC
TGCTTAAAGTATTCCTGTGTGGTGTAATGCACAAGGCGGATGATAGCACTCTCTTAGATG
AAAATAACGAGGCCGGCGTAAACAGACACTATGTCTTCGCTATTGAGGATGTTCTTAGGA
TCGACAGCCCAGAACTGCTTCGCCGACCAGGCATCGCGCACATCACCCACCAGTGGCGGA
AACTGCCACATCTCGTATATTC
>Contig26 : tr|E4V6A9|E4V6A9_ARTGP Serine/threonine protein kinase OS=Arthroderma gypseum (strain ATCC MYA-4604 / CBS 118893) GN=MGYG_08303 PE=4 SV=1 e-value: 3e-09 blast score: 62.0
CTGCGATCCGAGAGAAACTAACGCTTGGGCTGTGAATCGCTTGAAGAGTATATATGAAAG
ATTGAGTGGCGATACTGATGAAACCCAAGCTATAACGGGGTCCTGAATGGGATCATCAGT
GGGGAGTACGACAACAAAATAGGCGGCCTGCTTTTAGAGAAACTCACACCTGGTCCTATG
AGTGGCATGACTCTGCCCAACATAATAGCGCCCATCATCAACTCCTCACCTCAAGAAGAC
AAAATTGTACTATCGTTTTACTACCGCTGGGCGCTTCAGACTCTTTCGGCTATCTCTTTT
CTGCACTCCCATAGAACTATCATCTCCAACTTCGGCGTCTTGGGCTCACACTGGCTCCAT
CCAGACTTCTCCATCGCACTCACCGGCTTCGTCAACGCCCTAACTATCCCCGAAGGCTTG
AACACTCTATCGTTTAGCCAATTCTCGCCAGAGCACAGAGCTGAAGAACCTTTCGACGAT
AGAAGTGACAACCCCGGTGGC
>Contig27
CTCGCACGTGGAATGCTCTTGTTACCGTGTGTCTCTCCAGCATTTCTCGTCTTTGAGCCT
CCCAGTCACTGCGATCAACTTTACACTCGCATCAATACCTTGCGCAAATTGCTGCCCGAT
AGCGCTTGCAGTGTGTTTTCGTGAATGCATCGACCAAGGTGCTGATCAAGAGATGGCTGA
GGCGTAGCGCCCGCTGCGGGGATGGAAGTCGGTGATCGATCGCTCCTGTCCAATCATCGC
CCTGGCGGCTGGGCAGATCTCAAACACGACGGCCGTGCTTCATCCCAACCTCTCCACCCA
GGTTGTCGTGATTTCCTGCTGACGTCCCTTGAGAGGCCTCGACATCTGCCTCACCCTAGC
TTGACTCACATGATCAAAAGGCGACGTCCCACGGCGACATTCGTCCGAATCCGCAGCCTT
GTTTCCTCCTCCTTTCACTTTGAGATCCGCCTGTAAGAAGTGACAACACCAACAAATTTC
TAACTCGAGCATATGCTTTGATGGAAAGCTAGATTCACATACTCCAAAAGCTGATATGTG
CTGCGTGTCTGACGGAGCCTGTCGGGGTGGACTGGGTCGCATTTGAGTGACTGCTTTCCT
TTCTTGCACGTCATTTCACTGTCAACCGTTGTTCACACGAAGTGGTCACAGTTGTGCTTT
CTTGTCGATTGGTGTCTCTTTCGTCTTCTCCAGAATAAGACCATAGCAGCAACAGCGCCT
TGATCACAACTGCAGCTTCCAGAATTCTGCGCGCAGTCTGGCAAAACTCTTACAATGGCT
TCTAACCCCTTCACCTCGTTTCTGCTGTCCTCCGCATCGTCGCTCCACGCCGTCCCTTGT
TATCCTTAGCACTCTTCTCCACGGCGGTGCTGGATGCTGCCAACCATCTGTCGAGGAGAC
TGCTTGTCCACAAGTTGTGCTCGGTCTGAGGCGCCAGATACTAAACTCGAAAGACGACCA
CCTGTAGTACACCGTGGCAAACTTCCTATCACGTTTCAACAAAAACTTCGCTTTTCGCTC
TTCACTCCGCTGCGCGCTCGCCTAAAGACTTTTCGATCGGCCACTCTGTAGTCAACCAAG
AAGGAGACACAACCTGCCTCAACGCAGTATTTTTCGCTCTCGCCACTGCCCGCTTTGAAG
CATCTAGCTCGTTTCTTGCGCATACATCATCCCGTCATCTGTCACTCCAGTGCTTTCGTA
TAGCAACCAAAACGTTTTTGGGGATCATTTAGACTCGCAAGACTCGAATCGAGTCTGTCA
TACGCTCATCAACGTACCGCCAAAAGTTCTCTCTCCACGCTGTACAGTCACCGCCTCTTC
AATCAAGCAGGCCTCTCACCTTGTATCTCGCCTAGCTCTCAGGCATCAGTCGAGAAGTAC
AAAAAAGTGAACCTATTGTGAGCATCCCTTCTCTACCAAACTCTTCCCAACTCCAGGAAT
TCTCTCGGACAATAGTGCTCTGCAGCCCGTCACACATCTCACCGACCATCGTCGGCGCAG
TATTACATCTGTCTGATTCTATTGCCTGGAAGATTCATTTCGCCCCACTCCCATACCTGT
TGCTTAAACCTCTGTCATCGGACACCTAGCCTTCGCGAGATCGGCTCTACAAGTCGGAGC
GTCACATACCACGACAATTACTACCTAGGCAACGAC
>Contig28
AGGCTTGGTAGTACAGATCACCGCTGCATAATTCGACTTCATCCTGCGTGTCCATTGCAC
TCGATCTATTGCGCAGCCATGTTCTGTCTTTTCTCAGTAGCTATTGTTTCGCTTGCGTTC
CTCCTAGTATGAATGGTTGTATCTGCATTCGTGAGACGATTCGCTGTATCTCAATCTATG
ACAATCGGACGACATGTAGAATGACTAGACTCTCCTACAAGCTCTTCGGACACCAACACA
CCGTATAATAGCACATCTACTCGCGTTATAAAAACAATATACTCCAATCAAGTGCTATGC
CTTGTTGTCCTGTTTGGAATCGCTGCATGCACGAAGCTCCTTCCTACCACCGTAGTTGCC
CTTTCTACCGCAGTCGACTTCAGCATGGGCTTAATGCCCACCGATCACAGATACCATCTA
TCGACACTTGGCCAGGAGCATGAACGTAGTAACCTCATCCACCACCAACACGTCCTGATT
GTGCATGGTTCATGTCTTACGCACGCTCATTCACCAAGAGCGCGCCGACAACACAACCAC
CAGCCTATTC
>Contig29 : sp|P0CI40|CMC1_YEASX Calcium-binding mitochondrial carrier SAL1 OS=Saccharomyces cerevisiae GN=SAL1 PE=3 SV=1 e-value: 3e-53 blast score:  152
AGGCTTGGTAGTACAGATCACCGCTGCATAATTCGACTTCATCCTGCGTGTCCATTGCAC
TCGATCTATTGCGCAGCCATGTGTGGAACAGCTCCCGCCATCGTTGACGTTGACTCGGCT
AATTCTACAAGGTTCTGTCTTTTCTCAGTAGCTATTGTTTCGCTTGCGTTCCTCCTAGTA
TGAATGGTTGTATCTGCATTCGTGAGACGATTCGCTGTATCTCAATCTATGACAATCGGA
CGACATGTAGAATGACTAGACTCTCCTACAAGCTCTTCGGACACCAACACACCGTATAAT
AGCACATCTACTCGCGTTATAAAAACAATATACTCCAATCAAGTGCTATGCCTTGTTGTC
CTGTTTGGAATCGCTGCATGCACGAAGCTCCTTCCTACCACCGTAGTTGCCCTTTCTACC
GCAGTCGACTTCAGCATGGGCTTAATGCCCACCGATCACAGATACCATCTATCGACACTT
GGCCAGGAGCATGAACGTAGTAACCTCATCCACCACCAACACGTCCTGATTGTGCATGGT
TCATGTCTCACGCACGCTCATTCACCAAGAGCGCGCCGACAACACAACCACCAGCCTATT
CTCACAAGAGCATCAGACCTGCACTAGGCACCTTGTCTGCACCTTGTCAATACCACCACC
ACCACCACCACCACCACAACAGCCACTGCTTCCGTCACGGCAGTCGCGAAAGCGATTCAC
GCCACTGGAAAAAGAAGCAAAATAGAACGATGACGACGACGACGACGGCGACGATGATGA
TGATGATGATTGTAGGTCCCAGATAAACGCCGTTCTATGCAATGGTAAAGTGTAGGTCGT
AGGAGCCAAAGGCCGTCGCTAAAGAAGAAGATGAAGAAAAAAAAAGGTAAAGGAAGATGA
GGGGACCAACACGAGGCGTGCTCAGCCTGCGCAGACGCGGGACGAGAGCAGGAAGGGTAT
CGCGGTGTAGAATATGCAAATGAAACGCTCTTCAATGGGAGATTCGCGGTGCTGAGCCCT
GCCGCAGACAGCCAGCATGGCATGGTGACGGGTGACGGATGACGGGTGACGGGTAACGTG
ACCGGTGCATCGAATGAATGTCGAGTGTCGAGTGTCGGGTGTCGAGTGTCAAGTGTCGAG
TGTCGAGTCCTGGCATGGGCGAGAGGACGGCCTGCTCGAGGTACGTATGGTGATGCAGTA
TGGTTGTGACCCATTACAAATGCATGTGTGCTTGCGCTCTCATCCGCTCAGGGCAAGTCG
AGCGCCTTCTTCGACTTGTCGTAGACCACATAGGTAATGGACACGGCGGGAACAACCTTG
AGTAGATTCGGGGTCAGGCCTCTAAACAGACCTCGAACGCCCTCGCCCTGAAGCGTCTGC
CGTGTCACGTCCATGATGCCCGTGTACGTCTTGGGGTGTAGAACGGTTCCTTGGCTCTGC
AGTCGAGTCCGCAGCACGTTGAGCGGGTACACCGCACTGGCTCCGAATGCGCCAGAGAAG
CCACCAATGGCCGCCGTCATGAAACCGCCTGGTTCGGCGTCTGATTCGTGGCATCCGAGC
TTTTTGGCGTTGCGTCTAGCGACATAGCGCTTGAGGTATTCGAAAGTCCCAAGATCGAGT
GCCGCGTAGGGGAAGATTCCAAACAGACCCATTGGCAGTCCGCGATAACAGGCGACAATA
CCTCCACTCTGCCACATCTTCTTGGCTGTCGCCCAAATAAGGCGGTTGCCATGCAGTCCA
CCAGCGACCGTCTCACACTGCATCCGGCTGTAATCGATGAGTATGCGCGTTTGGCCAGGA
TGGTGCGGACTTACAATTTCAGGGTATCGATGGGGTAGACGGCGAACTGCGAGACCATAC
CCGCAACTCCGCCTGAGACGAATTTGGACCAAGAGTGGATGGCCCCTGGGTCGTTGTGGC
CTTCAAATTTGGCAAATGCGCGCTTGGTAGCCTGCTCTTGTTAGGGATGCATTGGCGGCC
TCTTGGTGATACTTGCCTCGTATGCGCCAAACTTGATGGCTGACTCTGGCATCACCTTGA
TGACGTTCAAGCCGTTTCCTAGTATGGTTAGCTATGT
>Contig30 : tr|K2RE88|K2RE88_MACPH BTB/POZ-like protein OS=Macrophomina phaseolina (strain MS6) PE=4 SV=1 e-value: 2e-69 blast score:  263
CGATGCATGTCTGCTTCCCAGCCTCCTTGCCAGCTTATAGGGTCGGCACGGCCACATTTC
AAGTTGTCCATTCTGCATTCATCTGGTTTTTGATACCTTTTCGACTTCTTGTCTTATACC
CACGAGTTGACCGTTGAGATTCTCAACGTTCACGCGCCGCCACTTAGTGCCGATTTAATT
TAGTCGCAACGGTCGAAGATCACTACACCCATCATGTCTGGCGCACACGAGAAGCCGCTC
AATGAGCTCCTCTCCCGCTCCATGGTCGACATCTATGTTGGCGAGGAGAACACTCACTGG
ATTCTGCACGAGAAGCTGCTGTGCCACCACTCGCCCTTTTTCCGCAAGATCTTCTATGCC
AAGGGCAGCAACACACAAAGCTTCGGCCTCCCCGAAGATGACGACAATGCCTTCAAGACA
TTTGTTGGATGGCTCTACAGCTCTTCGCTCCCCGTGCCCCGCGAGGAGTCCGACCTAGGC
GTGCTCTTCGAACTGTACCTGATGGCCGAGAAGTTCCAAATCCCCAATCTCATCGCCGAT
GTCCTGCAAGTTGTGCGCGAATGGTACAAGTTCAGCGACTCGTACCCCGGTCTCCGTCGC
GTGCAGTACATCTACGCAAACACCGAGAACGGCAGTCCCATGCGCCACATGCTTGTCCAT
TCTATTGCGCGCATGATGGTGCTCGAAAAGGGCCTGCCTGCGCACTGGGACAAGGCTCTC
CGCAAGAACGGCCAGCTTGCAGTCGACATCATCTGCGCCATCCAGGACTGGAGGCTGGAC
GAGGAAGTCGTTCCC
>Contig31 : gi|58268785|ref|XM_571549.1| Cryptococcus neoformans var. neoformans JEC21 cytoplasm protein, partial mRNA e-value: 2e-04 blast score: 48.1
CAGCAGCAACACCAACAGCAGCAGCAACAGCAAGCTGCTGGGGGTAGTCAGCGACGTGGT
CGGGTAAGCAGAAACGCGTCCCCAGCGCCCGGCGCTAGACGCTAACATCTGCTACAGAGA
TAGGTCCGTCCCCTAGATGATTCTCTCTTAGCTACTCGCAGCCTCTCGTGCAATGGTTTC
GACACAGCATCGCACCCTTCTTGTCTATTGTTTCGTCCATCTCTTCTTGAGCGAGCAAAT
AAAGCGGCATTACATCATCATCTCATCTCCTTTGTATATCGATCGCTCTACGTGTTGGGG
AGAAGGGAGCTGGCCTGCCTTGTGTCTCATTACCTCACGATGTGCATGCTCTCTTCTCTT
GGACGATATCGGCGCTCAATCACATTCGTTACCGTCGCTCGCTACATGTGCATGCGCATG
GCTTGGGGTTCAGTAGGCGTTCTTATCATCCCACTTCTTGTACCTTAGTTTTCGAGTCGG
TGTCTTGGTACAACGACTTGCTTGTTACATTTCTACCACGCCAGGGGAACGACGCAATGT
ATTGTTATGGGTGGGACGATACACGTGCGGCCACTTTTCTTCCAGGCGGTGCTAGTTTTG
GCAAACATCTGACGCAAAGGTGGTCGAATGGCGCAAAAAGTCGAGCACATTATAGTTCAG
GATATGGCTGGCAATCTTGGGAACCGGTGTTTCTTCTCTTTGTGTTGATTTGCCTGGAGA
GCTGGCGGTATAGGATGAGAGCGTAGATAGAATTGAGATGCACCCTTGTTGGTGCCTTTT
CCATTGACAATCCCTACACTCCGAGGTGTCGTGCGCAGAGCAGGCCTGGACGAGGACTCT
GCTCGGCCTTTGCGGATGAGGCTACAAGCATCCGGAAGCATTCGGCCGAGCTGTTCACCC
TTGAGAGCAACAAGTCTGGGTCAAGAGGCTCAGCAGTCGTCAGCT
>Contig32
GTGAGGTGTGAAAGAGACCTTTGTTAACACCCTCCCTAGCTCTAAACACCTTACTACTCC
CCCTTAAGCTAAACTAGGACAGAGCTGCTTGTTAATAAGGTAGATAGAATTCCTTCCCCT
AGCTAGGCTAGATTCTGATAGAATAGCGTCTTAGGCAGAGGCTTTGTAAATAGATTAGCT
AGGTTGTCTTTACCTAATATCTAGCTAGGTGTAATATCTCTATTTTTAATATATTCTTAA
ATGTAGTAGTACCTAATATTAATAGGTTTTATCTAACTGTAAAACTTAGGATTCTTAGTT
AGCTTTAGAGCGGCTATATTATTAATTACTAAGGGTATTAATAGTTAAGTAGAGTAATTA
A
>Contig33
GTGCGGCGCATCACGGCGGGGCGCGTTGGGGGGAAGGAGAAGGTGAGGCGAGTGCGAGGT
GGGTGGTGATTAGACTGGAATGGGAGGGTTCGTGTGGGAGGAGAATGGCGTTGAACCCAA
GACTGTAATCGTGATGTGTTTTGTCTGTATGTTTGTCTGCGCTTGAGCCAGCATTGTCCC
TGAGTTGACTCTTTTCTTGTCCTTCTTTTTAGATACCTATACTTATAGTTTTGCTACGTT
TCGTCGTATTCGCACTAGGTTTGAGCGGTTGGCCGATACGCTCTTTCTACCATGATGCAC
TGTTCACTTTGTTTTGGGTGGTATTGGTGCATAGTCGACGGGAAGGCTGCGCTTTACACT
GCAATCGCGGACATTTCACCTCACCTCATGTCATCTAGCATCCCACGAGCCGGAGTGGTA
GTGCAGTTGAGTCACATGTTCCGCATCAAACCTCGCAGGGATCTCGCAGTCAGTAGTACA
CGTCTATTCATCTATCCAACGCGACATGCAGCGAGGGAAGCCGGGCCCGTTCCAGTCCAA
CATCCAGATAAGAATGAGAATTTATTTTACC
>Contig34 : tr|E4ZP67|E4ZP67_LEPMJ Similar to stress responsive alpha-beta barrel domain-containing protein OS=Leptosphaeria maculans (strain JN3 / isolate v23.1.3 / race Av1-4-5-6-7-8) GN=LEMA_P039930.1 PE=4 SV=1 e-value: 4e-34 blast score: 90.1
GAATAAGCTGCTTCAGGGAGAGCGTCGGTGTAAACCTCGGCAGAGGTATCGATAGGGACA
GATCTGGTATCGAGGCGGAGAATCGTATGATCAGATACACAATCTGCTCAGGGAGCAGCG
GTATGGTCGTCATGTCGGAGCTCGTAGGGGTTGGTGGTGTGCTATGCGGAAAGGAGACGC
AGCTGGATGGCTGAGCTGCTGATGAAGTATGTCGAGTCTGTGACCACGCATGATTGGTGT
TGAGGACAGTGCGCACTAAGGCTGCTTGGAGATCATGGTGGAGAGAGGTTGTTGATCAGC
TGCGGAGCTGCCACGAGAGCGAAGCTCGGCACGACCAACGCTGAGGTCATAGCTCCATGA
GCCTCATGTACCCCAACTTTGGTCCGTCGTACCCCAAGCCTCTTTGCTTTTGAAAGTTCG
ACGTTCTTTGAAACACCCTCTCCCAAAGCTCGCTATGACCATCATACATATTGTCTTCTT
CGAGTGGAAGTCAACTGCAAGTCACGCTCAAGTAGAGGAAGCATGCAGTCGTATGCTCGC
ATTGCAAGATAAGTGCTTGAGTGCAAGTTCTCAGAAGCCGTACATCAAGTCCTTCTCAGG
TGGGAGGAACAACAGCAACGAAGGCCATGCAGTGAGTGCGTCTCTGCGATTCGAAGGTTC
TTTGGATTAACGGGTGCTCAGAGCCCCTTCACACATGGCTTCGTAGTAGAGTTTGAGAGC
GAACAAGATCGAGACTACTACGTGAGCAAGGACCCCGCGCATCAAGACTTTATCAAGTTT
GCTGGAGAGCTGCTGCAGAATGTGAAGGTGCTAGACTATGAGCCTGGAAAGCTGTAGCAT
CGTGTTGAAGTATATACTATCTAGTGCATCTCAGGAAGACAAGTCTAAAGCTACCACGTC
AACGCCGTATGTAATGCCGTGCTGTATCATGCCAGATAATGCTGGGTGTTGTACATGAAT
GAATGAAAAGGGTATCACGACACACTGAACGACTCTCCGCAGCCACATTGCTCCGTTAT
>Contig35 : tr|B2W633|B2W633_PYRTR Stress responsive A/B barrel domain containing protein OS=Pyrenophora tritici-repentis (strain Pt-1C-BFP) GN=PTRG_06191 PE=4 SV=1 e-value: 9e-40 blast score:  165
GAATAAGCTGCTTCAGGGAGAGCGTCGGTGTAAACCTCGGCAGAGGTATCGATAGGGACA
GATCTGGTATCGAGGCGGAGAATCGTATGATCAGATACACAATCTGCTCAGGGAGCAGCG
GTATGGTCGTCATGTCGGAGCTCGTAGGGGTTGGTGGTGTGCTATGCGGAAAGGAGACGC
AGCTGGATGGCTGAGCTGCTGATGAAGTATGTCGAGTCTGTGACCACGCATGATTGGTGT
TGAGGACAGTGCGCACTAAGGCTGCTTGGAGATCATGGTGGAGAGAGGTTGTTGATCAGC
TGCGGAGCTGCCACGAGAGCGAAGCTCGGCACGACCAACGCTGAGGTCATAGCTCCATGA
GCCTCATGTACCCCAACTTTGGTCCGTCGTACCCCAAGCCTCTTTGCTTTTGAAAGTTCG
ACGTTCTTTGAAACACCCTCTCCCAAAGCTCGCTATGACCATCATACATATTGTCTTCTT
CGAGTGGAAGTCAACTGCAAGTCACGCTCAAGTAGAGGAAGCATGCAGTCGTATGCTCGC
ATTGCAAGATAAGTGCTTGAGTGCAAGTTCTCAGAAGCCGTACATCAAGTCCTTCTCAGG
TGGGAGGAACAACAGCAACGAAGGCCATGCAAGCCCCTTCACACATGGCTTCGTAGTAGA
GTTTGAGAGCGAACAAGATCGAGACTACTACGTGAGCAAGGACCCCGCGCATCAAGACTT
TATCAAGTTTGCTGGAGAGCTGCTGCAGAATGTGAAGGTGCTAGACTATGAGCCTGGAAA
GCTGTAGCATCGTGTTGAAGTATATACTATCTAGTGCATCTCAGGAAGACAAGTCTAAAG
CTACCACGTCAACGCCGTATGTAATGCCGTGCTGTATCATGCCAGATAATGCTGGGTGTT
GTACATGAATGAATGAAAAGGGTATCACGACACACTGAACGACTCTCCGCAGCCACATTG
CTCCGTTAT
>Contig36
GGTTGAGAGGGTGGGTGGTGGTGAGGTGTACCTGGCTTGCGTGTTGATGGTTACTGGTGG
TGCTTTTGCTTGCGAGAGGAAAAGGAAGTTTGAGTCGTAGTGGATGATTCGAGCGTGTCT
CTTTCGTGGTACAGACCGATACGTGTGAGAGTAGTCGGTAGAGGGTATTGCGAAAATCAC
CAATATGCTGTGATTGCTGTAAAGTAGCGTTCTTTCGTATTTTAGTTGGTGATAGTATCT
CCTTCCTATCTGCGCTCTCCGCTCCGGCTACGAGATCGTGGGCTATCGTACGAATCGTAA
CTCGGGCTCCTCCTGCCTCCACCGCCGCCACCACCTCT
>Contig37 : tr|E5ABG1|E5ABG1_LEPMJ Similar to beta-lactamase OS=Leptosphaeria maculans (strain JN3 / isolate v23.1.3 / race Av1-4-5-6-7-8) GN=LEMA_P021320.1 PE=4 SV=1 e-value: 5e-70 blast score:  267
ACAACCGGTACGGCAGGAGCGCATCTGGAGACCATCTACAACGAGAGGAAGATATTGGGG
AAATCACTGTCTTTTCGAGGCCAAGTCCCATTGTACCCTACGGACACTGATCATCGGCTC
GTTCATTATCGACTCATGAGATACGGGGTTCAAAAAGACGTAGTGCCGGAGACGATACTC
TCATCACGATCTCAGAACACTTCCTCGAGTAACCCAGCGTCGTCATCCGTTGAAATTGCC
GGTCGCCTACGGAATCAAACATCTGTATCAGTCTCAGCATTTGCAAGCGCACATCGCACA
GTAGACAGATCTCCGTCGAAAGAAGTACATGCGAGCTATCTGCTGCATACTAGCAATCCC
CAACCTACACCTTACACAGCCATGTCTTTCCCTCCTTCTGTCTCGCATCGCGTTACTTCA
CCGCGTGCTCAAGTCACAACGATGGGTAGTATTCGATCTGCTGGAAGTCAAGAACTAACC
CAGCTGGCGTTGCCTTCAGGTTCACCACACTTCGAGCCCCAAAAACCATCGACTGTGCCA
ACTCAGAGCCCACTGGGGTCTCGAATGGCAACACAGACATTGTCGCTACCCAATACCCTC
ACACATACAACTCCCCATGACGCCTTCGCTCTACCATCATCCCAGCAGGCTGATGATGGG
CCTATTATGTCCTTCCAGCCCTTGCTTGCGCCTATCAACACTTGTCATGACACTGCGCTA
TCGGATTTGCCCGCATCCAACATACATCATGCCATTTCAAACTCCAAGCACACGTTGCTC
GCACCAAAACATCTGTGCGGAGCTTCGTCGCTAAATTCACGTTTACAAGAAAGCATGCGG
CCAGCAGGCGACCAAACATCAAACAGTGCTGACAATGTATCTCTATCGCCAGCCACGGGA
CTTGAAGTCTTGGAGGAGTTTGATCCCACAGAAGATGATGAACATGATTACATTGTGCAA
GATTACGATGATACCCCAAAACACTTCAAAGACAGTGTTCACTCTCTGTTACGCGCCAAT
CCGACGCCTTCTCAGGTGTACGATGCTCAGAGCGCAGCTCTACCATGTATGAGCTGCGGC
ATAATCAGCACTCATGAATCTCAATGCTGGATCAAAGAAGCCGCACTATGTCTAAAGGTC
ACCACGGAGCTTTCTGTTTTGGAGTATCGCGAACTCGCCGCGAGTGTCCAACGATTCGAT
CCCGGGCCTTGGACTACCCATGTTGGGCCTCCGATAGAAGTGGAACTCGACGATCCCCAT
ACTCAAGTGCAGGTTATGGCAGAGATAATCCGTAACCTCAACACAAATGCGGAAAATCCA
ATTCTGCAAACACAGAATGATCAGTTAATGAGTCTATTCTGGGCACTAAGTTCGTCTGGC
AGTGTCAGAAATATGGAAGCGTAAGTGGGCCCTGTCTACAAATGTAAATACTGACGTAAA
CAAGTGTGTATTCATACTCTAGTCCTGGAGAGTCAGATCGGGAAGAGTGGGACGTGCCAG
ACGCATGGTGATCTCATTGTGATCGTGAAAGACACGTACATGCACATAGTTTAGTATGTT
CTAGGTTGGAGCATGGTCTTGCAGCGATGTTGTGGCTCGTTTGGATGTATATTTGCCGCA
AGGTCATATTAATTTTGTGACAATTCTTGGATGAAACGCGCTTAGGCCTCGGCTCCGTTA
AACAGACACCGCCTCACTAGAGATGCGGACTCACATCCTTACTGTGGTTGTACTTTTCGT
ACATAGCCGCTTCAAATCGACGGTCCAGAGCCGCACATTTCGCATCGCCTGTAGGGACCA
CTTGTCCCGCGTACAGGCCGCAAAGTCCGGTCTTACGGTCGACCCACTAAGTCATGTCAG
TCACGAAGCAGATGTACTGGCACGCGATAAAGCTCACCCAGATCAGGTTTGGCAGACCGC
CCCAGATCATCGTGCCGGCTGTCTTGCCATCTGACTGGTCCTTAAGGAGTAGAAGACCTC
CAAGGCCCCAGTCCTTCTTCATATCCTTCGAAGTTCCGCCCATCGCATTGTTGATCTGCA
TCGCTCGCTGGTAGTACAACTCTACGAATCATACCGCTAGACACACCATATCGTCCTGCA
TCATTGCATTCATGGCCGCCGAAGCACCCTCGTTCAACTGTGGTGTGAAGAACTCGCTGA
GCGTATCCTTCTTTAGCAGCTTCTCATCCTCGTCCGTCGTCAAAACAGCATGCAGGATCT
TGATATACTCCTCTGGACTAGTGAAAACGCCCTGTCCACCCATGCAATCCTGCACTTCCT
CTCCGTCCACATCCCGATAAGTCATTTTGGCGTCCGTGTACCTGACCTTCCCTGACTCCT
CATCCCTCGTACTCATGTCCGCCATCCTTTCTTTCATGTCCGGGCGCGATTTGAGCTGGA
ATGTCATGTCTTTGATCCCGAGTGGCTGCCAGAGATTCTGGCGCATATACTCCTCAAGCC
TGAGGCCGGTCACGCGCTCGATGAGCAAACCGGCGTAGTCGATACCAGAGCCATACATCC
AGCTCTCCCCTGGCTCGAAGACGAGCGGTGCATCGAAACGTTGC
>Contig38
ATGATGTTGATGAGCGGGGTACTGTTCTCGGCTTTGAGTACCGTGAGTGAGAAGGTACTA
CATGCTAGAGATTGACGTATGCTGACTGCAGTACCATGGGGTACTGAAGATGACAGCATA
ATGTCCGATGATGATGATCTCCGCGATGTATGGAAAGTGTTGAGAGGAAGAGTTGAGGTA
AGCCTTGAATGGGGAATTTGTGCGAGGTAATGACAGGAAGTATATGGAGTCCTTAACAAT
CCTTGCCATCTCGAAAGCATTGCAAGCACAGTCGCGAATCGAGCTCCATGCCTGCTTCGA
CGCTCTCTCGTAACTTCCGCATGTCAAACACGCGAACTGTGAGCGGTTACTGGATCTGTA
CGGTTTGCTCTGTACACAGCCAACTCTGTTATCAACACGTGCTTGCTTAGGAACCGCCGA
CTCTATGCTTTACCTTGTAGGGCAAGGCTGTGGGCAAGGCTATGGGTAAGACTGTAGGCA
ACAGTATGCAATGACAATGCGATTGAACGCTACAACACAATCTACATCGACACTACGGTA
CTAGAGAAAGCTGACCCAGTATTCTCCTTACTTCTCTAACATCCCTTCTACGATTCGGGG
AAAAGCACTGCAATGACGGAACTAGATACGCCACACGTATCGCTGGTTTGTGAAAGACGC
AGCAATCTGCCCATGCGCCCGGAAGCCTCTTTCGTCGAGAGCAGGGCTGTACTAGTAGAG
TACAAGAAGAACAATGGCAGTTGTACGGCTGCGAAAGATTGCCGTGTCTGCTTCCTGATT
TGGTAATTCATGCAATCGAATGTGGGTTGCTCTCACAGCTCGCCCTCTATGGGGTCCTTC
AGTGGGCAGTCTTTCACAATTCCTACGATTTCGGAAGGCAGGAGCTGAAATACCACTGTG
ATCCCTACGTTGTACTTAGATTTGGTTCCTGAAAATGAACACCGATTTGTAACGTCGATT
GCGCTGGGTTACAGGGCCGACACCGAGGGAAGACCAGCTATATTGGACATTGTTTCCCTG
GCACATCTGGCACAATTCAAAGATAATGCAGCATATGCAAGAGCAAGAGCGCCTTAAAAC
TGTAGGAAAATGGCTTACCGCATGTCAACGGTTTCACACTTG
>Contig39 : gi|302308434|ref|NM_210710.2| Ashbya gossypii ATCC 10895 AFL194Wp (AGOS_AFL194W) mRNA, complete cds e-value: 3e-05 blast score: 52.0
GGCGCGAGCAGAGGCTGCCGAGAGGGGCCGGATCGCTAGTCGCGAGTGGGCAGAGCGGCA
GAGGAAGAAGATGATGGGTCAGTGAACGAAGTGCCGTCTTGATGTTCGTTCTTCTGTTGG
GTTTTCCTGTGCTTGCATCAGGTGTTGCGGTTTGGGTATATCCGGCTTCGGCACACTGGC
GCTGTAGGTCTTGGATAGGAATGGGTTTTCCATTACAGGTATCGATCGGATTGTTCAACA
CGACCTACGAGTCTCTCAATCGTTGCTCTCACTCCTACAACTCAAAAGCTGTCTTGACAT
ACAAGACTATGGCTGGTTTGAATCGTTGCATGTACGAAGCATAACCAAACACCCCGGACT
TGTGGAAATGCTAGCACCCAGCACGTCACCCGGCACCACGGATCCAAGCACGGTATACAC
ATGGCCGCGAGTCATCCAACCCTGGCTGATGACTGACAGAAGCGCATATCACGTCGTGCT
GTTCATCAAAGTCATGCCAGGTTCGAACCAGTGATGGCGCTTCTCTCGCTCTACGCAAAA
CACACGGAAAGCGTAGGACGCCGCGACATGTGTCAGATCTGCAGTCTCCACACGCCCAAG
ACTCAACGAGGCAAGCGGACTCTCCGCACCACTATACGTAGATGTGTCGGACGCTGTCCT
ATCAAGATTCTTTTTTTTTCTATTGCTTGCCAACACTACTCGTGCTCTTCCTGCAGGGCG
CTGCCAGGCAACACACAGCCCGGCGCACCGACGGATCGGAAGTCATATTTCGTTGACGCT
CAACAAGTCGACGCGTGGTGTAAAATTGTTCGAGACCTGGATGAACGAACGATTGCTGCA
GCACGGGAGAGCCGCTTGTGTGTGTGTGTGTGTGTGTCAGTGGGAGACAAGCGCGTGGGG
ACAATGCTGCAATGTCTCGACCGCGCGGGCGCTTGTGTCGATCCGGCGGTGAGATTCCAG
ATCGAAGACGATGGGCCGTCGAGATCTAGGGGATGATCGGGTGTGGCCTAGCTTGGGATC
GTAATACATCATCATTGTGTTGGGGAGCTGTGTGCCGTGTCTAGCTACCCCTTGTTGGGC
GTGTGGGCGTCAGCCACAGAAATTTGAGATGGAGAGAAATACGGTATTGGCCGGATTTGG
TTTCCGCAGGAGCTGTCATGAATATGCGGGTTGCAGCGCCTGACGTGGAGGTTGGCGTGC
TGGGTAAGATACAAGTTGTGTAAACATGAAGGGATGAGGTGTGCCAGTAACATGAAAACT
ACTCCGGTTGAAACAGACTTCTAGGAAGATGCCTGACCGTGCACTAGGGCGACATTGTGA
GGTCGTTGGCAAGGACCATGGTGCAGTGGTGGATACGTGGGTGGTGTACACACGAGATCT
GCAATCAGATTGACACCGCTGCGCATCGTCAACAGAAAAAGTCGCAAGAGGCAGGGCAGC
TGTGCGTCGAGCTCGAGGCGTCGTTGGGTCTTGACTTATTTGATCGCCCTGGAGCCTTGT
CAGCGGCATACGTATTGTGAGTGGGTCGCACAGTAGCTGATGCTCAAGCCCTACGTGTTG
AATTTTTTACAGCTCTACACAGAGAGATGGCAGGGACAGTCAGCAGCTAATTCGGTCCTT
ATCAGTTAAGATAGACACGTCTCCGGCACTTGCCCCTGAACGCAGACACCCATTTACCAA
ACTTGAGCCTGCTACCGTGATAGAAAATTCCCTGGATCTGTCGGGGAACAATCCGTGCTC
TCCGACCCAGCAACGCGGTGCAAGTCTGAGCTCGGGGCAGGATCGCAATCGGGGGAAAAG
TTGCATGCAACGTGGACAGAATTTGCGAATTTGTTGTTCTTCTGCTGTACCACCGGACAC
CGACTCGGCCCTCGGCGCAATGGCGGACCCTTGGGCATCGATGGCGTTCAAACAGGTGAA
ACATACGTAGATCGCGATCGCAGGCCAGGACTCGGAAGCAGCCGCCGAGCCCCTGCACCT
TGTCGCGAAAGAGCCACAAGAATAATATGACTGTAATCAAATTTGTGGCTTCTTCTAAGC
GAGTCGTAGGATCACGCCAACATGGTCAGAGAACCGGATTTGTAGCGTCGCACGAATCAT
CCGTCGACAGTCGACAAGCGTCAAGGGTCAAGGGTCAAGCGTGCGACGAGCGACAGTGCA
TCGGAATTGCCAGGAGCGGGGCCTTGGGTGTCGTGATTGCTCGGGAGCCGACGGGAGAGA
GGGCAATGTATACGAATGTGCTTGGGCTTGTGCTTGTGCTTGTGCT
>Contig40 : tr|D5G7R8|D5G7R8_TUBMM Whole genome shotgun sequence assembly, scaffold_14, strain Mel28 OS=Tuber melanosporum (strain Mel28) GN=GSTUM_00004695001 PE=4 SV=1 e-value: 2e-22 blast score:  108
CCTTGCTGTAATAGTAAGGTGGTAATTCTATAATTACACTCCTTTACATGTTCTATACCT
GTATTCTTTTATACTTTCTGTATTATGAAGGTGGTAACTCTATAATCACACTCTTCTACA
TCGTTACTGAATACAAATTCAAGGAATTCTACCACCACGTGCAAGTCAGCATGGTCGAGT
ACGTGGGGTGAATCCGGGCCGAGGGCAATCAATGCGCACTCCGCAGCACGCCTGCGTGAG
GCCCAAGTGCACACGATGCTGCAGAATGTTCTCGGCTTATTGTGGCCCTCGACGAGTGTG
CATCAACGGCGACGCTTCTTTGAAGGTGCGTCGTCTGCCCCGGCAGCTGCAATCGGGTCA
TCGGTCTCGATGTGCGAACCGGGTTTACGTCTCTTTCGTTTCTTCTTGTTGCACGGCGCT
GCACCTTCCTGGTCTACATCTTTTGGCGCATCGGCGGGGCGCGCATCTGGCATGTCGGCC
GAATGCTGGTTCAATGCATGTCCAGTTTCTCCACCGTCATGCCCAGCATGACCACCAGGT
TTTGCGGGTTTGCGCCTTTTACGCTTCTTCTTGCCTTCGACCTTGATGCATGCCTCCTCA
GGCAACGGCTCAAAAGCAACAGGAAGCGTGGCAGGTCTTGCGATTGGTGGCAGCTGGCTC
GTGTCTTGCGTAATCTTGCGCATACCTCTGGGGTTCTCTTGCTCGAGCAGCGCCACATAC
TCAGCAGTGCGCTTCGTGTGCTCAACTTTTGTCATGACCTTCCAGCCTTCTGGCTTTCCA
GCTTCCCTCCATTTGTTCCACGTACCATCATGCATCACGTTCCCACTCAGCACGACGAGA
GCGCAGCTGTTCCAGAGCGTGTGCACTGCTTGTATTGGGAGCCACTTTGGCTTCAATTGG
CCATGCTCAGCCAGCCATTGAGCCACTTTCGCCGGCATTGGGGATATGTTGCGTAGGTGC
GGTTCTACATAGATGGTGCGCTGATCCCAGAAGCTGAGTCCGTCATCGTCTACAATCTCG
AACGAGTTGTGAGGAACAAACGGCAACGGATTCGTGCAAGGTCTGCGGCGGACATGGTAT
TCGTTCTGTGACAGCTCGAGTATAGCGGAAGGGTGGTCATGCAGCGCTTGCTTGAGAAGG
ATTTGGGTAGCTTCCGGCTTCAGCTTCGAGATGTTGGTATGCTCTAGGATTGCTGTAAGA
TGTATGTAGCTCTCCTTGCCATCAATTTCCCTGTACCGATCTTTGAGCCATCTTGAACGC
TCCTCTTCCTGATGTGCGTAATCTGTAAAGATCAACTCAATGCCAGCAGCTAGTTGAGCA
ATGTATTCCGGTGTGACGGGCTTAGTCGTGAACCTGGGGCCACGAGCAGGAGCTGCAGCA
TCTGAAGCTGTATCCTGTTGGGGAGCTGGTGAGCTCATGCTCGTCTCGCCCATTGCTTCG
ACAAGCGCATCCTTGTTGTTAGCTTCATCCTTGCTCAGTTGTGGTCTCGCCAGTGGCTTC
GCTATCTTTGGTCTTTGGATCTCCTTTACGCCCTTGAGCCTGACTGCTCTTGGAACGAAC
ATTTCGGGGACCCGTGACCAAAGCTTTGTAGGAGCAGAGAAAGGTGTAGAGTGACAGGAA
GACGCGACGCACAGACTCTCCAACTACGTCAATCTCAATAATCGAATCGCGAACTCATTC
TCGCGCAACACCGACGTCAGACTACAACTTCACCTCCGCTCGTCGCAAACCCCCCAGCTT
CACATCACGATGCCCAAAGAAAAGAACTACAACCCTGTCCAGGAGCAGAAGAAAGCCGAC
AAGCAGAAAGCTCTCCGCAAGCAAAAAGCCACTG
>Contig41 : tr|B2VQQ3|B2VQQ3_PYRTR Pentatricopeptide repeat protein OS=Pyrenophora tritici-repentis (strain Pt-1C-BFP) GN=PTRG_00464 PE=4 SV=1 e-value: 3e-35 blast score:  149
TATCTGTCTGCTCGAATCTTCGACTCTGGCCTGTGACTCCCGCTAGCAACTTGCCCTCGT
GGCTGATATTAACTCCCTTGTGGCCTCAGCGTGTCTTTCTTATGTTTGTACCTTCTGTAC
CTTCTCCACATCCAATCAATTCGCCCTTGTCGACACACACACGATACGGGTCTGCAGTAG
AGCTTAGTGAGCTTTACCCACCCACGACTCCACCCAACAACACACTCCTTAAAATCCCCT
TGCGCGTTTGTTTGGCGGTCATCGTCAAATGAACCTGCGAAATTGCCGGGCGACCTCGAG
GATACCAGTACGTATCCCTGACAGTGTTTGTGGAACTGCTTCGACATCGAGGAATGCGCA
CGCGAGCGACGTGCTGTTGCCTAGCCATCAAATTTTCGACTGTTTTCGCGAGTGGCATTG
ACATCGAGTCTCGGCTTTTTCCATCACTGACAGCAATTGACGCTCATGTACTGACTCCAG
CAGTCTCGCCCTTCCCAATTGAAGGGTCGCTCCATTTCCTAAATGGTCTTTAAGAGCTTC
TCCCTCGCGCGTACGAGTCTTGCGAAAGGCTTCACTCACGGTTACGCCCAGTCTGTAGTC
GCCGGCGTCTCCCAGAACAATCCTCTCGCCACTCTCCAGCACGATCGATACCGCAAAGGT
GTTAAGAACCAATATGCCTTTGCGTCCAACTCTACTACAAGCGCCATAAAGGCGCTTGAT
GCCGCACGCGCACACGAGCATCAGGATTCAGGCCTTGCTGCCTACTACACAGCATGGCAG
AAGACGC
>Contig42 : sp|O13981|EMC1_SCHPO ER membrane protein complex subunit 1 OS=Schizosaccharomyces pombe (strain 972 / ATCC 24843) GN=emc1 PE=2 SV=1 e-value: 4e-20 blast score: 97.4
GACGCAGGATTGAGGCGGTGGGGTTCATGCCTTGTAATCACATGAGCCTTCTAGTTTCGT
CCCTCTTTCAGCTGCCTTGTCAGCTTTCAAGACGCACTGGTTTGCCTCGAGTTTAGACGT
GAATGAAAACACCACCATTCAATACGTTGAGGTTCGCTGTCCTTGACTAAACAGATCTAA
CGAGTTCACACAAAAGGAATGCATCCACGTGCAACATCTGGTTTCACAACATCCGTGTCA
AGCTCAGATCTGCAGTGCTTATCCTGCGTCAAGCCACGGTTGGCAGGAGCTTCTCTTCAG
CTTACACATATCTCGGCCTTCTAGCTCCAGGGAAGACCGCATGAACTTCAGCTGCAGATC
GCGGGCGGTGACAGAACCACCGCGGTGATGTTTGGAACGGGTAGATACCTATGCCAAGGT
ATACAATAATTTGAGTTGATTGCAGTATCAGATGTGTACTACATGTTTGTTCAATATATT
GACCTTAAAGCTTCGCTCTGTTATCGCAATAACCCATGCTTTACATGAACAGTCCACCGC
CATCTGTCCTGATCATGGCCCCATCCATATTGTAGTCTCGCATACAACTCAAAAAGCTCT
CGGCCACGTACTCTGGCTTTCCCGGAGTCCCTGTCGCCATTTTCTTGCTCATCTGCTCCA
TGAGTTTCTCTTTCTCTTCCTTGGGCATCTTCCAAAGCTCTGTATCCACAACACCAGGAC
TCACACCGTTGACCCTGATCGGCTTCATGTCCAGCGCCAAGTTTCTGACCATGGAGTGGT
GACCACCCGCAAACGAACCGATGACGCTCCAGTCCGGCATCGGGCGCTCGCTGATGCTAC
CGGTGGTGATGGTGTAGCTACTCTCGTGGGAGTTCTTGACGTATTGAGGAACAAACTTGG
CGGCTAGGAGAGGTGCGAAAAACCGGATCTGGCCGGCTTTGAGAATGCTTTCCATGGTCA
TGTCTGCGAGCTTCATTGTTGCAAGTGCATCGCCGGCGGTGAATATAACATGGTCCAATT
TCTCGCCGCCCATGTTCTTAACAGTCTGATCAAACAGGGTCTTCAGCTCGGACTCGAGTG
TGTCCGACTTGGAGAGATCGACAGTGAGACCGTAGACACCGGATTTGGCTGAAGGATAGG
CAGATTGTAGTTTAGAGACAGCGGCCTCTACTCTGGATGAGTTTGATGAGGCTATTGTGA
CCAGGGCGCCGTACTCGAGACAGGCTTCGGCGGTGCAGAAGCCTATGCCAGAGGATCCAC
CAATGATGAGGATGCGCAAACCCTGGAGCTTGTTCGAGTACTTCTTCTGATCAGACATGT
TGGAATGGCCTTCTTTCCGGTCCTCGATTGACGGTGGAGATGCTGAACAATTGAAGATGG
TGGATGTGATAGGGTCGCAGTCGTCAGTATGATGCAGGGTCCACTGCAACAATGGATACT
AGCGTAAACCTGTTTATATCTTTCAAAGCACGCAGAATGAAAGGATCAACCGAGTTAATC
TTGAGTACTTCATATACTTCTAGATGGCGGATCTTGCTTCGTACAAATAGGGTTTACACG
GATTTAGCAAGGCGATATGACCAGCATGGTTGAACAAGAGCTCCACTTCTCGAGTGTTTC
GATCTAGTCTAAATGTATGACATCATGTCTTCGGTAACAATACACGGCGGAGACATCGGT
TCTCACCTAGTGGATCTGCTGATCCGATATGCACGCTTTTGCTTGCTTTGCTCGAGAATG
ATATTTGATTGTATACATCAATTTTGCATCAGCTCCAACACGATGCTATGCTGGATAGGT
CTAGGGTATTGTCCAAAGGGAGTTGATCTGCTTCCTCCTGACCAACGGGGCGACGAACAA
AACGCCGACAAACAATGCAGCGACGGTAAGAAGCATCTGAATCTTGTTGAACCCCTTGCC
CAAGATATCAAATGCAAAACTGGGAGCGACTCGGGTGCCAAAGATATCATGACCGTAAGC
AAACACTAAGCTTGTACTTTCGATTCCGCTTTCGCTCGTAATGACGTCCCTGATGCCCAG
GACTTCATACTTGTGAGTGAGGTGCCACTTCGAATCGAGAGGAAGTAGAGGTGTGTATCT
GCTAAGGCCTTCTGCCTGTTCATTCGCAGTGGGGTCACGTCCAATAGGGCGTCGTGGGTC
GATGACTTGGCGGGGAATGCCGACAAGAGAATTGGTTGAGGGTATCGTAATGATGAGCTC
GCGGCTAGTGATGCCCTGTCTCGTCTGAGTCACAGTCATGTGCGAGATCTCTGCTGCGAT
TTGGTAACTTTGCGATAGCACATAAGGCTTTGCGGCATCGCCTTGGGAGCTCGAAGGCTC
CAGAATGGAAGAGTTCGAAGAAGCCCCTAAAGGACCTCTGTCGTCAGGCAGGGGAGACTC
GTAGAGATCAGAGACGATAAGCTGGTGACCACGAGACTCAGG
>Contig43
GACGCAGGATTGAGGCGGTGGGGTTCATGCCTTGTAATCACATGAGCCTTCTAGTTTCGT
CCCTCTTTCAGCTGCCTTGTCAGCTTTCAAGACGCACTGGTTTGCCTCGAGTTTAGACGT
GAATGAAAACACCACCATTCAATACGTTGAGGTTCGCTGTCCTTGACTAAACAGATCTAA
CGAGTTCACACAAAAGGTTCCCCTTGTTTCCTTCCTCATCTCCTCAAACTACAGGTACAT
GCACGACGTATGCATACCTCCAGCGCTTATCAACTCTTTTCTGACTGGTAGCATGACCCA
GTAGGAATGCATCCACGTGCAACATCTGGTTTCACAACATCCGTGTCAAGCTCAGATCTG
CAGTGCTTATCCTGCGTCAAGCCACGGTTGGCAGGAGCTTCTCTTCAGCTTACACATATC
TCGGCCTTCTAGCTCCAGGGAAGACCGCATGAACTTCAGCTGCAGATCGCGGGCGGTGAC
AGAACCACCGCGGTGATGTTTGGAACGGGTAGATACCTATGCCAAGGTATACAATAATTT
GAGTTGATTGCAGTATCAGATGTGTACTACATGTTTGTTCAATATATTGACCTTAAAGCT
TCGCTCTGTTATCGCAATAACCCATGCTTTAC
>Contig44
GCGTTGGCAGGATGTGTGGATTTCTAGATGGTGGACACGGCGCAAGAAGAAAGTGTACTT
GCATGACTATACCCCCTTTGCTGCGCGAATACAAACACCGTACCCTCTCCTCTCTTCTCC
TCTCCTTCACTCTACTCCGACCATCTCAAATCGACCCCCAATAACACGCTACTACCCTCC
CCTTCAAACCCCGCACCAAGGAAGCTCCCACCCGCAGCCCAAGCATCCAGATATCTCCGT
GCGCAAGCGAGCACGGAAACTGCACAAACGAGAGCGTCCAGCACCTTGCAGAGGACAGTA
AAGTTTCGTACGAAAACGCAAATCAGCACATATGGCCATGCGATGCGCAGGTTCCTCGAA
TGGAAACAGGAATTCGGCCTTGTTGGGGGAGGTGACTTCTTCGACGCATCTACCGTTTCT
CTGGGGATCTTTCTAAGCTGCAGGCTAAGATGTGGTTCTGTGCTCAAACATAGTCGTGCT
TGTTACATATCGTGTTGTTGAATTCGGCACTGTTGTTGAACCCTTGCTTACAGTGCTGAA
TCCTTGCTTACAGTGCTGATCAAATAAAGGAGTGGATAGGATGCTTATGTCATGGTTCTC
CAAAGCAGTATGCCCACTGCTATGACGGACATGAGACGGGAAGGCGTGTCGTAGCAGTCG
TTGTAATGCCTGGCATATGCTTTAGAAAGTTGACGAAGCCGTCCGATCTGTTGTGTAGCC
TGACCATCTTGGGACCTGATGCTTTCAGACAGCCCTACTTATGTTGGGATGTTGCGAGTG
CCCAATGGGAGTGCGTAGTCATGTGATTGCGGTTGGAGAGCGGGTGCAGTCGAATTGATT
CGCGTTCCGTATCCAAGTGTACCGCACAATCTGGACCCGCGCCGTTGTGGTAGCCATGAG
CTGATAGCAGTACCATCTACGACGGCGTGGTATTGCTGCAGTCGACGGTCCATACGGCTC
GCTAGATCTCCAACAAGCGACATCGGTTGACCTCGGAGATGCGAACGCGTAACGGTGAAC
AAAGCCTGCAGGTCATTGGAGACGGGGTTTGGCCTAGGGTAAGCTCGGTACGTAAGTGCA
CTCCTTACGGTTACCACATAAAGGCAGGAGGAAACGGCTCGGTCGGTAGTGTATAGCGTC
TTGACTTGCGTCGTTTGGCACATCATTCCCCATACCTAGCTTACACGGTATGTGTAGCGC
AATACTGTCATACGTAGTACTTGAGCGGTGTCAGGCCATGTCATGCTGGGTTGGGATACA
AAGTCTCCCAGATCGTGCCTCAGACCTAACGATTCTGACGTAGTCCGTTGTTTGTGGCTT
TTATGGTGCAGATGTGCACGAGCTGACGGTGATGGACTGGAAGGTTGTGCCGGGAGAGGA
CGTCACGGAAGGCAGGGTCTGTGGAGGAGAGGACGGAGACCTGGAAGGCGGCTGTGAATT
GGCCGCCACGAGAACAGTGGTGGTAACTCAGCGCTTCCCCGTAACCCGCTTCCGCCATCG
CGTTGACCCATTTTGGGTGGATATCACATTGGAGAGCGATGCTGC
>Contig45 : tr|B2WAF3|B2WAF3_PYRTR Leucine rich repeat protein OS=Pyrenophora tritici-repentis (strain Pt-1C-BFP) GN=PTRG_07266 PE=4 SV=1 e-value: 1e-46 blast score:  120
TGGACGGGTTGTTGGCATTCATATCGACGAGAGGGTTTTGACGGACGGGAAGATTGATAT
TCAGAAGACTGTGCCCATTGCTCGGTGTGGATATTACGAATACGCAGTTATCAGGGATGT
GTTTGAGATGAGGGTTCCAGGGCTTTGTGAGGATATGCTTGCGGGGTTGGAAGGGGATAG
TAAGAAGAATCAGGCGATTCTTGGCAGGGAGAAGAAAGGAGTGATGAGGGGGGAAGATGC
AGAGGCTGAGAAGGAGGGTTGACCGGAGTGTGAATCGAACGAGACCAATTTCCAAGATAC
ACAAGTTCAAGACTGCGCTCTTGTACTGTCTCACAGCGTGGTATCGATGTAAAGCGCGTC
ATGGCCGTGTGCGACTTCGGTTAGATCGGCCCTTAGCGTAGTTTGCCTTACCTTCGCTCA
TTGGCACACCGTCGAACACTGCCACGATCATGAGGTCTTGTCGTATCTTGTTCACACTCA
GGCGCTCTGGGTATGCTTCCTACACGACTGCGACGCCGATGTGTGGCCGACAGATACCAA
GACTGAGCTGTCTACGACTGCACAATGGATGACTTGCTTCCATCATACGAGAGTGCGATT
CAGCAGAACCCATGGACGTTGATAGCACCCTACCTTCCTTCGGACGATATCTGCTCGGCA
GCTCTCGTGTGTAAGAAGTGGCATGAAATCTTCACACCGCACCTGTGGGGTAGCCCTGCG
TCTCACTTTGGCGTAGAGAACGATACTGTGTATAGTGGGTTAATGAGCCGGTGTACGAGT
GCTACAAGTGCTAAGTTGAACAGCCGCTCTTACGCGCTTCAAGCGCACCCTACCGTATGC
GAGATCCTTTGTACGCGATTTGACGCATACTCTCCAGTTCCCGCCAGCGCACGCAGAGAT
CTATGGCGGGCCACACTCTGAGTGGCTACGAGACTGCCTCGAACGACTG
>Contig46 : sp|O59714|YBH6_SCHPO Uncharacterized membrane protein C3B8.06 OS=Schizosaccharomyces pombe (strain 972 / ATCC 24843) GN=SPBC3B8.06 PE=1 SV=1 e-value: 2e-11 blast score: 67.4
AACGACATCCGCCGACGGCTTCATGTTCCACGCCCAACCAAGATCGGCGAACGCGCCCAT
CCAGCGACCCAGCGTCAAAAAGCCGTACACGAAGAAGATGCCGCCCTTGACGTAGTGAGC
CAGTACGTTGAACACAGCGCCCCCGTGTCCGATGCCACCATACACGACAGTGCCCGAGAG
GATGGCGACGAGGCCCTGAATCACCATGGTCCGTTCAAACACCACATAAAGCGAGCGAAC
GACCTTTGCCGTTTTGCCGGCTACGAAGCGAGCTACGGTGCGCGAGAAGAAGCTATCCAA
AGACGACCTTGGCTTCTCGAGACGCACGTCTTCCAACTCATCGAGCTCGTCATGCGTGTA
TCGGCGCGCTGGCGCAGCAAACTGCTGATCTTCTGACTCGATGCTCGGGGATCGAGAGTG
CCCGCACAGCGAAGCCGTGTTGCGCTCCGTGCCTTGGCCAGAGTCATTGGAGAACCTGTA
CGGGCTTTCGACATCTTCTTCCTTGACGCGCTGATACTGCGCTATATTCGCTGCGTTCAG
CGGCGCCAAGGTCTCGTCCTCGAACGAATGCCCCTGATCTCGGTCCATGTAGGACTGGAT
CAGCGCCATGAAGACCCAGGCTGACGCGATCCAAGTGACCGCCCACCCGGTCTTGCTGTG
CGCATTGTTCTCGTACAGCTCCGGCGTCTTGTGGCTGTACACGACGCCAACCAGAAGCGC
CGACGCGTTCACAACAACGAAAACGAACTGCAAAGGCAGGACGTATCGCGAGCGAGCGAT
GCTCAGCATGACAGCTGACGTGAATTAGCAAGGAGCTTTGTGCTTGATCGTGATTGACCC
GCGCCCACTTACCAATTGGTAGAACGACAATCCACGCTAGAATCTCGAGCGCAATGTGCC
AGTACATCAGCGCAGCGTACTCGGAGAGCCCCCAGTAGCTCTGGGGTGCATCATCCTGCG
GTTGCGGCGCCGGCGCCTCGTGTGCGCTCATGTCCATTTTCGCGCCATGTTGCTCGTCGC
CGTGCGCAGCCACCAGGGGAAGAAGCTGGAGCAGCAATGCCGCAGTGGCTATTGCAAGAG
TTCCGCGCCGTGCCATACAGCTAAGGACCAAGCCAGAGCAAGCAGGAATTAAGTCAAAGA
CGAGTCCAGTCGAGCTGCCAGAGCAAGAACAACGGTAAGCGCAGCTATAATAATGCGTGC
TTTGTACGAGTTCGGTTCGCAAAACAGGAATCAATATCAACCACAGCCAGCCGCCGCCAG
GGCTGCTGCCGCCCTTATGACTGCGCTGCACCGGAAGTTGCGGAAACTGCTGGAACCTGC
ATCATCACGAGAGAACAGCTTTTGTCAGCGCAACGCATTCTTGGATCGCAGCCTTCTGTG
ATCGATGTGACGTGCAGAGCCGCCGGCTAGCGGCGCGAGTGGG
>Contig47
TTAAATATACCTCTTTACCTACCACAACCATGACTCCTGCTGTGATTCCCAGTTTTGCGA
TGAGTCGTCTGAGCCGTCCGACATTCGGTGACTGATCGCTTACCGTACCGCTGTCTAACG
CAGTGCACTCTTATCGCCGAGTTCAGGAGCTGTTCGGACATGAAGCGAACGTTGGACACG
AATGTACATATACATGTCTACGGGAGATAGTCGCATCCGACATGCGAAAGGTCCCCAAGC
CCACGGGCAGACAAACCACCGCAAGGTATCACGTCTAGGTTGGATTTTTATTTGGGACTT
ATCGGCGGCCTCCAGGCTCAACTGTAAGGTTGAGTGTGACGTGCCTTGGCTCGTGCTTAC
GAATTCATAGCAACAACCATCCGTAATAGCTACACCTGATTAGGACTATACACATGTACA
TTGATTTACACATCAGCCTCAACACCAAACGCCGTAGAGCGAGACATCACTACTAGCCAG
CCCCTGGTGTTACTGAGCAAACCTAATGTCACTAGGAGTCTCAAGGCCAGGGAGCGCGAC
CTGGTTCACAAGCTGTGGCTGTCCACTGCAGACGACAAGACCTGGTGTCTAAGGAACGTA
ACTGACCACCAGGCCTTCGCGGCCAGGTTTGTAGATGGCGTCGGCTTGATGGACTCTCCA
GTGAAGCGCGAAAACTGCGGCAAGATATCGCAGACCCCGGACACACATATGTTCGAAGGC
ACTGGAGGGCGCCTATCCATGGAACTCACAAGAACAAAGAAGAATGCACGTGGGAGAAGT
CGGATAGCAAACAGAAACGGATTTGCGATGCATGCATCAGGAACTCTCGCATCCGTGTAC
GCATTGTTTGGCACCAAGGAAAATTTGTGGTCGCATCGTTTCCTTACTAATAGGGTAAAC
ACTTGGCCTATCTGGGCCCTTTTCCAGCACTGATGATGCCTACAATGCTCTATTCATGTT
GAAAACTCAACCATTGCTTATAGTGGCTGTCGTTAGTAAAATGTATGGCAGATCTGTAAG
CTTGTGATACTGCTCTAATTTAGGAAATTTGGACTACTACGAATGTAGCTGCAACTTGTG
TTAAATTATGATATATGGATTTGGTGGCTACATGCCGCACAATCATGGAGCGAAATGAAG
GCTATCGCTTAGATCTCGAGGGAGCTGTACAATTAGACGTTCGATGATGTGCCCAATGTA
CGCGTGCCATGCCGATGTCATTTTGACTGCCGCAAACATAGACAAGCTTTCCCCAAAGCT
TCCATAGATCAGAGTTTACTCGGTGTAGTTCGGCGGATGATTCGAAAACTGTTGAGACAC
TACGAGACTACGTAGTATTTCCCCGGGTTCGTGATGCAGTCCTAGAAGCTCTGAGGATCT
CCAGGGCATGTGAAGGTGTTTTCAATCTAGTCAGAATAGAAAAGTTGAAATCGTAAGTGT
TCCACGGGCTCGATTCAGGCGACCAATCTCGCGATTCACCTTCACTGTTCCTTACCTCGT
GCATATGCGCCTGACTAGATATTTGACACAATCACATGGAAAGACTCATCCCATCAGGTA
TATTAGGTCACCGTGTGCCATGTTACTTACGGAGCTCTTCATAGTCCCCACTTGCCTCAC
GCCGAAGGATGTCACGTGAATTAACATTGCTTATCAATAGGATGAGCAAGGCCTTATGTG
CCTGCGCTGTCGTTTAGGCCTATATCTTGTACATTTTCGTCACCAAAAGCAAATTTGCTC
GTATTTCAGGCATTTGGCATCACCCGCAAGCTGCATTGATGTCGTCCCCTGATCCCTTTT
CACCTTCACCGCGACATAGAGAAGCCGAGCTCGTAAGCGAATCGGCCGTTGCGCGCTGGG
TCCAAATAAGCGAAGTTTATCTTGAACCCAAAGTCTCCGTTACCTAATTTCGCAACTTTG
GAAAAAAAAACCCAAACACTCTAGAAATAGGCAGCCAAAGAGCACCACCACTGCCTAAGC
ATATTTCAAACAGCAGTTGGATATTACCAGCGACCACTATTCGCTCTGACCGTGACACCC
AGTGACGATACGTCTTAGCTGAACGGAGTCCGCGCCGCCATGTTGGTTCCTTTATTTGGC
CGAGACGATCTGACCCGACACGCATTCTGGCCAAGCTGAGCGCTGATGTGATAGCCTCCA
ACATCGGGCGTGGATGTGCAGTAGTTGAGGTTCGGTTGGTCTT
>Contig48 : sp|P87219|SOU1_CANAL Sorbose reductase SOU1 OS=Candida albicans (strain SC5314 / ATCC MYA-2876) GN=SOU1 PE=1 SV=1 e-value: 2e-09 blast score: 61.6
CAAAATGATGGTCTTGACCTGCGTCAAGGACTCAAGGCTACGTTCCCACCCTTTCCGTGA
CAGGGTACTATGCATGCTTGGCATGCTTGGCGCCGTGCAATTATTCGTCCACGAACATAC
GCTTTGTTCTTCGTCTACACTATGCCTAGAAGCCATCTGTACATGGGTTTCTGATAGTCT
GCCACAGACTGGAAATCCACCGACTGCCCGCCGCTGGCGATCCTGTTAGTGCCTAATGCG
AGCCGAACCATCCGGCGCGCGTGACTGCTTTCGATTACCGCCCAAAGCCGAATCCGTACA
AGACAGCCTTGACGATATCGTGAGCCCACCCCGCCCAACCTCGGCCAGCCTGAACCAGAT
TGAGAATCTTCACAAAGTTACGATCCCACGCATCCACATCTTCCCAATCGTCGGCGTAAG
GTTCAAAGACTGCGGTCTGGATGCTGCCTGGCGACCCAGCTGTCACCAGATCCCACTCGC
CGTTGTCTTTCTGACGGACATGCACCTTCGGTCCAATCACCAAGGAGCGGCCGAGGATGC
GACTGTCAGACACAAAACGTGTCCCTGCGGCGACTACATCTTCGACTTGACCCATCGCGC
CGCCGGCCAGTAATAGGCGGCCAAAGGTGGGCACAATGGGTGTGTCGATGAAGTAGGGGA
ACAGGCAGTTGATCCGTATGCCCTGCAGTGAACTGGTCGATCTCAAACTCCTAAATAGTC
CCAGTACAGCGTGCTTGGCCGCGTTGTATTGCGGTTGTATCGCAATGGGCGCCAGAGATG
CTACTGAGCCAAGCAGCAGCAAATGTCGATCGCGCGGCGATGCTGTCCAAGGTTTCGAAT
CAATGCTGCACGCCTTCGAACCCGGGTTCTTTGGCAGGTAGAAGTAGGCGAGGTGGGTTG
TGTACAGGACACCTGTGAGATTCACATCCATGATCTTGAAGTTGGGCGGCGGAGGCTCTG
CAGCATCGAGATTCTTGCCCTCTTGCAAGACATCCATACCTGCAATTCCTGCATTGGCGA
CTACCGTGTCAAGCCCGCCGTGGGGACTCAGCTGGATCGCCTCTTTGAACAGATTGACCT
GTGACTGCCAATCTGTGACGTCGCAATGCACGAAATGCACGCGCTCGTGGCCCGCCTCTC
TGCGCACATCGCGTACAAGCGCGTCGCCCATCTTCACGTTGATGTCGCCAACAATGACTG
TGGCCCCATTCTTCGCCCACAATCGTACAAAGCCAGCGCCGAAGCCGCTTGCGCCTCCCG
TTATCAGTATGACCTTGCCCTTGATCCAGGCAGCATCGTATGTGGTGGTAACGTCGATGG
GAGAAGATTGGCGGATGGCTGCCACCATGCTCTCGGGCTTGTAGTCAGCCATTGCGTCGA
AAAGCGTAAGGTTCAATGAAAGAGACTCCCGGTACGGGATACTACAGGACTACACGGAGC
TTATGTTGGCCAACTACGTCTGATGGTAGAGGTACTGCGGAGGTCTTGGCAGCCTCGGCT
TGCACGTCGGACCACGCGAGTCCCGCGAGGCTAGAGAAGACCTCGCACTGTTGACCACAA
AAGCATTAGGGCAACACGCAAGATCGCACAATGCCATCATCACGTTGATAGTCGCACAGA
GGTGCTGCAAGCACCGCGGGAGTGCCTGGTGATTACGGGCGGAGCCGCTAAGCGTCTTGC
AGCATGCCGCGACCGGACCCTGTCCCTGTGCAGTTTTTGGCTATGACCCCGCTCAACATT
CACTCTGACAAGCCTTTGACTGTCCAAACCACACGGAATTAGCCAATCGCCACCAGTTGT
CGCGCATCACCAAGTATGGCTGCCAGACCACCCGCTCTTGATGTCTCG
>Contig49 : tr|K2RB94|K2RB94_MACPH Carotenoid oxygenase OS=Macrophomina phaseolina (strain MS6) PE=4 SV=1 e-value: 2e-44 blast score:  162
ATTTCATAGCTTGGATAGCAAGGATTATCCTGTCCTCACGAGGAAGCGATTCGAATTCAG
GTTGTTGTGGCATGGTGATGATTGGTGGGAAGAGGTGTGGTCTTGGCATGGTGATCAACT
CGATAGTGTGATCAACTCGATGATGGATTACGTTAAACTAAAACTTCTTACCTAAAATTA
TTCTTTGTTAAACATAAGTAATGATATTATTATTGCTAGAGCAAGCGTGAATGTAACGAA
CCGACCTTGGGAGTCAGTTTTTACCGACTCACCTCCGACTCAAGCCCGCTACTTTCTCGT
ACCTTGTTTCACGACAACCCAGTCCTCTCCGAGACAAGTAGTATAAAGGCACCATGCGAA
TCATCTATGGGTAGAAATTTTTTGAGTACCTTTTCGTACAAGATCTATATGAATAGAAGA
GTCTCTGCGTACCTGTGCATTGGCCGTATCTAGGGGCTTCAGTCACCCGCTTGATAACTA
GAACATGACAGCTCGTTGAAATTTCTCGTGTTATTTATAGTGATAATGATTCTAAGAAAA
GATCACTGTCTGGACGGCTCAATACGTCAATTCCAATGCATAGGCAGTTGTCTTGCTAAT
TTACAGGAAGATATAGGTATCTTATATACAGTAGAACTAACTAGCAGCAGTGAGAAGATT
GAAAGCAGTAGATCTGAGCTTTTCAGGTGGTGGGAAAGTGTAGAGGGAGGGCAAAGGCTC
CACAAAGGGCTCTTTTCCATCTATGCGTTCAGCATCAACCCAGTTCCCATGTACCGCGCT
GCGCAACCGAAACGGCAGGATGATCCTAGCAACGATTTCTTCGAACTTCCGGGTATCTAG
GATGATGATTTCGTTCCTGCCTGTTTCGATGTTGTCGATCATGGTGATGAGGAATCCATC
GCCCTCTGGAGCGTCAGGCGTGCGTGGACTAAACGCAGGTTCTTGCACAAGGCAGTTCTC
ACTAGGGATGCAAAAGTCTGTTTTACCAGTGCTGTAGTCATAGCGGGCAAGAGTGTTGAG
ACCGTTGTACAGGTTCTTCTCCGCTGCGACATCTGGTCTGAAGCAATCCAGGAACGTGTA
TCGAGCTTCGTGTAAACCGTTAGCTAATGCTCTATAAGAATGCTTCTTGTGCAGTACTTT
TTTCAGTCAGGAATCTCTCGTCGATTCGAGGGAACTCGCATGGGACTTCTAGCAGAACCT
CTAGAATTGAAAATTAGCAATGTACAATCGACCTCGTTAGA
>Contig50 : tr|F2PID7|F2PID7_TRIEC Arsenate reductase OS=Trichophyton equinum (strain ATCC MYA-4606 / CBS 127.97) GN=TEQG_00744 PE=4 SV=1 e-value: 4e-33 blast score:  142
AGAAGTTGCTGAGCCCTGCACTAGCGGGGCGTAGGGCTGAGCCTCAACCTCAACAGTCCG
CGGACCGACATCGTTGAATGTCTCTCTGGAGGGGAACTTCTGTGCACTGTTGCGAAGACT
GAAAACCGGCATCAACCTGACAACCCTTGAATTGTAACGCATTGCAATGACGGACGCCCC
CAAACCAAATTGGCACGACGCCTTTCCCGCACCTCGTGTCACAGCACCCACCATCACACG
TGAGGAAGTCCTGCCAGCACTCTCATCTGGCGACTTGCTGCTTGTGGATGTGCGTCGGAC
AGATTACGAAGGTGGCACAATTAGGGGAAGCCTGAACATACCTGCGCACAGCTTCTATAT
GAACCGAGCGGTGCTGTTCGACTTATGCAAACGGGCCGGAGTGAAGAAGGTCGCCTTCTA
CTGTGGCTCGTCAAACGGGAGAGGTCCGCGCTGCTCCGGCTGGTTCGCAGATCACATTGC
TGAAAAGTGCGACGGTCAGATACAGTCCTTGACCTTGGGTGGTGGCATCAAGGGATGGGT
CAAAGCTGGGGGACAATACACACAACAAATCGAGGGCTTTGAGCCTGAATACTGGAAGCA
ATTTGATTAAGCTTCACTAGAAGGATTGTGTCAAGACAGACGAAGTTTTGTTTGAATTAT
ATGTGACTATGAAGCTAGCGACGCTATAAGACGTATCTTATTCCATATGCATGTGAGCTT
CATTCGTCATCTTCATCGTCGTCAATGACTCTGCGCGCTCTCTTCCTTGGCACAACAGGA
GCAGACTCCTCTTCTGAGTCGGAGGCTACGACGAAAGCTAGCTTTCCGTTCGCATCTCCG
CCTAGCTTGACCAATGGTGCATCGTCATCACTATCACTACTCACCACTGCATCGTCGTCT
GTGATGTCGCTCGTGAACAGCT
>Contig51
CGATCCGAGAATCAACCAACTTCACCACCCACCCCTTGCCATCACAACAAGTATCGGTCT
TTGATGTTCTCACTCTACTCAGTGCCTCAATTGATGAGGTCCTTGTAGCGATACCTCCTA
GAAAGGCTACCTGCATTTTTCTCTTCTTTTGAACCTTGTTGCCATCCTTTGATAGAAAGC
CAAATTCGATATCATGGGTGGCTTATAGTTTGGAAGTAGAGCAAGGTTTACTAGAGCACC
GCCGCACCACCTTTCCCAGTATTTCAGGGCATTTCTGAGGGGGTTCTGCGGCTGTATTAG
TAGGAACCTCATATTGCGCTGACAGTTTGACATTTTTCGCGGGTGATGAGGGTCGTTGAA
ATGGATGGGCGGGCGACAGGTTAGAAACATGTAAAGCGACCAACAGAGTGGGACTACGGC
CTGGTAAGCCTGTACAACTTTCTTGTCTGAAGAATATCAGAAGTTCTTTCAAGAGAAAGC
GTGATGTAGTGTTTGTCGCCAAGAGCAAGCGGACTGTCTTCCAATTGCTCAATCAACTCG
CGAGTCTACCTAGGTACCTCTGACTTGAAGCCACCGTTTTCCAATACTCTCGTGACATTG
ACATTGGTGACCAAGAGGAT
>Contig52
CTTATACTTACGCAGGAACGCCGTCTTATACTTGCGCAAGAATTCCGTATTATACTTACG
CAAGAATGCCGTATTATACTTATGCAAGAATGCGGATACCTCAATCCCTACCTGATAACA
CATGTGTCAGTCCACGCTGGTCCACATGGTTTCGGGCCCTCAAACAGCTGTCCGTAGCTG
ACGGATCAGACCGCCTGTGGAGCTGAGCTAAACGTTACATACCGTAGAAACATTACTGAA
CCTGCGTAGTAGACGAGCCCAGTTGTCCTACACGCCAAGCACTTTTAACCCACTCATAAT
CCATAAAGCTTCTACTAGCCCACAGAAACATCAGATCCTCGCATGCCCCCGCTTTTATCA
ACACACTCGCCATCGGACTGGTGTGCTTTCAGCTGCCCCGGTGTTCCTCAATTCATCGGC
AAGCCGTTTGGCACAGAATAACTTAGGCCAATCTCTCAAGTGGCTCCTGCCCTGCATGCC
ACCAAGTAGTGGACTGTGCTCAATGTGCGGGCACCGTTTGTTTAAATCTGTAGTGACCCC
CGCGTGAGCTTTTACACAATCTCCCGACTCTCTTCTCTGAATCCTTATCTTTGTGCACTT
CCAGACTTCTTCCTTTTCAAGTGCTTGACGTCTATCCGCCAACATGGACTTTCTCAAGAA
AAAGATGAAGGAGTTACTTGACGACGACGACAAGCCCAAGGACAAGCCCACTGATTCCAC
TGCCTCAAGCTCGCAGCCTTCCCACGGTGACTCTCACGGAACACCTGACGGTGCTGCTCC
TCCTGGTGACCGTAGTCTCTCCGATGGTTACTATGGCGGCGGCGGTCAGGGTGGGCCTCC
CCAACAGCAGGGATATGGTCAGCCACCTCAGCAACAG
>Contig53 : sp|Q9HDX4|YKN1_SCHPO Uncharacterized transporter B1A11.01 OS=Schizosaccharomyces pombe (strain 972 / ATCC 24843) GN=SPAPB1A11.01 PE=2 SV=2 e-value: 5e-58 blast score:  222
GTTATTGCATGCATGTCGAGTGCGTATCTCAAGACTGAAAACTGGAGTAGTGTTAATCAG
ATCAATTCTAAGTCCTCTTGTAAGCTCCATGTTTACGCCAGGCATTGCTCAAATCGCGGA
AGACCTCAACACGACTACAACCGCTGTGATCGGTACAACGACCGGATACGTTGTCATGCT
GGGGATCGGACCGCTTCTATTAGCACCTCTTTCTGAGACTTTTGGTCGCAGGAACGTCTA
CCTAATCTGCTTCTCGATCTTCGCTCTCCTTCAGATTCCGACCGGGTTTTCCCCAAACAT
CGGGTTTCTTATCACCATACGAAGTGTCGCGGGCTTCTTCGGAAGTGTTGGTGTAGCGAA
CGGCGGAGGTACCATCAGCGACATGTTTATTCCAAGCGAAAGAGCTGGCGTCTTTGGGTG
GTACCTATTAGGTCCTTTACTCGGTCCAACAATTGGGCCTCTTTTGGGCGGTGTCATTGT
ACAAAGACTCGGGTGGCGCTGGACATACTGGATCATGGCCATCGTGTCTGTCGTAAATAC
TGCAGCAGGTTACTTTCTGCTACGTGAGACGTACGTTCCGCGAATCCTGAGCCAGAAGAA
GGATGAGTTTGAGCGCGATGCATCCAACTTTGACGGCGCCAAGTACTCTTACGAGGGTGA
GGACACACGACCGCTACGCCAGAAGATCCTGCACTCCTTGAAACGACCGCCGAAGATTTT
CGCTCAGCCAATTATCGCGACCATGGCTGTGTACCAAGCCCTCATCTTCGGTACAACATT
CAGCATTTATACGAACATGCAGAAAATCTATTCCGATCTCTACGGTTTTGATACCGAGCA
CGTGGGGCTCCTGTACCTCGGGCCGGGCCTAGGTTTCCTCTTTGCTGTTTTCTTTCTCGT
GCCTCGAATCGATACGGTATACAAGAGTCTTACCGCAAAGCACAACGACAAGGCAAAACC
GGAGTTCCGTCTGCCGCTTGCGAATATCGGCGCGGTACTCATTCCCGTATCGTTATTTTG
GTTTGCATGGACGGTCGAAAAGCATGCGCATTGGTTCGCGTCTATCTCGGCGACGTTTTT
CTACGGCATTGGCCAAGTCATGATTCTGAACACCACGCAAAATTACTACATCGACAGTTT
TGAGAAGTATGCGGCAAGTGCTATTGCAGCTGGCACTGTCTTCAGGAGTCTCGTTGGCGG
TGTGGTACCTTTGGCAGCGCCAGGCCTGTTTGAAAAGCTGGGCTACGGCTGGGGTATCAG
CGTGTTTGGATTTATCGGTTTGGCATTGGCACCCGCCCCAATATTGTTCTACATCTACGG
GGAGAGGATACGCGATCGGTTCCCGGTGTATTTGTAGATCTTGGGTGAGCGACGAAGACA
ATAGCAATCAACTCATTCGTAACCTCTTTGAGTGCTGC
>Contig54 : sp|Q12524|PCD1_YEAST Peroxisomal coenzyme A diphosphatase 1, peroxisomal OS=Saccharomyces cerevisiae (strain ATCC 204508 / S288c) GN=PCD1 PE=1 SV=1 e-value: 1e-20 blast score: 98.6
TGTCCTCGTCCCCAAAGTGGCTGTTGTGCTCAAACTCAGGTTCCTCTCCGTACGCGACCC
GCGCGGCATCGACCATGATTCGCGCCGTCATGCCAAACACCCTGAATGTGGTTAAATCGT
CCAGCGCACTCGGCTCAGGGCGCGGGTCGTCGCCTTCGGGCAGTCCGCTCCCGTGCTCCG
AGGAAGCTTGCGGTGGCGGTGACGACTTCTCGGCGTTTCTCCGCATCTCCTGGGATGCAG
GAGGGGGCTTAGGGACGTAGAAGTTGTGCATGCGCCAGCGCGACTCGTGCCAGTCTGTCC
AGCTGCCTCTGTACCACTTCTCGGGCTTACCGTTCTTCTGGACGGGCGCTGGGCCCGGGC
CTGACCAGTCTTTGCGCAGGAAAGCGTGGAAAGGGGCGGTGAAGACGGCGGCTACCTCCT
TGGGATCGAGACGGGGGATCAAGCGGTCTTCGACTTCGCTGTCGGCAGCGCTGGAAGACG
TGGCGCTGCTGTCTGGGGGCGCAGAAGTGGGGGACAGGTATGCCACGCATGGCCGCACGC
CGAGTTCTGTCCTGGCCAGATTCGCCGGCAGTTCGCAGAGATGCTCGAGGTTGAAGCCCT
TGAGCTTCTCGTTGTCCAATGGTAGTCCAATCTCTTCGTACGCCTCTCTCCGTGCAGTCT
CCCACGGTGTCTCTGAGAGCGAGTCTGCCTTTCCGCCAGGAAGGGCGGCTTGGCCTGCGT
AGTTCCTCAACGAAGCACTCCGCATGGTAAGCACGACCTTGAGCTCGCCATGGCGGCCGG
GGAACAGGAGGATCAGGACGGCAGCGCGCCGAGACAAGGGGCAGTTACAGTACTGCGTGG
GCGGGGGAGTGTATGCGCGCAAGCGGGCGAGGGCTTGCTGGGAGGGTGTTAGTTAGTGTA
ACTTAGTACCGCACCGTCTACACGAGAGAGCATCACGCACGCTCGAGGTTGGGGAGAGCG
CCATTGTGGCAAAGGCTCTGCTTTGCGCGAGCCATGCTGTCGACCTCATGAGATTGTGTG
TTCGGCGCCTGGGGCTCAGGGCGCGCACGAGGGGTTCCGAGGTAATCGATAAGCGAGCTG
TGACGTCGACAGCCAGGCTCGACAGACTGGCAGTCGGACTCCACAGCTGAACACACTTCG
AGCATTGCGGTGATTACAGGAGATTTTAGTAGCGTCATGCAATTGAACTGCATCTCTATA
GGAAAGAAAACTCATCATCGTCATCGTAGACATGCGTGGCCATGGGAAGCGTGTTCCATC
GCGCGGGCAGGCCTCCATCGCACGTAGCACATCCTCGGAGAACAACAAAGCCCAGGGGAA
GTAGCTAAGAAACAGTAGATTGCAGAGGAAAACATCCCAGCCAACTGACGTCTCTATCAT
CTGCAAGAAACATTCTTTTGGGGAAATCATTTCGCACATGAAAAGAACAAACGCCAAGAT
GCCGCGATGGGTGGACGACCGCTCGTCCCACGTCAATCGCTTTTGTGCCGAATCAACAGA
GCACACCCGTCTCGCAGGCGCGCCGAATTAGATCACCACCGCGTCTGTGCCAACAACGCC
GCTAGAGTGTACAGCGGGCGCGGAGAGACGGTGATGGGAACGCAAGGAACAGCCGCTTAG
ATGAGGTCAGCC
>Contig55 : tr|B2WE40|B2WE40_PYRTR FAD dependent oxidoreductase OS=Pyrenophora tritici-repentis (strain Pt-1C-BFP) GN=PTRG_08413 PE=4 SV=1 e-value: 4e-52 blast score:  204
GCTCACAAGCCAGACAAAAAAAGCTACCCAAGACTCACCAGTCCCTGCCGTAGGACCTGT
ATCTCCCTACCAGCTCCCTTGTCCACCATCATAGCCCTCGCGCAGCTCTTCAGCTGCGCA
ATCGCCTTCTCGCTCGCCACCACATCCGTCGCTACATCCGGCAGCGGTATAGTCGTACTG
TTCAGTCCAGCCAGATATAGCTCCCCGCCTACCCGCGCAAACCACTCTGGCGAGAAACCC
AGCGTGTCTGTTGCAAAGACCGCGTGACACACCTCTTTGTCCAGCCCTTGCGGGTTGAAG
AACGGATTGCGCACGAGTAGCGAATGGCCCGCAAGCGACGAGACGGGGATACGAGTCTGG
GCTTTTGGGAAAAGGGTTGCGAAGACGCGAGGCGACCAGGCGCCGCAGGTGATAAGGAGG
CGTGTGCATGGTACTGTGTGCTGTCAGGTGTGCTCGCACATCGAGTGTGGTTTCACAGCT
TACAGTCTTGCGGCTCTTTGTCCAGACTGCTTACCACTCTCACTCCACTCAACACGCCTT
TCGCATCTCGCAGCACTTCTGTCGCGCTTGCTGGATGTATGACTTT
>Contig56 : sp|Q7S7R6|RT09_NEUCR 37S ribosomal protein S9, mitochondrial OS=Neurospora crassa (strain ATCC 24698 / 74-OR23-1A / CBS 708.71 / DSM 1257 / FGSC 987) GN=82C3.030 PE=3 SV=1 e-value: 6e-11 blast score: 66.6
GCTCGTGCATGAACCGGCGCTGAAACCAGCCCTGCGACGAGGTGAGTGGAACGATTCTTC
ACCCCTGATTTTGTTCGCGTTCTATTTTCCTTTCTTGTCCTCCTCCACACACTCGTCAGA
AACCGTATGTACATGATACAGGCGTACGCGGACGCTTCACGCAGAATGTCAAACCACCGA
CCTTGCGCTCGCCAAGTACATGTTCGCTGACCCTGACATAGCCGGCTGCATCACTCGTGA
CCCGAGAAAGGTGGAAAGGAAGAAGCCTGGGCACGTCAAGGCTCGCAAGATGCCTACCTG
GGTCAAGCGTTGAGGTCGTTCCTCTTTGTACATGGTCCTGTGTATCCGCATACTTGTTAA
CGTTTAGCGTAGTCGAATGTAAGATGGTCCAGATGGATAATGCGCATGGCGCAAAGCTGA
TAGATTCATCACCAGCGTGCAACACTGTGGCAGACGCAGGTACTATATCTGTCCATGTGT
TGGAGGTTTGATGGATGCTGCACAAAAGACCATCGGACTCCATGGTTGGATCATCGACAC
CATCAAACGCTGAAGGAAGGCAACCGAGTGATTAGACGAAGAGCACAGCCGGTATCTTGC
AGAAAGCTGATCATGGGTAACAAGACGCCGTCGACGGCCCATTGCGCACGTAAGCGTCTT
CACCCAACAAGTTGATCCAAGTGCATGGCACAGCATGTTCATGCCCTGGGTAGTCTGGGA
CGGCTTGCTCTGTTACCCGGATGAAATAAGTGTTTGCAGTCACGTAAGCGACTGATGAGA
CGTGGACACCTTTCGTGCAGTGGGTAACGGTTTCTTGTAACCCACAATTGTCGCAAGATA
ACAGCCCCCAGCATGCGTGATTGAAACTGATTCGGGGAGACGTTTCATACTATGTCGTGT
GACTCCTCGAGGCCAGACGTTTGGAATGCGGTCAGGGTAAAACCGGGTGTACCCAAGGTT
GATCTTCCTGTCACCTCGGATTCGGTTTGCATCTCGTGTCAGAGTTGACGAGGCCTGACG
TTACCACGGTGAGCTGCCTGAAGCTTGGCGGTCCTTCGCGTTGCAAAATAGAGGTGGCTT
GCAAACGAGTTCATGGGAAACTGCTGGCCCGACCATGCACCCCCGATGTTCCCCTTTGTT
GTGCAGGTGACGTCGAGCTTGCTGTCAAGCGAGACGTGTTACTGGCTGGATGATTACGTA
CTGATTCTGGAGGCGAGATTGGACGGGTCCTCGTGCAGATCGCAGACAAGCGCACCTCTC
GATCTGAATCTGAACGTGGTTGCTGTTCACGAGCCGGCCTCAGGCGCGGATCACGCGTGG
TACTTTGCTGTGGCTCACATGGTGCGTGGGGCCTGGTGTGGCAGAGGGTGACACAGCAAG
TGGATGCGGGCTTCTCCATCGGCCTGCAAACGCGCCAATTGGAGATTTTCCGTATTGCAC
ACGATCTTACTCGTTAAAAATTCGCTTGGATGCGTCTCGTCAACGGCAGCGGGTAAGGCG
GAGACAGCTTCAACGGGCGTACGACGATTTGTCCAGCGCGTGCAGGCTAGTGAGGCATCG
TGCCCTGATGTGGGCAAGCGCCGAACCAGCCTTGTATTCGTTCCTTGAGACAGCGCACGA
CTCGAGAGCACTCACTCACTCACTCACAGACACAACTTGTCGTGAGATGCAATGAAGCCG
TCTGACTCGCAAGCCGGTAGGGCTGTCGGTCGGCATTGCGTTTGCAGGCCGTGCGAAGGA
CATGGAACCAAATGAAACCTTCTCGAAGTATGTTCACCGCGGCCCTGTGTCATTTCCCTC
GCGCATAGTGATACGGGAGCCG
>Contig57 : tr|B2WDE0|B2WDE0_PYRTR Methylmalonate-semialdehyde dehydrogenase, mitochondrial OS=Pyrenophora tritici-repentis (strain Pt-1C-BFP) GN=PTRG_07999 PE=3 SV=1 e-value: 3e-49 blast score:  196
AGTGTTCTTTGTGAGTTCTCAAGTGTTCTTCGTGTGTTCATATATATTTGCCGCAGGGAA
ACCAGCAAGCTTCGTGTTCGGAATGGGCTCCCCTAATGGAGTATGGCGTCTAAAGCGTGT
AGCTAGCGAGCTTATCGCCGGCCGCCGAAGCAAGGTTGCGGGAGAGAGCTCTCATTGAAC
CTCGGAAGCGGGGAGCGGTCCACACCAACCCGTCGGTATAGGGAGGGTAAGCCGGAGTGT
GGTTCGCTTCCAAGCCGCGAACAGCCTATGGCTTTCGTGGTCACTTGTTCTACTCCGAAC
TTCCTACAAGTAGCCGGGCCCTTTTCTGGCGGTGAAGCTGCGCTCTTCCACTTCCCCCTT
GCTGTCGATTTAGCGGAAACATGGCATCCCGTCGAGCTATCGCACGCATACCGGCGCTGA
CCGCTCGCTCCTCCCTCCACCGCGCAGCCCCTCTGTGTTCGAGAATGTCGTCGCCAGCGA
AGCACAACCAGGTCGCTGCCAGGCGGTTACACGCCACAGCGCAGCACCTGAAGCCCGTGG
GCGTTGCAGCAGCACAAGGCTACCCAGTGACCCACGAGCAGATCCAGTCGCCCGAGGACA
CACCCAACTTCATCGAGAACAAGTTTGTGGCTTCGAAAGCAACCCAATGGATCGACCTGC
ACGACCCGGCCAGCAACAACCTGGTGACAAGGGTGCCTCAGAGCACCGATGAGGAGCTCA
CGGCCGCTGTCGACAGCGCCGAGAAGGCGTTCCCGGCCTGGAGGGCGACCAGCTTGCTGC
ACAGGCAGCAGATCATGTTCAAGTACGCCAACCTCATCCGTCAGAAC
>Contig58 : sp|Q00730|STCW_EMENI Putative sterigmatocystin biosynthesis monooxygenase stcW OS=Emericella nidulans (strain FGSC A4 / ATCC 38163 / CBS 112.46 / NRRL 194 / M139) GN=stcW PE=3 SV=2 e-value: 6e-54 blast score:  209
CGGACCTGCTTAGAAACGTGCCACTTGTTCAAGCGTTCTACCGGCTTTCAGCTCGAGTCA
GCGTGTCCGAATCTCAAAGCGAGATGCTTTAAGACTTGTCGTGTTCTGACGTCGAATTAC
CTCGAGTTCATAGCTTTCCCTTCCCTTCCTACTACTCCTGTGTGCCCAACAACGTTCGAG
CTCTGTTGGCCAGTTAAAAAGCCATTGAAAAAGTAATATGGGTGGCTCGCAACCATGGCC
CCAGGTTCCTGTGGGGAACAAGGACCACACAAGTGCAGCAGTTGTGATCATTGGGGCTGG
CATATCTGGTAACTACAACAAACCAGGCTGACTAGAGGTCCAACTGACCGTACGAAGGCA
TGTGCATGGCCATCGACCTTATCAAACGCAACAAATGCCACAACTTTGTTATCATTGAGA
AGTCCTCGAGCATAGGCGGAACATGGTACGATAACAAATACCCCGGCTGCTGCTGTGATG
TGTGGAGTATGCTCTACTCGTACTCTTTCGAACAGAATCCAGATTGGACACGCCAATACC
CAGGTCAAGAAGAGATCCTTGAATATCTTCGTAATGTAGCAAACAAGTACCAGCTCTACA
AATATATTCGGTTCAACACATCAGTCGAAGCTGCGACTTGGGACGACAGTACATCGCACT
GGAAAGTGGACGTCAAAGTGACGGGAGGAAAAGACGCCGAGTTCAGCCCAAGCTATTCGA
TCAAGAGCGACTTTTTGATCTCGGCTGTTGGACAGCTCAACCAGCCACGGTATCCGGACA
TCGAGGGGCTGACCGACTTCAAGGGCAAGATTATGCACAGTGCTAGATGGGACTGGAGTT
ACGACATGCAAGGCAAAAAGATTGGAGTCGTCGGAAACGGAGCCACAGCCGCTCAAATCA
TCCCTGAGATCCTCCCGGTCTCGCAAGATCTCACGATATATCAACGTTCTCCTAACTGGG
TAATACCCCGCGAAGATGGACCCGTCTCAGACCTGCGCCGCGCAATTTACCGCTACCTCC
CACCTGTCCGTTGGCGCAAGCGTGCAGGCATGATGGACTTTCGCGAGTCTTTCTATGACG
CAGTAACAGATGGTGATTCCGAATTCGCGGGCACGCTGCGCACGCTTTGCAATGACATGA
TGCGACAACAGATTCCTGGCCGTCCTGACCTCTGGGATAAACTCACGCCGAACTACAATC
CGGGGTGCAAGCGAGTCATTATATCTGATGACTACTACCCCGCTGTTGCGAATACAAAGA
CCACCCTCGAGACGAACAGGATCAAGCGCATCACAGAAACTGGCGTCGAGCTTGAAAACG
GTGAACATCACGATCACGACATGATTGTCCTTGCAACCGGTTTCCGAACCGTCGAATTTC
TCCACCCCATCAAAGTCACTGGCACGCACAACCGTTCCTTAGCAGATATTTGGTCTGGCG
GTGCTTCAGCATTGTACGGCACTACGGTGTCCAGCCTTCCTAATTTTGGCATGTTCTACG
GACCCAACACAAACCTGGGTCACAACTCGATCATCCTGATGATCGAAGCGCAATCCCGCT
ACCTCAACACACTCGTCTCCGCCGTGCTGGACGCGCGAAATCGTGACGCGCGCATTGGGC
TTATGCCTAAGCAGTCCCGCACTGACGCGTTCAACGACAAGATCCAAGCTATTCTCGAGA
AGAGCAGTTTCGCAGACGCAAACTGTGGTAGCTGGTACAAGAATAAGGATGGCAAGATTA
CGAATAACTGGTCCGGCACCGTGATCGAGTACCAGGAGATGCTGAGCAAGGTGGACTGGG
AGGATTTCGAGATCACGGACACGCTAGGTGGACAAAGGAGTGCGAGCAAGGTTGTGTTTG
GAAGCGGGAAACAGGAGACGAAGATCGGGAGAGTAAGGGAAGAGACTTGTTTGAGCAATA
CAACGTTGTTGTTGGGTGCGATTAGTACAGTTGCTGCAGGGTTGGCGTGGGCTTACGGTG
GGACATCAAAGTCAAGAGTCAGGCCTGGCCGATGAACATGTCAAACCTGATAGTGGATTA
AGCGTTAAATCAATTTTCCATTCACAACCTGTGTTCTAAA
>Contig59
TTCTATCTAATACTCTTTAATTCATCTTCTTTACTATAAGAAAGAACTACCTATATAGGT
AGATAATAATAGTAAAAACTGCAACGCTGTAAAGAGGGTTATAGAGGGCCTTCTAGATAT
GCAGAGCTATACAGCTGCACAGAAGGCAGAAAGAGATACGCATTAAAGGCAGCGCAAGGA
CAGCCAGCAGTTGCTTGTTACAGGCATAACGGCGCAGCTAGAGAAGAGTATTTAGCGTAG
CTAGCCCTATTCTATCTAATACTCTTAAATT
>Contig60 : sp|O59825|TDG_SCHPO G/U mismatch-specific uracil DNA glycosylase OS=Schizosaccharomyces pombe (strain 972 / ATCC 24843) GN=thp1 PE=2 SV=1 e-value: 1e-26 blast score:  118
TGCAGGTTGGAAGAGTCCTGTGAACCCGTCCTTGGTCGAGATCACATCACTGTTCGGGAT
CGAGGCGGCTGCGTCCGGCACGCCGTTCCATGCGCTGCTGGCCTAGGTCAGGGGAAGCGT
CGAGGCCGCGGGCGAAGTGGAAACGCAGCGGACCGAGGCGCTGACAGCTCGAGGGTCTCA
GGGTCTTGCTTGCATCGTCGAACTCTGCTAGGAATGCGTTGGAAGGTTAAGCGTTGCGGT
CATGTTGAGGGTAGGGTGTAAGGCATTCAAGTTCCAACTAGACGATTGGCTACAAACGTT
CATCGTTCCTCTTCTTCTTTTACTTCTTCCTTGACAACAGCCTCCTCTGTCAGGCCAGGG
ACGAAGTTCCTCTCCTCCCGCCGCTGTTGCACCCACTGTCCAAACGGTCTCCAGATCGCT
TCCTTTTCCGCCGGCTTCAGACTTGCCGCCAACCCACTTGTACTTGTCGTGACGAACACC
TTGCTCCCAACCCATTCCGCCTCTCCCTCCACTCTTCCCATGTTATGCTTCTCGTCCTGC
CACCCGTACCTGAATTCCTCCTTCTTCATGTTCCTGCTATACTTGAATCGCCAAATCGCC
TCCCAAATCCCCTTGCCCACAATGCACACCGCCTCAGGCCTGAACGCTGCAAACTTCCTC
TCCAGCTCTCTCGTGCCCTCGCTCATCTCATCCTTGCTCAACTCCGCCGCATCCTTGGAC
GGCCTGCTTACGATATTCGTGTTGCCCACACAGTACTTCGTCGGCAGGCTTCTGTCTTCG
CTAGGCGCCAATCGCCGATCCGTAAGGCCTGAGGAGTGCAGAAGCTTCCAGAAATGGTTC
GATGGGTGTGCGTATGCGTGTCCATGCAAAGCAGTGCTGACACCGGGATTGGTGCCGACG
AAAACGCCTATCAGGCCTGGTTCTAGGATATCGACCAGCGGGGACAGGTGAGCATATTTA
GAGGGATCCGCATACTTGCTAGATTTCCGCTGCTTTTTGCGAGGGCGAGGTGACAACGAT
GATGAGGCTGCTGTTGGTGATATTGCCTTGGTGGTGACCGTGGTAGTGCGTGGACGCTTT
GTTGTCGCTCGAGGTGATGTAAGCATGGGTGCATCGTTCTCCTTCGTTGAGCCATTTGCG
TATTGGTACTTCGCTAAATAACTTTTGAAGGATGTAGACGGCGGTGATGGCAGCAGTTCA
GGGGGGTCCGAAAGATCGCTTGAGGGTTCCTCTAGCTTTACAAGAACATTTGTTCGCGCG
GCGGATCGCATTCGCGGCATTGCTACACTTTGAGAGTTGACGCTAGTTGATTGTTCTGGG
TGACTTGGTCAATGTCTGGCTTGTGTGCGTTGTTGGTCAGAGGTTTAGGTTTGCTGAACG
CGTTGACGTCAT
>Contig61
ACGCGTTCTCAGGTAATTGGAACGGCGCTACTGACTAAGCTGGCTCGAGCTCTTCGCGAC
TTTCGCAACGCGTCGAGCTTCACTTCTCTTCTTCCTCTCAAAAGCCCACCAATGCACGCT
CGCGTCGCTGCATCAACGCGCGAGGTCCACACCTTGCGCGACTGTCCGCCATAAAGTGTA
AGCACCTTTTTATCTTCTCCGGCCCTTCCCTTCATATGATGTTAGAATGTCATTCATTCA
GTTATCCCTGTCTGAAAACTACTGTTGAAAAAAGTAAAAAACCTGATTGTGCACCTTTCG
AGCCCCCTGTTCTGCTCCAGAAAATCTCATAGCGTAGAGACTGACTCATCCTAGAATGCA
GAGGCCTGGTTCGAAGTTGCTCTGCGGGTTTGCGACGGCTCCACAGCCGACCGCGCTGCC
GCTTCGTCATGATTCATACTCATGACGAG
>Contig62
GGTTCGATTCCCCGCGAGTCCATATTTTTGCGATCATGGGCGTATCTTTGGGGTGGTGGG
AAACCTGGGAGTGGTCCCCAGGACTGGGGTGGATCGGGTAGAGGGGGGCGACCATAATTT
TATTAGAACACCAGAAAGTCGCCCGTTGTTTTTCAACATTAGCATAACCCGCCCGAGTTC
CTTGCCCCTTGAGTAAATGATTTTCTGCTGCTGCTTTGGCTCTGATTCGTTTGGTATTTT
GGTTGATGAGGTTGTCCATTGTGACTGAATTCATGCCTGTATCAGAACCGTGAAAAAGGC
AGCTTGGTTCCCGTCTCTAAGGC
>Contig63 : sp|Q06151|DCPS_YEAST m7GpppX diphosphatase OS=Saccharomyces cerevisiae (strain ATCC 204508 / S288c) GN=DCS1 PE=1 SV=1 e-value: 7e-52 blast score:  203
CACAACACACAACACACAACACACGTTCCTCTTCAACTCAAAGGGAACAGCCGTCCAAGG
AGGACCGAACGTGGTCGTGCTATCTCGTGCTGACCTGGCACAACCCCGCACCTCACCAAC
GTACCGCCGGTCACGGGCGCAAGAACCTCTAGCCATCGATCAGGATCAAGCCAGGGATCG
CTCGGCTATGCTTGGTTTATACTTCTCTGCGTTGTAGACTACTCGTAGCTTGACGCTAAA
ATCGTCCATCACTTCATTGTTCGTCCAAAATGTTGAGAGGGAACGGTTTCTCTTTTTGCT
TGGCGCACCTGCTCGCGTGCACACGAGGTCGTGTACAGACGTCGTCATGCTGGGCCTGCC
CCAGCTGATGCCGCCAATCCAACCCACGAGAATAACCCCCAAACTCCAAGCAATACAATA
CAAGAAACATCATCGTCACGTCGTGCCTAGAGCGTCCCGTCGAATATCTCCGAGAGGACA
GCCCTCGGCCTCCTCATACTTCGACTTCCGTCCTGGTGTTCAACAGCTCGTCCACGTGAG
ACCGCTGGACCACAAGCTGATCCTTGGCGCCCTCCTGCTCCTTCAAAAGGACAGCAAGCA
CCTCCATCGGAGGCTCGAGTTCAAAACGGTACGCCCGTTTCCAGCGCTTCAGTCGTGCAA
TACCAGTGCAGGGCTGTCAGTTGCTTGTCAGCTCACGTGTCCCTAACATTTCAACCGAGA
TACACCTACGCCGTACTGTCCGCTCATGTCAAACTCCCGTAGCACCTTTTCGTACAAGCT
CAGGTCATCCTGGTGCACTCTCGGCGCTAGTCTCTGCTTCTCCTTCGTAGTCCAGTATTT
CTTGATTGCAGCATCTGTCATGCGTCTCGCAGTCTCGTCTTCTGGACTGCTCTCAGCCTT
TTGCGCCGCGACTTCCTTCTCGGTTTGATCGATAATGTCAGCCTCTACAGTCGTCGGCTT
CGCTTCTTCGACAGTCTCCAAGTTGAATGCATCCGGCTTGGTAGCCTTCGCCGCGCTCTT
GGAGAGGAGGCTCTTCTCCGCGTTCTGCGCTCGTGCGCCGGCCTTTGTGACTTTGTTGGC
GCCTCCGTGGAACGCGAGGGTCGCCTGTTGCGACTTGGCCGTAGCGCCTGATACTCGTCG
TTTCGGCGGCATTCTGAATGATAGGGAAGTGTACGATAGCTACTTGAGAATGTGATTGCG
ACGCGGTGAATCCAAGCGTGCAGCTGGAGTGTGACGCAACGATGGCGCTTGGCGTCTTGC
CAAACCAATCGTTGGCCAGGTGACACGCGCCATCGTTCGCACGCGAGCATGTGACCTCGT
AATTCACCCTCTACCTTCTGCACAACTCGAACATCAAGTCCTACGTTGCCCAAACGTCGC
GGTCGGGCTGCAAAATCGCAGACCCCAACTTAACCACACACACAAACCTGAGACGAGACA
CATCCAGGAAGCTCCTCGACAACATGACCTCAACCACACCACCCGACGTAGCCGCACACG
TGGAGTCTCTGATCCCGAAATTCCAGCTCACCCGCCTGCTCAACTCCGACCAAGCCGGCC
GGCGCATCTCCCTCCTGGGCACCATCGACTCGCAGGAAGCGCTTCTGATCGCCGAGCGCG
CCGCCTTCGACACCTCCGACGAGATCCTCTCCACTTTCCCCACCTCGCTGCGCAACATCA
AGAACCTCGGCGCAAACGACATCTACGCCTGGTTCCTCGCCAACAGCAACCCATCCCCAG
ACTCCAGCTCCTCCCCTCCCGACTACAAACTCAACCTCATCTACCCATGCACAGCGAAGC
ACGTTAAGAAGTACGAAAAGCAAGGCCTGCGCATCGTGCACGAAACACCAGAAATCTACG
CCCGGTACGTGAAACCGTACATTGCGAAGCAGCACGAAAGGGGCACGCTGCAGTGGGTGT
ACAACATCCTCGACGGAGCGAAAGAGCAAGACGACGTCATCTACCGCGAGACCGGCGACC
AAGGATTCCTGCTGCTCCCAGACCTGAACTGGGACCGCAAGACGCTCGAGGCGCTGCACC
TCCTCGGCATCGTCGAGCGCCGCGATATCCGCTCCGTTCGCGACCTGCGCAAACATATGC
TTCCCTGGCTCACGCACATGCGCCGCAGGATGCAAGGTGCTGCCGTCGCGTTGTACCCGC
AGCTCGATCCTGATCAGCTGAAGCTGTATGTGCACTATCAGCCTACGTACTATCACTTCC
ATGTTCATATCGTGCACGTGGCGCTCGAGGCCGGCAGTACGCAGGCGACAGGGAAGGCGC
TGGGGTTGGAGAATGTCATCTCCCAGCTGGATACCATGGCTGGAGACGGGGATGCGAGTT
TGGCGGATGCGAGTCTGAGTTATCACCTGGGCGAGAGGAGCGAGCTGTGGGAGAAGATCT
ACTTGCCCTTGAAGGAGGGTCGCGAGGTTGCGGTGGATTCGTTTTGAGTTGGCGAGGATG
CACTCGATAGACATGGATTTGACTACAAAGTACCATGTCTACACGTCATACGGCCCAAAA
TGAACAATAGGACCTCTGCGCAACTCCCCAGTTGTCCTCGCTGTAATCCCTGTTGAGCCG
CTTCGTCCCTCAGCTCATCTCTACGCAGTGTCGTCCTCCAACCCGTTATCATCATACACC
TGCCCCTTCTTACCATCTCCAACATCCACTCCGTCATAACCTGCCTTGTCCTTGTTCGCC
TTATGCCCGTGCCTCTCCTCCTTCATTCCAGCCCGCTGCTTGAACTCCAACGCCGCTAGT
CTCTCTCCCCTTTCTATATCCAGTCGAGCGCGGGCCTGTTCCGCCGCGATCCTTGCGAAA
TCCCCACTGGCAGAAGTGCGGTAACTTGTGCTGCCCCTCGTCCTGCCGGCTCCGGCACCC
CCTCTGACACCTGCACTCTGACCCTCCTGTCCCGGATCCCAGTCGCCT
>Contig64
GGCGCTCCGGCTAGACCCACCTACCACCTTACAACTTTTCGCAAGCTCCAAGCTTCTTCT
TCCGCACACCAACACGTCGCGCTTCGGCTTCGCAACACCACTGTCAAGACTGCAGTCCGA
GGCCCGTTGCGCGTCGTATATGGTAACAGCGCGTTTTTCTCGTGCGCAAGATCTCTCGCT
ACAAGTACTCTGTTCGATGACGCACACGAGGATTCACAACGCCCGCCCATGTGTACAGCG
CAAGGTGCGATGATGTGTTGCAACTGTTCCTGTATGTATACACTCTCTCGCACCCTCAAC
ACGTCCAATGATGATCAGTTTGTGCTTTGCACGCTGGAAATTACCGGCTCAGGTTTCGAC
CGATGCAGATAAAAAAGGCTGTTTCTGATATCGATTCATCTCTCTCGATGTTCTTATGTA
CTACTGCTGTCTCTTGCTAACTGATGGTTTCAAGATTATGGGACCTGTTCTTCTCGGT
>Contig65 : sp|P53599|SSK2_YEAST MAP kinase kinase kinase SSK2 OS=Saccharomyces cerevisiae (strain ATCC 204508 / S288c) GN=SSK2 PE=1 SV=1 e-value: 1e-45 blast score:  164
AGGGAGAGGGGTGTGGCGTGGCCGTTTGGCGAGTTGCCTGAGGGATGTGAGTTCCTGGTG
TTGGTTGGGAAGTAGACGAGGAACCAAATTCAACGCAGCTCAATCACTGAAGATTTGCAG
GTCAAGTGGATGCAAAGCCATCAAGCCGAGTTTGTCAATCGGCACAAATTGCTATATACC
GATCCGTGACTTTACTTCAGCTTTGGCTATTGATACCGCCCTCACAGCACAAAGTGAGGA
ACTCCATCGCTAATGCAACAACGCCAACCATGTCAGACCCATCCAGATGTGGGGTATACG
TGTACGTAAGGAAAACAGCGAGTATAGCCTTCAACAACAAAGAAGGAAGGCTGTGTACGA
AGACATTACAGCAATACAAAGATACAAATTCTAGGGTTCAGAGAAACTGTTCTGCCGCGA
GAGGCCACAGCCGGAAGAAAACGGGCCGTCTTGATCTGAAGCAAGCAGAGGCGAGAGTGG
AAACATGCACGTGGGTGTCGTACTCTGTGTTGAGGAGCGGCGGTTGGAGAAATGACGGCG
GCGTGTAGGGTCACCTGCTCGCACTTGTGCATCAGCTAAGATCCACAGGCAGACAGAGTA
GAGTATGGATATGCACAGGACTAGCCGTAGTGGGAGTTTTGCCTACTGCTGCTCCCACTC
TGGCTCCCCGAGTCTGTGCCGGGCGTCTGGGGCTCCAGACTGAGCTGTGCGCGCAACGTC
ATGATCCATTCGTGCTGGAGCAATTCGACGGCGCTGGCGCGCTTGTTCGGGTCACGGTCG
AAGCACTTCATCAGGAAGTCGATGCCCTGTTCGCTGAGTTGGTCGCGGGTGGGAAGCTGC
GGCGGATCGCCTTGCGCGATGTGGTACATAATGGCCCACTCATTGTCCATGGATGCCCAC
GGGCGGCGACCCGTTGCCATTTCAAGAATCACGCAGCCCAGCGACCAGATGTCGACGGCG
CCATGGCGACCTGTACTGCCGCCTTTGATAACTTCTGGAGACATGTACATGGGCGTGCCG
GTCATGGAGCCTTGCTTCTCGCGGCGGGTGGTGTTGTCAACGGCGAGGGTTCTGCCTTGG
CGGGCGATGAGCTTGGCCGCACCAAAATCGACAAACTTGATGACACCGTTGTGATCGAGA
AGGATATCTGTGAGGGTTAGTAGGATACGGGAAGACCACAGAAACAATACATACTTTCAG
GCTTGATGTCGCGGTGAACGACCCTTGCGTCGTGGAGATAGGCAAGACCTTCCA
>Contig66 : sp|Q1E803|HPPD_COCIM 4-hydroxyphenylpyruvate dioxygenase OS=Coccidioides immitis (strain RS) GN=TCRP PE=3 SV=1 e-value: 4e-172 blast score:  602
TTGGGCATCGCGTATAGGCCCTATTTCGGCTCCCTTGTGACAACAGAAAGAGATACAGAG
TTGTCAATCCTATTGTACGCCACAATGATCCGAACGCATGCTTCGGGTAGCGGCGGTAGC
GGACATCAGCGGACAAATAGTGTCGCTTCAGGAAGGCACCGCACGTACGTGCTCTCGGCA
TAAGGAGTCTGATCACCGCAAGTGAGCAAACTTCGCATGGATTACAATCACGTCGGTTCT
TCAAGGAAAGCAGTGAGTGGCGGACATCCTGGTAGATAAAGGCAAAAGCGGACCGCCCGG
ATTGAATAGCAAGTACATAACTTCGCACTTCTCCCGTCTACCTGAGTGTATAACTTATCA
CATAAGTTTCGGATACTTCCTGACAACATGGCCCCTGCAGCTATCTCACCCCCAGGCTCC
CCAGTCCCTCCTGCCACATCTTCTTCTTCTTCTTCAGACCTCGCCTCGTACCGCGGATAC
CACCATGTCCACTGGTATGTAGGCAACGCTAAGCAGGCCGCTTCTTACTATGTCTCACGT
ATGGGTTTCGAGCGAGTCGCATACCGTGGTCTAGAGACCGGATCCCGAGCGATCGCCTCC
CACGTGCTGCGAAATGGCAACGTCACATTCATCTTAACCTCGCCTCTGAGATGTCTTGAG
CAGAGCAGTCGCTTCAGTGAAGAGGAAGCAAAGCAGCTGAAAGAAATACACGAGCACCAG
GAGCGTCACGGTGACGCCGTCAAGGATGTTGCTTTCGAAGTTGACAACGTTGACGCCATC
TACAACGCTGCCGTCTCCGCTGGAGGTGTGTCCATCGCCGCACCATACGATATTTCCGAC
GCACACGGTACCGTTCGACTCGCCACCATCCGCACATATGGCGACACAACACACACCCTG
ATTCAAAAGTCCACGTACAACGGCATCTTCCTTCCCGGCTACCGCGCAGAAGCCAAGACT
CTCGACTCACTGAACCGCTTCCTGCCGTCTGTTCAGCTCGAAGCCATCGACCACTGCGTC
GGTAACCAAGACTGGGATGAGATGGAGAACGCATGCGATTACTACGAGAAAGTGCTTGGC
TTCCATCGCTTCTGGAGTGTCGACGACAAGGATATCTGCACGGAGTACTCGGCCCTGAAG
TCCATCGTCATGGCCTCACCAAACGAGGTGGTCAAGATGCCCATCAATGAGCCAGCTAAG
GGGAAGAAGCAGTCCCAGATTGAGGAGTACGTTGACTTCTACGACGGCCCAGGAGTACAA
CACATCGCGCTACGAACAGACAACATCATCGGTGCGATTACCAACCTTAAGGCGCGAGGT
GTCGAGTTCATCAAGGTGCCTCAGACATACTATGATAACATGAAGATGCGTCTCAAGAAG
GCGGGTCTTACACTGAACGAGGACTTCGAGACCCTCAAGAGCTTAGACATTCTCATCGAT
TTCGATGAGGGTGGTTATCTGTTGCAGCTATTCACCAAGCACTTGATGGATAGACCAACA
GTTTTCATCGAGATCATCCAGCGCAACAACTTCAGCGGTTTCGGCGCAGGCAACTTCAAG
TCATTATTCGAGGCAATCGAAAGGGAACAGGAGCTCCGAGGTAACTTGATATAAGATATG
GATCGTGTAACAGATAAAGCGTCCCAAACTGTCCTCGTTATTAGCTCGATATTGATGGCG
TTGTGGGTCTCTCCATACCAGCATAGCAATACAATTTTTTTCTGGACAACAAAACGTCTA
CGTATGCTCTGTGTAGGCTCTCAAACAGTCCGTATACCCGTAAGTGAGCAAATATGCAAA
GCTACTTTAATCTGCGCCAACACCTGCCCTGCCTCAGCACGGTCACCCGAGTTTGTTGAT
TCTCATTGAAAATCTCAGCAAAGCTGCGGCGGTACCATTTGAACAGTCGCTAAGATTGTG
GAGATTAGGCAGCCATCTCTTCAACGATGATGTGTACTCGGGTGTACTCGGCTCCTCGAA
ACCGCGAGTGATACGCAATTCCGAGACTGGGGATTTTATTCTTGAATTATGTGAACAAAA
TGGACCGGCAATATGATTTTACTCAGTCGAGATCCGGGAGGCAATCATCATTTTCCTGTC
GCATATCCAATTTCAAATCGCCAACACCCAACGCCTCTGGGTATCTAAACTCAACAACTC
CAAATATGCTCACCGCACACTTTTCTTCACTGGCTCTTACTGAAGCCAAGTTCGTACAGA
AACCCAAGCACGAGCTGGCCGTGTTGGAGGACATGCTTGGGGTCAATGTGTTCGATGGTG
TCGTTCGCTGTATGGATATAAGGATTGCGGTACTCGAACGCAGCTTCGAAAATGAAAGAT
GCCGGGTAACCATTCCTTGTAGCGGAGCCATGATCCGAGCAGGCATAGCCACACACACTG
TTGACGCGTTCAATGTCGGTATACTCATCGATGATACGGCCAACGTACTCGTTCAAATTT
GGATCGGTAAAGTCTGTGATTAGACCAAAGCTCTCTGGCTTGCCTGCATTGATTGTACCT
TTAGTATAACCAACCATATCCTGGTTCAACATTGCCCAGACGTCTTTGCCAGCGTTGGAG
TACTGCGTGAAGATGTCTTGACTGCCACGTAGGCCACCCTCCTCAGCAGCGTACCAATGA
AATTCGATACTGTTTTGCAACTTGCTCGGGCCAAAGTCCTTGTCGGAAAGAAGCACACGG
AGCGACTCGAGCAGCAGGAAAGAGCCCGAAGCGTTATCATCCACACCTGGCGCTCTGGCT
TCCAGACGGTTTGCGCCATTCACAGAGTCTAGATGCGCACCAACAACGACCGTTCTGTTG
CTACGCCCAGGTACCGTGACTACAATAGACTTCTGTGGCCAGAGTGCGTGCGGAAAGGCC
TTGGCAGTGACGCCCTGCTTTTTCGACTTCAAAACCACGTCCTGCACCTGACTTAAGAGC
CACTCGGATGCTTGAGTGCCTGTGACGGTCTCGGAAAAGCGTGTGTGGTAAATTGCATAC
TTCTCGAGATTACTCTTGATATTGTCCCACTTGAGCTTGGGGAACAGGCGTCTGATGTTC
TCTTCGTATTTGAATTTGGATGGGTATGGAGCAGGAACCTTGACGGCTTTGACCTCGGCG
TTGAATTCTGTGATATCGAAGAAATGACTTCCGCAGCCACCGCTCTGTCCTGATCAGTAA
CACATCATAGTTTGAGTTACATCAATCACTTACAGACGACAACTCCCATCGCTCTTCTTC
AGTGATTTG
>Contig67 : tr|G7XFX6|G7XFX6_ASPKW Similar to An11g07875 OS=Aspergillus kawachii (strain NBRC 4308) GN=AKAW_04015 PE=4 SV=1 e-value: 3e-12 blast score: 77.0
TTGCGCGCACGGACACGGTAAGATTACCTTCAATCCACCATGCTCAACATCACAATCTTC
TCCAAATCCACGCCTCACACCCTCCGTGCGATATCTCTTGCTACATTCCCACCAGCTTTC
ATCATACTCCTCACCCAAGGCATCATCTCTCAGCAGGCAAACCCGGCTATTGGGCTCGTG
CCGCTCTTCTTCTCTTCAGCGTATGCTGCCCTTTTGCTGTCTAACGAGAAACGATGCGGG
TGTCGAGCAGGTGGCCTCACTGGTACGCCCTTCCACTTTATCCTTGACTTCCTGATCGGA
ACAGCGTTGCTGGTCTGTCTGATTCTTTCTTGGGTCTTCATGGGAATGGGCCGCAGACGT
CTCCGGGGCGTAGTGCTGGGAACGTACGGGACAAACTTCTTTATCTGCAATTTGTGAGTG
TCTAACGGCCTTTCTACTTGCTACGTAAGCGCTGATGACGAAAGCCTGATTCACCTCTAC
TTTGTATACAGTCAGCTCAGGGAAGCCATCCAGGGTGGTCAGGCTTTTCCGACGAGCTGC
CCGCAGTGTCAGAGTGGTTCGATCTCGTTTTCGATTGGAGGGTTCCAATTTGGGCGGAAC
TACCAGTTCGGCTCTGGGTCGAAGACGGGTAAAAGCAGCGGGTACGCACCACTCCTGGAT
GGAGAGGGAGCGCCAAACAACAGTGCTGGTGAGACGGCAACCAGCGGGGAAAGCATGGTG
TAGATCTTGCACGACAGTTGGTCTTAGCATTGCACGGAGTCTGGCCAGAAAGACGGTGGT
GTTATAGCATTCTCAGACCAGTATGTAAAGGCTGTCTGCACATTTTGAACTGTATGCGCC
TTAGCAGACACGTGCTAGATCGTATTTGTGGAAAACATGCAAGACATATCGTCTAGACAT
TATTTTGCTCGCAACGGCTCGCTACTGGACTGTGCAACTACACACTCTGACCAGATTCAC
CCCAGATCAAAGTAACCGCTCCTTTTAAGCGGCGTCTAGATACATCCGACTCCAGACGTT
CCAGAAATGATACACAGACAACGCCGGCAACTACGGACCACTCGCACAGTATAGTCAACA
GCTCTCCAAAACACGTACATGCGACCTCCGGGCTCAATCCACATCTGGCAGAAAACCCAA
TCCTTATTCGCTAACAGCCTTTTCCTCGGAACCAACTCCTGCGACGCAGCAACGAACACC
TCGCAAACCTCTCCTGAGCTATTTTGAGGTTGCACGTGATCTTGGCCCCCAACCTCCATC
TCCTGCCAGCTCTTCAGTACCAACGAACGCCGGTTCGGAGTCTCGACGGCCAGACCCTTC
TACTGGCCCCCAAACTCGTCATATAACGATACGATGGACATGAGCCACCACCAATCTCCA
CGCTCACGTGCATTTTGCGAAGTGGCTGAACGGGCGTTCACTCAGCCCTGCTGCGCCCCG
GTGTTCCCGTCGCAACTCAGATTGCGACTTCAAACATGTTCATTACCGGCTTATCCAATG
ACAAGCAGTCTTTCTGCCAATCGCAAAGCGAGCATAGCCCTGTGTCTGACAGCTACTTGG
ATGTTGATGAAGCAGCGTTCTTCCGTCCTCGGATAGAGGGTGTGTTTGCTGCGATAGTAA
GGTGCTGGGGTGGAGCTCGGAGAGAGATGCAACACGTCGGCGTAGGTACGTCTCCTTCTA
GAATCGCGCAATGTGGAGAACCCGGCGCCGTCGAGCAGGGCAGTGTACGCACCAGTGCGC
TGCGTTTCAGCAGTTCTGCGTCAGTGGGTTGGCTGCGGGCGTGGCTGCGGGCGAGCCCGG
TGGTCCACATCTTCCAGCTTCATAAACCCCTTTTGAGACACGTCGTTCATACAACGAAAA
CAGACAGAGTGGGTCACCGGTGAGGCTGGTGTGCATGCGTGCTTTAGTGTGCAGATAGGC
AAGTGATAACGAGTCGGTGAAGATGGAGAAAGAGATCCACAGGTGCGTTGGCACCCTTGC
AATTATCGCGGCTAGCAGTGGATGACCGGAGTCAACGGCGTGATGCGAGGATGTACCTGA
GTTAACGATTTGACACGACCTGACGGCGGACCTTTGAGGTTAGACTTTGGGTTTGGTGCG
TTTGAGATGCAAGTGAAGGGCGTTGCTCCACTGCTGCCGCTGTCAAGTCGACGTGACGTG
GTAGGCATGTTCTTGACTCGACGATACAATTGCACAGCGAGTTGCCAATCACGCGACTGT
GCAACTTCCAGTGCTTGTTATCGAAACAGACGACAAGGTGCAATAATTGCGCAATGGTTT
CCCACACCAAACCTGTCTCGCCTCACTACAATTGACGCGCGCCGAGATACCTCCATCTGT
AGTTCACCACGCGTTCCCACGCAATTCTTGGTCTGACGCCGACTGCCACTTCACTACAAT
CTCTTCATCGAGTAAAGATGCGCAAACACGATCAACGCAAACCTACTTTGTTCGTCTTTC
CCGCGCGGCATGTTGGGCATCGTGAGGCTTCAAAAGTGGATTCCGGTCTCTCGAAAATTC
TGCCAGCAACGGTATCCTGGGCTGGCGAGCGACGTGTCCACCCTCGAATTCGATGTTTTG
GGTACCGATCAGACGCGTGATTGACGCGACGGATTATGCACAGCGAATCCTGGGGATTGC
TTGGGAGCTGTGCATCTGACATGGAGTGTTGGAAACAAACGTCTTGAGAGAAGAGGAATG
TCAGGTGTGTTGCGTGGACCCTGACGTGTGCCCCGCCTTTTGCACTGCACGCCTTCATGA
TCTTATTTCCAAATCAAGCCGTTAACAGCACTCTTTCCTACAATGACAGCACGGTGTATG
CCTATGCGGTCAGCTGTACCTTGCCAGAGGTTTGCCGTTCTTGACTTGAGCGTCGCACAA
AGAGTGCAGCTCAGATTGCAGCTCTCTCGCAAAGCCACAGTCATGACCATAAAGGTGCAG
GGTAGCGGAACGGCCCACGATATACTGGGTGGGTGTGCAAGCGCAGGGTGATGATGCTCG
TATCCAAAGGCTCAAGCCGGTCGCCTGTTTGGTGACTGGCTTGGACAGGTTCGGAGACGG
CATGTGTCTGGCACATGAGCGTTGCGGGCGTGGCTGCGGACTCGCTTTGTGTTGCACGAC
AGCCAAGGACTCGGCTAGAGTCAGAGGGTGTGTGACTGTTTCAGAGTAACACCACCTCAA
CGTGCAAGTGTCGGAGAGCGAGTCCTGCCTTGCGATATTTCATGTTGATTTCCACTTCTC
TGAGACTGCAGGTTGGTCGTATGTTCTCTGCTATTTCGTCCACAAACCGTTAGCGTGCCA
TTCCAGGCGTGACAACGGACGTCACTGGTCACAGACCATGGAGGAAGATGAAGCAATGCA
TGATGGCACAGTGATGCGAAGTTCAGGTCATTGAAATGGTAGAGCGTAATCTTCGTCATT
TCTTCAAGCTAATTTGTCTTCTCGCGATCTCTTACATCATCATGCCCCTCGTCACTCGTC
CTCCACTCAACACCTCACGGGTGGAGTCTCTCATGTGCCCAACAAAGCCTTTGTTATCCG
TTTTCAGGGTAAACCTTATCCTCGCGCCGAACTATGTGTCCCAAATAGCAGTAAAGCTGA
CTGTGGAATGCAAAACAAAACTGTAATCGCAGTGTGCATGTGCAGCGGTCGTACTGAGAG
GCGCGGAGCGTTCACAGAGGGCGTTGCCATGCAAATCGCCGTTGCTGTGGAAGGTGGTCG
TGTATGATTGGCGTACCAAACTTTCGTCGGGGTTAAATTTGTAGCGTAAATCGTACGGTC
ATGTAGTCCTTCAGCGGTAGTAGCCAGACAGTCGGTGCTCACGCAAGTCGCGAGCAGAGG
GCTCCCGGACTTCGACATTGTATTTTGCGTAGCATCGCTTCTTGGCGAGATCCTCCTCGT
ACAAAGAGCCGCGCCTCGAGCTGGTGGTATTGCTGATCTCGACCTTGTCTGGCCATTCAA
CAACCTCGCCAGATCGCGGTCGAGAGTAGTTAGTCCTTGGCTTCTGGTCATGCTCAACTT
TGACAGACTTTTGTCGCTGAGGCAGGGTGGGTGTGCGAGGAGCGACGTGGTAGCTGCGGT
CCATTGATACAAATGGCGGGCGTGACCTGTGGCGCAAGCTGCGTTCGACAGCCCTCAATA
GGCCGCTGACCTCGACATAACTGGAGGGGATCTCGACCTGAACAGTCTTGCTGTCCTCTT
CCTTGGTGGAAAAGGACTTGCCTTCCTTGTTGTAGATGTAGGCAGCCACTTCTTGGGCCA
GGCGGTGTCCGTGTTCACAGAGCTGTTCGTGGCTGCGGTGGACTTCGTACGGGTCGTGGC
AGTATGCACACTTGCGAGCGTGCATCTCGAAGTTGTACAGTGCCCAGCTCTCGGTAGTGT
TGACTGGGCGTGAGACAGATTGAACAGGGTCCTTCCTGAATCCAACTACCCGCTCTTTCT
TGGAGGAGACGGGCTTGGAGTGAATGACCGTCGGCATGGTGTGGGTTCGAGATACCGAAG
GCATCGTCGTGGTGGTGGTTGTGTTCTTCAAGATGGAGTGCAGCCGGGGAGCCGTGGTGA
CGTTGTTGCCAAGTGGAAACAGAGAGGCTTTAATGGAGGCACCCGGATGAGTGGGTAGTG
ACTTTGTCGATTCGTGGTGTACTTGGATGGTGAAGTGATGGTGATGGTTGATCTGTGAGG
ATTCATAGTGGGCGCGGACTTGAATCAATATAAGTTTCTCGAGTCTTGCTGGCCGCAGCT
GCTCTGGCGTGGATGGGAGCCTGCGCTAAAGACGCATCCTCAGGCGGCAGGGGTGCACGC
CCACTAACGCCCTTGTCTGGCGCGCCCATCAGCAGGGGTTAGTAGGGCTAAGCCAGCGGG
TCTTGCTAGCGAGGGCGGTCAACCATCTTTCCTATGACGACAGGGACTTGGGAAGCGCTG
CTGCGCTGAGGGCGTGTTTGGCGTGCTCGCAAGTCAGAAGGCCGCCCAACGGCTGCCGCC
AAAGTGCGCTATTGTTGGCGACGGAGATGCTGAGGTCTGGCTCCATGAAACAGGCGAGCG
CATCTCAGTCTTGGAGTGCGCCAGCAGCCGCCTGGTTCGACTCCTGAAAGCCATCCGCAG
ACGTGTTCGGAGTGCGGGCATGGGCGTGTCCGTTGCGCGGCCAGAGAGGCCAGTTGTCGT
GAAGAGCGCATCGTGATTCGATACTCCGCCCCAACATGGCACATCGTTCACGCACGTCGA
TGGTGTTGGCGCGGTTTGTTG
>Contig68 : sp|P78746|CHSD_ASPFU Chitin synthase D OS=Neosartorya fumigata (strain ATCC MYA-4609 / Af293 / CBS 101355 / FGSC A1100) GN=chsD PE=3 SV=1 e-value: 9e-21 blast score: 99.0
CGCAGATCGGATGGTATGCATCATCAATCTCGGACATACCTATGCTAAGCATCGTAGTTT
CGTATGAAGCCAAGCCAGACACCCGTTGTGGCTCTCGCATGTGTGCAGGGTGTTACCCTG
CCGTCATCGTCCTTTCTGAACGTGGTCCAAGAAGCGGAATACCTGCAGCAAGGCATACAC
TGCGAACTGGTCATGGCGAGCTTAGGGAACGTCACGTGCATATCTGGGACAGTCATGTAT
GTAAAATTGGAAGCTCTACGCTCAACTCTTACCGGACAGCAAACCAAAACAAAAGACCTC
AACGCATGCTGGAAATACAACTTCGGGGAGGATCGGTACCTTACGCAGATGATTCAGAGA
AAAGCAGGTGCATGGTCAACCGACATCCATACCGACATAGTCTGCAATACTGAAGCGGCT
CCTTCCCTTGCAAACCTGGTTGACCAGCGACGTCGATGGTTTCTGGGGCACATGGCGGTC
GAGGCTGTAGCACTTTCCGACCCAGCATACTGGAATATCAACCCTGCGCTTTCTGCGTAC
AGATTATCCTACCTCGGAGCCCAGGTATCGGAGCAGCAGATGATCCTTCTTGCAATCCTA
GTCATTCTTCAAGGATGGTTTGCACAATACTGGCTAATTTGGACTGTCGCTGCAGCGTTG
TTCTTAAATGGCGCCTCACTCTATTGCTTCCCTGCAGTAAGGCAGCGACAAAGTCTAGCG
CTTTTCCCAGTGTTTTCCATCGTTTCCCCCACTTTCAACCTTTTCGTTCGTATATACGCT
ATTTTTAGATTACGCAACACAAATTGGGGGGGAAGTCGTGACATTGTGCCGGTGCAAAAG
CCCTAGTCGCTTTAGATGAGGTTGTGGATAGTACACGTGCCAATGAGCCATGGTGTTTCC
ACTCGAAGGTTCAAATACTCAATATTGAATGCTATGAAGGAAAGAGGAGGATTTATCAAA
ATGTCCTCACATATCGTACAACCACCATAGGCGTGCCAGTCGTCACGCTACTATTGCCGA
ATTCGCACTGGGAGTTCTGTTGTTGCACCGCAGGCAGACGACTATTGTAAATCGGTCTCA
GCGCCTTGCCACTGTGGCAGAGTTTGGGCCTTGGCGTTTTCAGCCTTCCCATCATACGTG
ACGAGGCTGAACGCGGGGACGACGTTATTACGCAAAGAGTCAGCAGATGATACAGAGCTC
TACCCTAACCTCTCAAACCTTGGAACATCTTCTCAAAGCTCTAGAACTATACGCCGAGGC
TGTGTCGGAGTCTGCGAACAATCTCACCCGTCCTCTTGTCCCAACCTCAGTCCCGCAGAA
TCGTTCCAAATACAGCTGCTATGGACCCTCTTTCTATTACTGCAAGTATTCTAGCAATAA
TTACTGCAAGTGAAAAGACAGTCAAAGGACTGGCAAAGCTTCGATCATTCAAGCACGCGG
TGACAGAATTCTCAGCGCTGATCAACGAAGTGTCCGATCTGCGTTTGATTCTCACCCAGG
TGGGGTTGCTGGGAGCACAGCTAGAGCAAGACCTAAACGAAGGGCCCGTCATCGCGCTGC
GAAGTCTCTTGAGACGTGCTGAACAACAGGTCCAAGACCTGGAAGAATACGTACAGTACG
ACCTCAGCAAACCTGATGTCGATGCGCCAGGAGGGGTCAAAGTCAAGAAGAAGAGCTGGG
CTTTACATCAGGAGAAGCTTT
>Contig69 : sp|Q02592|HMT1_SCHPO Heavy metal tolerance protein OS=Schizosaccharomyces pombe (strain 972 / ATCC 24843) GN=hmt1 PE=2 SV=3 e-value: 5e-117 blast score:  419
CAAGAACGACTCCATGGTCTCTTACGAAACCGTCAAGTACTTCAACGCCGAAGCGTACGA
GTTCAACCGGTACCGCGAAGCTGTCAAGAAATATCAAGACGCTGAATGGAAGGTCCTGCT
GTCGTTGAACATCATGAATATCACGCAAAACATAGTATTCATGCTTGGCCTGCTGATAAC
ATGTTTCATTGCAGCCTATCAGGTTACCACGGGCGTGCTGACGGGCGGAAAGTTTGTCAC
GCTGGTCGTGTTCATGGCCCAGCTCCAGAGCCCGCTCAACTTCTTCGGCACCTTTTACAG
GATGATCCAGTCTGCAATGATCAATTCTGAGCGCATGCTCGAGCTCTTCAAGGAACGGGC
AACAGTCGTCGATAAGGAGAGCGCCACCGAAATGCACTCTTGCGAGGGCGACTTGAGGTT
CGCTGATGTACACTTCTCGTATGACAACCGCAAAGCTGCCTTGACGGGCCTCGACTTCCA
CTGCGCTCCAGGCACTACAACGGCGTTTGTCGGAGAATCGGGTGGTGGCAAATCCACCAT
TTTCCGCCTTCTCTACCGCTTCTACAACAGCGAATCTGGAGGCATACAGGTTGACGGCAA
CGATGTGAAGGACCTCACCATCGACTCGGTGCGCCGCCACATTGGTGTTGTTCCTCAGGA
TACTGTCCTTTTCAACGAGACACTGATGTACAACCTCAAGTACGCCAATCCCGATGCGAC
CGATGAGCAGGTCTACGAAGCTTGCAGGGCCGCTAGTATCCACGACAAGATCCTCACCTT
CCCAGACAAATACAACACCAAGGTTGGAGAACGCGGACTTCGTCTATCTGGCGGAGAGAA
GCAGCGTGTTGCCATCGCCCGCACCATCCTGAAGAATCCCAGGATCATCATGCTTGACGA
GGCCACCGCTGCCCTGGACACAGAGACCGAGCAACACATCCAAGAAGCTTTCGCAACCCT
GGCGCACGGACGCACTATGCTTGTCATCGCCCATCGCCTTAGCACTATCACCCACGCCGA
CCAGATTCTTGTCCTGAACAAGGGCAAGGTACAAGAGCGAGGAACCCACGAGGAGCTTCT
CGAAAGGAACGGTCACTACGCCGCAATGTGGAAGAAGCAGATCCGCGCACAGCGAGCGGC
TGAGCAGGCGAAGGTGCTCAAGGAGAAGGCCGACCGTCTCCGTCGACAGTCGAAGGACGC
ATCCATCGACAACGACGGCAGCAGTAGCCACTCCAACTCTTCAGATGACGAGAAGGCCAA
GAAGCTCCGCAACAACCAACAGTCTGGGTCATATCGCGACGAAGCCCCCTCGAAACCACG
TGGACACCCCTAGATTCCTCAACCGATGCGAGGACACAAATTGAAACATTGAATTCCAGT
TGACAACTGGAGCCAGAAACCCGACTTGCATCAGTCGCGTCTGAAGCTGCGGTGTGCCTG
GAGATTTGAGGCCGAGGAGAAGCCTACGATCGCGGTTCATCCTCGCATGCCAACCATCCA
ATTAAGTCGCTATTTGCGCTGTTCTATAGAATCTTGTATGGCTATCAGCCTTGACGCTAC
CACGGGGGAACCCTTGATCATGATTGTTTACGGAGTTTTGGAAATGGGAATGTACAGAGA
TGGACGGGTGGTAATCTGATGTTTTGCATTCAAAAGCGAAAACAGCACTAATGGAGAGAA
ACAAGGATGCGGCTCCTGCATCCCACAGGTACGTCGTGCGGTACGACTTGGAGCCGGAGT
ATAGTCGTGTCGCGGCATGTTGTATACGCTAGAGACGGTACGGGCTGTTGGCGGGCGGGC
TTGTTTTGCGTAGAGCGTTCGTGCATACACTTGCATGTTGTTGTTATTATTATCATTACT
ATCGGCTAGACATGACCTCAACAGTCCCTAAGCATCCTGACAGCAAACACCCAGTTCAAG
AATGCATGCTCACCAACGTCGCTGCAAATCATCTGTCTTGCTAGTACGTGTCTGGACCAG
CTTTGGAGCAGTAACGCTTATCTTGTACATGTGTGTGTATTTCTTGAGCACTCTGCCTAT
CTACACAGCTAGTACCAATACTAACACCCACATCTGCTATCCTAGATGAGCACTCACTCT
ACCTTGTAGACACGTTGATTGTTCTGGTTCCTCTCGGTTTGATTCAGTCCAGTTCAGTTC
AGTTCAATTTAATTTATTTCAATTTAATTCCATTCGATTCAATTCAATTCAGTTCAATTC
AATTCACTTCAATCTAATCCAACCTGACTCGATTCATCTCGAATCCCCTTTAACCAAGCA
TATCGATTCAACTCCGATACACCGAGTACAGAGCGTGACGTTGAGATACATTATCCTCTG
CGTCGAATGTGTCCCGGTACCCTGGTCTCAGCAGCCTCGTCTCAGCAACCGCCGTGCCGA
ATGTTGGTGTGGGTTTCGGCTGCTTGCGGCGATGCTATGGGGTTCGTTCGTGAGCTCGTT
CGTGAGTTGGTGATTTCCCTAATCAGCTGGCTGAGGCTAAGGGAGGTTCCTATGCCGCTT
GTTGCGCTCTTTGTTCGCGGTACTTGCCGTTGGGGCTGCTCCGCGCGTTGAATGGAGGT
>Contig70 : sp|Q02099|RAD3_SCHPO Protein kinase rad3 OS=Schizosaccharomyces pombe (strain 972 / ATCC 24843) GN=rad3 PE=1 SV=2 e-value: 3e-172 blast score:  602
AGCCAGCCAGCCTTGCCTTGCCTTGCCCTGGTTCACGCGGCCGGACCTCCTTCTCCACAT
CACACCTCATCAAACATGACTTCAAGCTGAAGAACGGACTACAGCCCCACACACACACTT
TCAGCTATACACGCTAGAAAAAGGCACACCATCCAATATACATGGCCGCCAGGTTGACAG
GATCCTTGGCCATGGCAATCAGTGCATCCACGTACCCCTCCACGCTCAGCGGCACCGACT
CGCCCTTGAGGTACCCATTGACCTTTGTTCGCACGCTGTCCAGCACTTCCTGTGGCGTGT
CCGGCACACCGGCAATCTTCTTCCTCCGCTTCCCACCCAGAAAGTCGGCCGTAGGATCGT
GCACAAACGTTTCCAGGATCGTGATGAGCGTATCCTCATGCTGCCGCAGTAGACTGTAGA
CAAGCTCGGCTGCTTTGCGGAAGGGCCCTTCGACACCCTGTGGTCCCATTGCGTCCACCA
TGTTGTGAGTAAGCCGGAAGGGTACGAGCTCCGGCTTTTCGAAAGTGAGTCCCTTGTCGA
ATAGACAGTTGAAGTCGACGTGAAACGTTCCGCCGTCTCCTTGCTCCAACAAAACGTTCT
CCCCGTGTCGGTCCCCCAGCCCGAGCACGTGGCCAACGATGCTCATCACCGCGCAAGATC
GTGTGTACCGCAGTCGTGCAGATAACCAAGCTTCCGGTTCTGGAAATGTCTCGACAAACC
ACTCGTGGAGCACTGGCTGAAACTTGCCCAAAATCTTTTTGGTGAAGATAGGCACCTTGG
ACGGCGACGACGATGCCTCGTTTAGCAGCGTGCGTATTTCTGAGTAGTCAATGTGCACGT
TATGCTGACGGTAGAACCTGATGATGATGTCGCGCATCGGCTTGAGACCCTCGACCCATT
CAATGGCTCCGCACTCTTCATTGAGCGGCGTCACTGCATACGTCTTGATGTATAGCCGGC
GCTTGCTAGATTCAATGTCCTTCTGAAGGGCGCGATTGATCATAGCGTTGAATTCCATGA
GACGCTGGTCTTTCCGCAGATCATCCTTGGGTTTGCAGAGAAGGCCGTAGGACCGTCCAT
CTGAGCCTCGCACGTTGATCTTCCGAGGCCGCTGAAGCGAAGACAGCACCAAGACATCGT
CCATAAACGCGTTGATGGTAACAGCGTCCTGCGGGAACGGGTTGTGGAGGCGTATCGTCT
TGCTGTCGTTTCCAGACGGCAGATTGGGCAGCATGTTGGCTTCGATGGGCACGACCAACT
GGCTGGGTGCAAGCTTGTGGCTGAATGCTAGATCTTTTGAAAGACTGACATGAGTGGCTC
GTTGCTCCACTGGAGCATCGCAGGCTACCAGTAAAGCATCAGTCAAGCGTTGCCCCTGCA
CGATGACGTTCTTGAGGTCTAGAGAGCCGTTCTTGCGCTTCGATGTATCACGCAATTTTT
GCAGCACAGCGGTGCCGCGAGCTCGACGGTCATCTTGAGTCGAGTGGAGTACCGCAAGTA
GACTCCACAGCGTTTGCTGCGGGTACGCCGCTGCGACTCGAATGATGATGGACTGCAGCG
CATCCCACACGTTCTTGTTTGGATGACTGATGCGCGTGATGATCTGCGGGAATGCAGTGT
ACCATGTGTAAGCTGGCATTCGTTCGCCGGCATACCGCTTGAGGTATTTGTTGATGTGAT
CCAAGTACGTGAGTCGGTGATCATGAAACTCCTTGTCTCGTGCTGACCGTGGCGTCACGT
TCATCACCTCCGTCCCCAGGTCCAGCCAAAGCGTGAGGATCTTCGGCAGCGTCTGGTAAT
AGTACTTTGTGCCGTAGACTGTCGAGCGTACAAAATTTTCAATGACGAGCTTGATCAGAC
TTCCAGCCAGGTACTCTTGGCTCTGCTTCGTGACTGGCAGCTTTTTCTCGGATTCTAACA
GCTTGAGGTAGTATCGTCCCAGGTAATAATGGCCCTTATCCCATTTAGGATATGACATGA
CGCCCGTTGCGTAGGCATCTTTCAGAGACCCAGACTTGGTTTGTCCAGCACGATCGAGCC
ATTTTGCGAGTAGTAGCTGAGCATGACATTTCACCTTACTCATATGGTCGCTTCCACGTC
CATCGGTGGTTATAGATATGTTCATCGGCAGGCTGTCGCTGTTTTGGAAGGCGTTACTGT
CAATAGCGCCTCGCAGGTTCTGGATGGCCTTTCGATGGTGACCTTCTTTCCACAAAAGCT
TCGAGTATTCGATTTTGGATGCACCGTCTCCCAGCTGATCCGCGTGCAGGACCGAATTGA
ACGCGGTGGTCATGAACCCGCCCTTGCGAGCGAGTCGTCCTGTCGTAAGCCAGGCGGAAG
CAATGTCCAGATCGCTAAAATCGATTTTG
>Contig71
TTACCCGTATTCTAGGGATTGTCGTGCGCTTATTGACACTAAGTATGGAGGCGAGATAAC
ATTTTATACCAACCCACCGTGTCACCGTGATGGGGTAAGTCTACTATGTAAATACGCTGT
TATATGTACAATTTGGCTAACATCTATAATCTATTAGACAATTTATTGTGTAAGTCGGCG
ACTATAATGTTCTATCTCTAGGATGTGTTAACTAATAAATATAGTGTGCTTAATACCCTT
AAGCTGTGTATAGAACTT
>Contig72 : sp|P22152|CRNA_EMENI Nitrate transporter OS=Emericella nidulans (strain FGSC A4 / ATCC 38163 / CBS 112.46 / NRRL 194 / M139) GN=crnA PE=2 SV=2 e-value: 8e-14 blast score: 74.7
CGGCGAATGTCAGACGCGGACCAAAGCGGTCGCAGCAAGGGCCGGCGACGAGACGCACGA
TCAGTGTCGCAGTCAGGGCGATGATGTTGGAGTTTGCTACTTGGTACGGCTTCATGTGGA
TATCGCCGGCGATGACGTCGGCGAGAAGGGGTGGGAAGGCTGGGGTGCATTAGTATAGCT
GTATGATTGCCTATCTGTGGCGTTGTCTGATTCTGGGGTATGGGGCAGATGCAAGCGAGA
TGCGGGTGGCAGAGATAAGGATATGCGAGATGATGCTGGATCGACATACCATACCACGAC
CAGAACGCGATCATGAATCCGAACCACGAGAAGAAGAATGTGCGCCCATAGGTTGTGGAG
ACGGGATTGAGGAAGGGGATAGAGCGGGCCTTTTGGTTGATGGGGTTTACCTCCGGCGAG
CGCCAGAGAAGCGAGAAGGTATCCATCCTGGTGGTTGTCGAGATGAGATGTGAGGTTGGA
GTCCAGGTGTGATCAGTTTCAGCGTCCGGGGAGATACCAGATGGGGAAAGAGGATACACT
GGAGTGATCAAAACGGATACAGCCTGTCAACCAAAGCATACCTGCTATTCGAAAGATATA
TGTATACACCCACTGAGCCTCTGACCTCACCCAGCATTTCCAGCATCTCCGCCAGATAAA
GCAGCGTATGGTTAGCATTTCTCCGTGGGTAGGATCGCCCCCATATTTCCTATCCGCATC
TAGACTCCTGTGGCTAGGGAACGATACGGGGGCATTGACAGATCTCCCGCTGCATGCCTA
ACTACCGGGGCACCCAAGCTCTTTGAAACGACCAGGTAGCCAAGGTCCAAGCACCGCTGG
TGGC
>Contig73 : tr|B2W982|B2W982_PYRTR von Willebrand domain containing protein OS=Pyrenophora tritici-repentis (strain Pt-1C-BFP) GN=PTRG_06540 PE=4 SV=1 e-value: 1e-06 blast score: 57.4
TCCTACATCACCAGTATACTCTCTCGCTTCACCGGTATACTCTATCGCTTTACCACAATA
CTCCCCTTCATCCCCACGGTACTCTTCCCCATCACTGCGAGACGGCTCACAAACCCCATC
GCCACCTTCTCACCCCTTATCACCCGACGCCCTCCTCCTACTATTAATCAAACACCAATT
CTTCAACGGCTCCTTCGCCTACAACGCCCCCATACTCGAGCATCTCGGTACCTCCGTCGC
GGAATTCAACCAGTGCCTGCTAGACGCCAGCCTCGAGTCCAACAACGCCGGCGACTCCGT
TGCACTCTTCACAGCGTTGTTGGTCGTCTACATGGAGCGGAAAATGCAGGAATTTCAGGG
CGCGTGGGAGTTGGTGGTTGAGAAGGCGAGGGCGTGGTTAGAGGAGGTGTGCGCCGATCA
CGACGGGGATACAGGTGTGCTTTTGAAAGCTGCAGGCGCGTTGGTTGCGGCATGAGATGG
TCGAACAATAGGGCGGAGAGAGTAGGAAATCGGCTTCAAGCGACGCACACAACCCATCCG
TCCGTAGATACAAAAGCAATGCATTTGATTTGCAAAACGCAAAATCAACAGCTTCTTTCA
CACGGCTCCGTCTCCTCACTCCAAAATACAATAATCCCCACCTCCGACTCTTTAACCTGG
ATCAGAGTACCCTCCTATCTAACTCCCTGGAAACTACTTCAGGTAGCCCCCCTCACACAC
CAAACACCACCAACAACGCCAATCACTTGACATCAACATCACTCACCAACCGCTAGTGCA
GATGTATGTGTAGCAACCTTCCCATCGCCGTAGTTTAGTAGACGTGTACCTCACCATCGA
GTCAGTCAATCAGCACTGCTACCAAGTAATCTTCGGCACTGAATTGCAGAGGAGTAGACG
AAGCTAGCAACACTGCGGCACAGACAATTTTGACAGTCACCATGTCCAAAACGATGTCGA
AGACATGAAAGTGACCAGTCCAATCTGGACTGCAGCTGGAATTCCGACTATGTGGGAGAG
TTAATACAACACTTTCAAGTCGACGAAGGAAGCTCTGTAGTAAGAACATGTCTGATTATA
AGCCCACTTCCACCTCCACCAGGCGAGATCACCCCCGGGAGCGAGCCCTTGCGGGCAAGC
TCGACCGAGAGATTCTCAAACCTGGCGAAGGCGGGCTAGCTAGAAGAATGCAGTACATGA
AGAAAAGTGATCCAATCCGAAAACACCAAAGGGACCTTGCCTCCAACTATGCTCCTGTTC
AAAACGACCGGGGTATCTTCGCAATGCAATGCCATGCTTTCAAGTTCAATCCTTTGGATC
CAAGATCCAAACGCCAGTAAAAACAAACCCATCGTTCCAGTCGTGAAAATCGTCATGTCG
CTCTTAGATAGGGGACAGTTCCTCCTCGTCGGAGTCGTATGTTATGGTAGGTACAGACCA
GTTCATGGTCGCGAGCACCCGCTGGAGGGCTTCAGGTGTTGATCCCGCTGCAACAGCAGC
TTCCAGCTCTGGGTCGTCGGAGAAGTCGAGGGGCTCAACGTCTGGGATGTCGCCAAAGAG
CTCGGAAAACTTTGCAGGGGAGGCGGCGAGGATGGACTCATTGCCAGCGTCCGAGAATAA
GCTTGGCGATGGGTAACTGACTTGTTGCAGTCGGCTGGGCTTATGCGGCGTGTGCTTCAT
CAGCTTCTGGCGCTGACGCTCAACCTCCTCGTTGTGCGTTGAAGCAGGCAGAGGCGCGTG
AGATGGGGTAGGCGCAGGAGGAGGCGCCTGGGTCCAGACCGGCTGCGCACGAACTTCTTC
TTCTTCTTCCTCGGAATCGGAATCGGGAACGCTGAAGGAGCCGTGAATGGGGTCGTGAGT
CCTCTGGAGACCTTCAGGGTTGCTGGAGGCGCGAGGCTCGATCTCGGTCTGACGCCGACT
GCCTCCAGCTTTCAGCTCGCGCTGGAGATTCTCGCGGTCGCTCATGGCGGCATCATGACC
TCGAAGCTCTTTGAAGACATTGCCGCCCTCTTGGTGGTGGAGGGGGGTGTCGAACATCGG
GGACGGGTCGATGGAGCGGCGGGGCTGGAAGTCGAGCGCGGAGGTAGTCGAGGCACCAAA
GACCTCGTTGAGGGAGGCGGGCATGTCGTCCTCGACAAAAGTGGCGTGGTTCATCTTGGT
CTTCTTGGCCTCGCGTTCTTCTTCCACCATGGATATGTAGACGGCCCATGCTGGGACGAT
CTCGTCGTCCTCAAGGTCCAAGACATCCTCGGGAAAGCTGAAACCTGACTGCCACGGCTT
GCTTGATGGGAGGTGCTTTAGGTCGCGGTAAAGAACAGGTGCTTCGAGTCTCTTGCGCTT
GTCGCCGGCAGCAGAGTCGTTTTTGAAATCGGCGGCGACTTGTTTCGCCCATGCAGTAGC
CTTATCCGCGTCTTGCTCTTCGACGCCTTGGAGGAGAGCCCTGACGAGACGATTTGGTTT
CTTCGTTTTCTTGCTTGAACGCTTGGTGCGCTCGCCGACAGGAGTGGGGGGCATAGAGAG
GACCTCGGTAATCGTGTCGGCTGGAGGTAGTCGAGATGGGGTAGGCGATGGAGGTTGAGG
TGTTGAAGAACCAAAGAGGTTCTTAATTGCTGTGAATGGCGAAGTGAAACTGCTAAGGAG
ACGCCTGGAGGGAGTCGAGAACTTTTCACTGGCGACCGGAGATGTGGAGTTGGGTGCTGG
TGAAGTCTTGGCCTCGGGAGACGGCGATGATGTCGGCTTAGGTAATTTGGCTGCCTCCTG
GACATGACGCAGGAGTGCCATTGCAGACTCGCTACCAGTCACGAAGGCTGGCTCTGACTG
GTCGACATCGAAGGAGTCAAACTCTGGTGTTGGCGTATTAGCATGGACCGACGGGGTCTT
TGGTGCATTAAGAGCGATGAGGTTGCGGTTCTCCAGCTCGAGTTGCACAATGCGAGTTCG
GAGCTGGGAGATCTCGCTTCTCTGGCTGTTACATGTTGCTTCGAAATCCGCAATGCGAGC
TTCAAGCGATGACTTCTGAAGCTCCAAAGCGATAACATCGAAGCCTATACAAGGAGATTC
AATCAGTGTGCTCGTGTGGGAGGGATAAAAAAGATGGGGCTCACTCTTAGAGAAGAAAAT
GCCTGTCTCCTCCTCCTCTTCTTGGGCTGGTTCTGGCTTTGCAGGTGTGGGTGCGGGAGC
ACTTGCCTTCTTCGAGGCCGTCCTTGGCTTTTTGGCCGGCTGCTCGTCGAGCGCACGCAG
GGGCGACGCGGCTTCTGGTTGGGTCGATCGCAGGCGGCGTTTG
>Contig74
TGGCTTTGTTTCGCTCACCGGTACGCCTGACGCTTCTGAACTGAGCACAGGAAGGATGGC
CAATCGATCTGGCTGTCTGAGATGACTTGCATTGATGGGATGTTACCGAGATATGCGCGG
TGCCCGCTTCAACTACGGCAATTTCGTAGAGAAACAGCTTCTAGGTAGAGGCTACGGACT
ATAATATCCCTTGCAGTACATCACTTGTCCATCATATCAAAACACTTTCTCCACTACTCT
CTGTCACATACACCTCTACAGAACCTGAATATCATGGTGTGTTTTCCTCTGCAACTCCAT
AGATTCGTTCGCCTGATACCACAGAAGTCAAGCGGCTCCAAGAGCGAGTATGCAGCATGC
ACAACTTTTGGCTGCGACGGTCAGGACATTCGAAGAGGCGATCAATGCCCTAAATGTGGC
GCAACCCGTCCCCACAACGACGACTAGACAAATCACTCTCAAGCTGTCTTTAAATTAGCA
AGGAAACTTAGGACGAAGCTCACTCGCAACTTCTATCGGTCTCTTCGTGGGTAGTAAAGA
TGTCACAGGATATGTAGATAAGGCCATATATTCGCTCATTTGCATTCATCGCATCGACCC
ATCATATGGCTCCTCACTAGCAACCACATCATACCATATTGCTTGCCGTATATGCCAGTG
TTTTGTACTACACTTCCACTCATATCCTCAGTCTTGAGTCTGCCGACCCATAGCAATATT
GACGATAATCACAATCATGATTAAGCT
>Contig75
TGGCTTTGTTTCGCTCACCGGTACGCCTGACGCTTCTGAACTGAGCACAGGAAGGATGGC
CAATCGATCTGGCTGTCTGAGATGACTTGCATTGATGGGATGTTACCGAGATATGCGCGG
TGCCCGCTTCAACTACGGCAATTTCGTAGAGAAACAGCTTCTAGGTAGAGGCTACGGACT
ATAATATCCCTTGCAGTACATCACTTGTCCATCATATCAAAACACTTTCTCCACTACTCT
CTGTCACATACACCTCTACAGAACCTGAATATCATGTCAAGCGGCTCCAAGAGCGAGTAT
GCAGCATGCACAACTTTTGGCTGCGACGGTCAGGACATTCGAAGAGGCGATCAATGCCCT
AAATGTGGCGCAACCCGTCCCCACAACGACGACTAGACAAATCACTCTCAAGCTGTCTTT
AAATTAGCAAGGAAACTTAGGACGAAGCTCACTCGCAACTTCTATCGGTCTCTTCGTGGG
TAGTAAAGATGTCACAGGATATGTAGATAAGGCCATATATTCGCTCATTTGCATTCATCG
CATCGACCCATCATATGGCTCCTCACTAGCAACCACATCATACCATATTGCTTGCCGTAT
ATGCCAGTGTTTTGTACTACACTTCCACTCATATCCTCAGTCTTGAGTCTGCCGACCCAT
AGCAATATTGACGATAATCACAATCATGATTAAGCTAAA
>Contig76 : sp|B2WIC3|URM1_PYRTR Ubiquitin-related modifier 1 OS=Pyrenophora tritici-repentis (strain Pt-1C-BFP) GN=urm1 PE=3 SV=1 e-value: 8e-37 blast score:  100
GCACTCGCAGCCAGCTCCAGGGCAAAGACCGATCCACAGCGAGATCAGTGCTACGCTACC
TTGAGCATGAGTGACGGAACCTTGTCTGTAGAGGTAGAGTTTAGTGGGGGATTAGAGTTA
CTTTTCGCAAACCAGAAGAAGCATTCCCTCTCTATTCCTAGCAGAAATGACTGCGGAGAA
CCGTCAAACGTAGCTTTCCTTGTGACCTATCTCTGCGACAAGGTCATGAAGGATCCAAGG
AAGGACATGTTCGTTCTTGACGGTACCGTGAATCTTGGTCCTTATCAACGAGGCGGACTG
GGAGTTGGAGGGCGAAGATCAGTACGAGTTGCAAAAAGGCGATCACATCATGTTTGTGTC
TACACTACATGGAGGGTAGCTGCTAAGTACACACGTGAGAATGAAAAGTAATCAAACCCA
ACAGAAATGAAAGAAAGTGTTGTCACCGCAGCCATGATGAACGTGTGATGCTATCGGA
>Contig77
TCTCACCACTGCCTTAGCCGCGCTCTCTCAAAACCAGACCCCTCGCTCTCTCATCCGTCC
CGAGCAGTCAACAGCACCTCGACCGCCTTGGCGTCCGTCCATCACACTAACCCTCCCCGC
GCCCGCTGGGATATATACCGCCCCTCGCCGCCTGGCACGTTACCCTTGGTTCTGATCCAT
CAAAACGTAACCTCCATTTCTCATCCACCCTATATCAATTCTGCCCTTGCCTGCTTCAGT
ACCAGTCCCAACGTAAGTCCGTCCATCACTGCCACCGCCATCATGCCCTCATAGACATGA
CTGCCTTGCACGAACGCATCATCGTTCTGCACAACGTCCCAAATCATCTCCTTCTCTTCC
TTCGGCGCTGTAGCCCAACCCTGGCCTTCTTCGCTTCGTGTTTACTGTCAACATGGCGTC
CTCTGCAAACGCCCCACTCGCTTCACGCCACGCTTGGCTACACTCACTGACGGATCCGCC
AGCCTATTGTGACATTGAACACCGGCTCCTCCCTCCAAGCAGCCTTTCAGCATTGGCACC
GGCGAGTAGTGTTCCCTACAGCTCGCCATACCCGTTCGTCCCACCGC
>Contig78
GCGACACGAGAACGGAACATCATTCAATAATCTGCGAGTCGCTTCGCGTATTGCCAAGAC
ATGATCACATCACAATCATGCTGAATTGCTTCTTCAAGTGGGCAATGGTAGTTGCGTTGC
TTACCCACGATGGATTATGCAGAGCATGGCAGGGGGTCTGGAAAGGCGACATGGTATCTC
TGAATCGCGACATGTTCGTGCTTCCGCGGTGCATGTTTCCGTTTGCAACCCCGTGCAGAT
GAAGTGATCAACTCCAAGCATCTGCCAACGTTCATATTCCGAAGGATTCAATGCTTCGGG
ACGGTGAGTGGGGTATGTGTGCTGACGTACGTGTACGCATTTACTACGCAACTCACTTCG
AGACTGGAGGGGTTTGCATCTCACTCCGCGGTCCAGCCTGCTGACCGACATGGTGCACCT
GCGATAATGCTTGACATACACCAAGATTTCTCGGTGCCTTCAGACGTACAGATACAATGT
GTGTAGTGATGCAGGAGCTCGAAGATCGGTCGCCAAACTGTCACGAAGTCACGGGTTCGG
CATACCACAAGGCTCGCAGCTCTGGCAAATCCAAGCCCCGACGCTGTCTCAAACATGTGT
GACACAGTTTGTATCACAGGGATC
>Contig79 : sp|P38360|ATU1_YEAST P-type cation-transporting ATPase OS=Saccharomyces cerevisiae (strain ATCC 204508 / S288c) GN=PCA1 PE=1 SV=2 e-value: 1e-158 blast score:  558
TCGTTCACAATTCCAATCGAGTCTGTTCACACTTCTCAACGAAAAGATACAGAAGATTCT
ACACTGCACTTCTACAAGGAAACAGCACTGCCCTGGAGACAAACGTACGATCCCATTCCG
CACTGATGCGCATCTATCAGTCTAACAATGCCAGCACCAAAAGAAAAAGCCCCCACAGTC
TACACCAACACTCGACACGCTACAAACTCCCTCTCCCTGCATCACATACTGTCTCCAATC
TCCCATCCCTACCTATCCTCCCTCAAAACTCGATCGTAATCTACATCCTTGAACCCCCTT
GCATAATCCCGCCAGCGCATCTGGAACGCAACCCCAACGACAGGCAGAACACTGACCAAC
TCGCCCAACCCAGCCCACTGCGGTGGAATCTTGACCTCGCTCCCGGGTTTGCCCAGAGCG
GCGAATGCGCCGGCCGCGAGGAGGACAGCGCCTACATTGTAGACTGCACTCCAGACGAAA
TTCGCCACGATGCGGCGGTACGCTGCTTTGCTTATGTCGAGGAGCACGAGGATGTCAGCG
AGGCGTTCGGTCATGAGGACCACGTCGGCGGCTTGCTTGGCCACGTCGTTCGCGCCGTGG
GGGGAGTGCATGTGGCAGCCGACGTGTGCCTGCTTTAGGGCTACGGAGTCGTTGGTGCCG
TCTCCTACGAACAGCACGATCCGGACTTGTTTCTGGCTTTCGTTGTTCTGCAGGTCGCGT
ACGTACTGCATCTTTCCTTCTGGTCGACATCTGCTCTTTGTACATCTCTTTGGAATGTTG
AGTTCATGCGCGACAGCATCGACAGAGCCTTGCGAGTCGCCGCTTATCATGTGGACTGTG
ATGTTCCGCTTGTGCAGCGTGTCGATGACTCTTTCTGCATTGCGTTTGGGCGTGTCTTTC
AGCTTGAAAATTGCCGCAAGTTCGCCTTGTACTGTAACACAGAGATGGCTACAATTCGAC
TCCTCCACAGATAGGCAGAGCCAATCCGGGTTTCCGGCCCGCACTTCGTAGCCACCAGCC
CGAGTGAGCCCTACAACACCTTCACCGGGGTGGCTGGTGATGTCTAGTATCTCAGCATGG
ACAAGATCTGGACCCGGGCTTATGCGGGACTCCTTGGCGAGGTGAGCATAGACACCTGCC
GAGATTGGATGCCTGTTGTCTTTGAGAAGACCAAGGAGGATGGACTTGATTCGGGCAGGG
TCGATAGTGCCACAGTATTGGCTGTGCATGACGGAAAAGTAGCCGGTCGTAAGTGTGCCG
GTCTTGTCGAAGACAACATCGGTGACATTGCGAGCCACCTCCAGCTTCTGCGGATCTCTA
AAGATGATGCCGTAGCGCGCTGCTACACCTCCGGCGATGAGGACGACCATCGGCACGGCA
AGCCCAATTGCACACGGGCAGGAGACGATGAGTGTTGCGATGGCGTAGGTGACGGCTTTG
ACGATGGCAGCCTGCCAATCATTTTTGTTGTGGACTCGGTCGATGAGAAGCCAGATCAAG
AAGACAAGAGATCCAATGGCTGCTATCGCGGGCACGAACCGGCCGGCTATGCGGTCGGCC
AAGGCTTGTATCTTGGGTTGCGTCAACTCTGCGCCTTCAACCATTGTTGCAATCTTGTGA
ACTGAGTTCTCGTGCGGCAGAGTCCTCAAAACAACTATGAGCGTGCCACTGCCGTTCAAG
GTGCCTGCGAAGACACGCGAATGTACGCCTTTCGCGACGGGAATCGACTCGCCTGTGAGC
ATAGACTCGTCGACCTCTGATCCCCCATAGTATACATCTCCATCAGTGACGATCCGCGTG
TGTGGTAATACCTTGAAGCTATCCCCATACTGAAGTAAGCGGGCATCGATTTCTTTGGTC
GGCGGGTCCGCTTCTCGTTCATGACCCCATTCGACAAGGAGGGCTTTGTCTGTCTGTAGC
GAACGGAAAGAAACAGATTTTGCTGCACGGTAACGCGCAAACTCATTGATGGCACGACCC
AGAAGGATCAGAGTGACGAGCAAAGTTGACGTTTCGAAGAACGAGCCCGACTCCAGGGGC
TTGCCGAGCACCTGGTACGCATAACACACAACGCTAAAAACATAGGCAGTTGTTGTACTG
AGTGTAATCAAGAGGTCCATGTCAAGCACGTAAGAGTACCAGAGTGATCTAACAGCGCTT
GGTAGGAACTCAATCCATGCGATGATTTGCACAACAGATGCTAGTATTAGGGAAGCATGA
GCGTATGAGATCTTCGGGTGGTCGATGGGCGCCCATGCCAGGACCAGAACAGGGATCGTC
AGGGCCAAGGCGGGTAGAAACCAGTAGAGCGCTCGTCTTGTCTGTCTTGCTCCGAGTTGG
AGGCTCGGATGAGTAGGTGGTGGGGCCAGGGTTAAACCTTCGTTTCTCGCGATGTAAAAG
TTGTAGATATCACGAGCGCCAATGATCGTTGCATCGTAGTGGACGCGTATCAGCTGAGGA
TGGCGTGCAGCCATGATGCATCGGTCGACAATCTCCTTGGCCTTTCTGCTGTCTGAGTCA
TCGTTAGACTTGTCGTTCAGTGGTAAGGCGTCTTTCGTCCAAAGTACAGACGAAATCCAG
AACAGTGTGTGGGGGTCTGGAAGCTCTATTGCGGTGATCCCGTCGGGTCGCTTTGTGCGG
TGAAAGTCGTGGGTATCTGTGTGCAAAAATTCTAGCACCTGCCCCACAGGCTTGCTGTTC
TGTTTGAACGTGTATCCGGTGGCAGTGTTCAAGCGTTTAAGGACTTCCTCAACTGAGATT
TGGCTGATGTCGAGATCAAACTCCAGCCTGGCCATGACAATATTGACTTGATGATCGCGG
ATGGCTGGAATGCGGTGCACAGCCCGGGTTATACCACCCTCGCAGCATCCGCACTTCAGG
CCGTCGATATTGAGCACGAATCGTTGGTAATTTGGCGGTCCTCGTTCGACATCGATGTTG
AAAACCTGGTTGCTGACGTCGCTCTGCGTACCTAATTTGTTCAGCCGTAGTGCACCATCA
TGGTCAGGAGATCCTGAGCAAAAACTACCGTGGGGATGCGAATGGGAATGCGATCGGTGG
TGTCGACGGACGCGGATGGACGAAGGTGCATCTCCATCTCTGCTGTGGTCGGTTGGGACG
AAAGTAGTGGATTCCCCGGAGACGGAAGGCGGAGGCTCAGGAAGGCTGCGCAATGCAGCG
TGATTGTCGTTCTCTGGTATCCCAGCGAACCAACTCTGAGGTGGCAGTGGGAGATTCGGA
AGAGGTGTGGGAGCAAATATGGGAGGCGACGACTCGGGTGTGGGTGGTGACAGCGTACGA
GGTAAAGCGTGATCAGTATGGTCGGAGGAGCCTGCCATTGTCGAATCTTTTGTCACAAGA
GTCGCTATGAATGGATTCTGGTATGCAGTAATATATGTGTGATTTAGCGATGACTGATGC
GATGAGCGAAGATCAGGAGCAGTCGCCCTAATGGCAGCTTGTGCTCTCTTCCATGGTACC
TAGATGTGCAGCTGCAAGACATGTGCTGTGGAAGTTGCGTTGCCGTAGACCTTGCTGGCA
GCCGCGCGGGAGACGCCTGTTACGCCAGCTCGATGCAACCATCTATAACGAAGCACGCCG
TCCCGTACAACGGTGATGAGCCAGAGATGGGCGAGGATGTG
>Contig80 : tr|K2SGZ8|K2SGZ8_MACPH Histidine phosphatase superfamily clade-2 OS=Macrophomina phaseolina (strain MS6) PE=4 SV=1 e-value: 8e-150 blast score:  531
TGGTATCCGGCCAAAGTAGTGTACACGTCCGTTCAAATCGGGATTAGGCGCCGATGCCGT
AAAAGTGACGTTTGATAAGTTTCACCTATCAGCTCTGAAGAAAACGCTGACACAGCGCCC
ATGCGGCCTTTGCTCTGATTAGCAATCCGTACTTTTGACGATTTTGCAGTTCACTCATGT
ACACTAATTATGCCGCCATGGCAGGCGGAGCTTTTGCACGTCTCCTCGGCAGCGGCAGAG
CTTGAGCGATATCGTGCAGTCTATCGCGGTAGCTCGTGCTATAAGATGGCGGGGGGGTGC
AGCTCTCGCACGATTCCTATCCCACTTCTCTCCATTGAAGGTTGACTTTTGCTCGAGTCA
ATCGCTGTCTTCCGTTGTTTGATACCCTCGTTGCTGTTCATCTGCACATCATGAAGTCTG
CTATCGCTTTATCCACTCTCTCCCTGCTCGCTGGAGCGGAGGCCGCCGAGACCGTCCTGG
GAGCTTACATCTTCCACCGCCATGGTGACCGTACACCCAAGGCTCTTGCCCCTACTAACC
TGACCACGCTCGGTTACGAGGAGGTCTACCGCTCTGGCCAATACTACAACTCTCGCTACA
TCACAGGCACCAACAAGATCAAGGGCATCAACCAGGACATTGTCAAGCTGTCCCAGCTGT
CTGTCAGCTCCCCCGTCGACAATGTCCTCCAGAACTCTGCGATGGGTTTCCTGCAGGGTC
TCTACCCTCCCGTCCAGACCGTCCAGACGCTCGGCAACGGTTCCGATGTCTCTGCACCGC
TGAGTGGGTATCAGCTCATTCCTGTCAACACCATCGCGACTGGCGCTGGCTCTGAGGACG
CTGGCTGGCTGCAGGACGCTTCAAGCTGTGCCAATGCGAAGACCAGCTCCAACAACTACT
TCGACAGCAGCGAGTACCAGAAAACCCTTGCGGCCACCAAGGACTTCTACAACTCGCTTG
TACCTGTCGTCAACGAAACCTTGACAGCTGATCAGGTCTCGTTCAAGAACGCCTATGTCG
TCTACGATCTTATCAACGTCGCGGAGATCCACAACTCGTCCATCCCCTCCTCAGATGTCC
TCACAAACGAGACCCTCCACCAGCTGCTCACCCTGGCCAATGAACACGAGTACGGTCTCG
CATACAATGCTTCCGACAACATGCGCGCCATCGCCGGCATGCAGCTCGCTGGAGAGGTCC
TCTCGTACATGAACAGCACCGTCACCTCCAAGGGCGCAAATAAGCTCGGCATCCAATTCG
GCGCCTACGCCACCGCTCTGTCTCTCTTCGGGCTTCTGGATCTACCCAAGGCCAACTCCG
ACTTCACCGGCGTAATCGACTACGCCTCCTCTCTCGTCTTCGAGCTCGTCACCAATGCAG
ACGTCTCATCCGGCTTCCCATCCACCTCGGACCTCTCCGTCCGCTTCCTCTTCCACAATG
GCACCGCCTCCAACACCTCCCAACCCACCACCTACCCCCTGTTCGGCGGCTCCTCCGACA
CCGTCTCCTGGCCCGACTTCCAATCCAAACTCGCCAACATCGCCGTCACCAACAGCGAGC
AGTGGTGCACAAAGTGCGGCAACTCCACCGGCACATGCGCTGCGTACGCCAACAACAACG
GCGACGGCGTAAGCTCCACCCAGCAGAAGAGCAGCCACAACGCCATCTC
>Contig81 : tr|B2ABL1|B2ABL1_PODAN Predicted CDS Pa_1_21210 OS=Podospora anserina (strain S / ATCC MYA-4624 / DSM 980 / FGSC 10383) PE=4 SV=1 e-value: 1e-24 blast score:  115
AGCTGCCATCTCGCGCTCGCAGGCGCCAGAGATTGAGGACAGTCAGTGAGTGCGTTCTGG
GCCATGTTTCGCGATGCAAGGCGTGGCGCCTCAAAGCACTTCGCTGTGGCTCATGACCGA
TGTTTCGCCCATCACGTTGATCCAGCAAAGACCTTGACAATTGTACTTGAGTTAGTTGCA
TCTTCTGGTTTCGTGAGAGCAAGCCTCGCTTTCCCCTTTGCAGATCACTACACACAACGA
GAGCGCCCTCGTGAACAACACGGGCAGCCACATCCCACGCCACAACGTCATAGTTTTCCA
AGAACATTGTTCAACTTCACGCTCGAATCCAAACCCCCTTTTTGGTGAACACAATCACAC
TGTGAACGTACAACGCTTTATTCTGCAGACAGCTATATTGCTACTGCGCAAGACTTCCCA
CTGCATCAAATTACCAACACACCTCGTAAACCTACAAATCAACACCCTACAAAACCTCAC
TTGCACTTGACAACGGTCAGCTTGTCACCATGGCACTTAACTTCCTTTCTCGTAGATCGT
TGAAGGGTGAGAAGGCCACCCTCGGTACTTCGTTCGGGTCACACTTCACACCTCTTGGAT
TCATTCAACTCTTCTTGCGCTTCTTCCAATTTGTACTCGGCATCACCGTGATCGCGCTCT
ATGCCATCGACCTGGACAATGCCCGGAAAGCTGGAAAATACACAGACTCAAAGTGGGTCT
GGGCTGTCGTCTGCGGCACTCTGGGTGCCATCATGGCGCTCGTCGCCATGCTCCCTTCAG
TGAAGACCTGGTTCTTCTTCTTCGTTGACTTCTTCGTCTTCATCTGCTATCTTATCGCGT
TTGGCATCTTCGGCAAGATGTATATTCCAGAGAACGCTGAGGGCAACGGTGGCATTACGC
GCATGAAGAACGCAGTCTGGGTGCTGTTGACGAACATGCTTCTATGGTTCATCACTGCGG
CATGGGGTGGCATTGCTTTCTGGAGGAATCGCAGTGCACGTACAACTCACACCGGACGTG
CCAACACGCACGTCTAAGTGTTCTCCCTTGATTTCAAGAGAGAGTACGAAGCATTGCAGC
TGACAGAGATTGCGCAGAGGTTTTTGTTCGACGTTGAGCTGAGCATATCTCCTTGGCCGT
CTCCTGAAAAATCGTACCCACCCGTCATGACACCAATTCGAGAGTCGAATTCTCCTCCGC
AAGCACCGCCGGTGTCAATCCACTACTGGCCTCCACCGCCCAGAATTCAAGCTCCTCGGC
CTGCTCCCCCATCGCCTCCATCGGCAG
>Contig82 : tr|B2W7V2|B2W7V2_PYRTR FAD dependent oxidoreductase OS=Pyrenophora tritici-repentis (strain Pt-1C-BFP) GN=PTRG_05890 PE=4 SV=1 e-value: 6e-166 blast score:  445
AGCCTGCAATAACCCTTTTAGAGGCAAGGGATATCTGCGGATCTGCTACTGGACGAAATG
GTAACAACATGGGTTTGTTGTGTAGGAAACTAGCTGATTGTGGACAGGAGGGCAATTGAG
ACCACATGCTTATTCTCGCTATCCGCTATGGTCGGAACGATTTGGACCTGATGGCGCGAT
GGAGCTTATCGCACATGAAATGGCCCATTTACCAGCGTTCAGGGACCTAGCTACTGAGGA
AGGTATTACTGAAGAAGTTTGCCTGAAATTCGGTGAGACTTTTGATGCTGCTATGACCGA
CGAAGCCTGGGCACGGCTTAAAGGCGCCTTCGAAGCTATGCGCAAGGACCACGGCGACGA
CCATGAAATTGTCAAAGCCTGCAGAATCATTGATGACGCCCAGAAAGCAGAAGAATTTTC
ACAGATGAAGGGAGCCCTTGCGGCAGTCGTACACCCCACGGGGCAAATGTATACCCTCCT
TAAGTGCAAGATTGCCTCGAAGTTCGTCTGACCATGTCTTAGATGGGCATATAAATTTGT
GCATGCGCTTTTACGCATTGTTCTGCAGAAAGGCAATCTAAATCTGCAGGCGCACACACC
AGCCACGAGTATATCCAAGCGGGATGTCAACGGTTGGATCACGGTCAAAACCGATCGAGG
GACTATCCGTGCCCGGGCAGTGATTCATACAACGAACAGATGGGCTTCTCATCTTCTACC
AGAATTCAACAAGCTTATAACAGCGCAAAAGGGAACGGTGGCAGCGATCAAGGCGCCCCC
AGGATTTATCAAGCACACGGGTGCTCAGCACTGGGACAGCCGCGTGAATAATTATCATCT
TCAGCTCCCAACACCATATAACACCATCATTATTGGAGGAGCCAGACAGCTTCTCGTCCA
TAAGGCAGACGATTGCGTTATGAACGACGAAGAAGATAAACATTTTAATGGGGTAGCAGA
GTTTTTTAAGTCCTGGCCCGCCTCGGATGTCAAAGACTGGCCAGATTCGAGTTGTGCAGA
GCTCGGTATGGAAGACGACCAAGGCGGTTGTTGGTCTGGGAGTAAGTCAGACTCATTCTG
AGAGATACATGTCAATTGATTATATCATAGTCGAAACTTCGAGTGCAGATGCTTTCCCGT
TTGTTGGGCCTGTCCCAAACCGTGACGGCCACTACATTGCCGCGGGCTTCGCGGGGCACG
GTACGCATCTGATCTTGACAACTGAACCAGAAGAAACTGATTTCGATAGGTATGCCTCGA
ATTTTGCTCTCGGCTGCTCACATTACGCCCGTTGTTTTAGACTCGCTTGGTGTCGAGTAC
AGCCAGCCACTGCTTGCTACCGCGTACCCTCCTTTGCCCCAGCCGTTCCATACCACTCTT
GAACGAATTGAGAGGCTTCAGAACACAGATCCCGCAGCAATTATTGAAGAATACAGAAGA
GGCTGCGCGGAGAGTGCGAAAAAGCCTTTTTGCAACACTTCGAGGGTCGCATCGAAGTTT
TGAGTGTTCAAATTATTATTTCAAACAACGTAGCATGCGAAGCCTCTTCTCCCTGCCAAA
GATGTTATTTTAGCACAGTGCATAGCGAACTTGCAATCCATCATTGTAGCGTGTGTTGCA
AGCAACAATGCAGGACCCAGTAGCCATATTACCAATAAGCTGACAATGGAGGTCCGTTTG
GAATATTTCTCCATTGCTGAAAAAGCTGTGCCTCC
>Contig83
TGGCGCTTTGGAGAGGGAGAAGTTGAGGGAGGCATAGATGGTGGGTTGGAATAGGGCGGG
AAGAAGAGTGAGTGTCTGGGCTGACGAAAGTAGTCTGGTGGCCCATATTTCATTTGTCTG
TCGCGTACGGATATGGAGTTTGCGCCGTTGCGATATTTAGTCTGAGATAGATAGGGTATC
GAATGACTCCTTCAGCTTGAATGACGTCTGGAGTAAGGTGGCGCACGAGCTACCGGTGAG
CGGTTAGGGACCAGTAACCGAGGGTCGAATGGTCGAATGGGGCCTAGGCGGGTGCCACAG
GGGAAACGCCCCGTCTTGAAGGTGCACCGGGTGGTTTCTGGACGGTAGACACAGCATCCG
CGAGATGAGCATTGCAGTGGCCATGAGCAGACGTGCACAAGGCGGGCGCGTACCTGGCTG
GGAGGGCCATGGTGGGCAGCAGAAGGTGTCTATTTTGGGCTCGGCTCGGCCGTGGAGGTG
CGGCAGGAACGGGTTGGGGCAGGGTGGAGCACGCGCAGCCACACGGACGGAGGCGTGGAC
GAT
>Contig84 : tr|F7VVR7|F7VVR7_SORMK WGS project CABT00000000 data, contig 2.9 OS=Sordaria macrospora (strain ATCC MYA-333 / DSM 997 / K(L3346) / K-hell) GN=SMAC_03639 PE=4 SV=1 e-value: 1e-39 blast score:  164
GGTGGTCGCGGACCGTATCAAGTTGTGTTGGCATTCATGAGCGTGTTGGGCATTCTTCAT
TATTCTACATTGGTTTTATGTGAATCGAATTCGTTCCAAGAGAAGAACGGATGACTATCG
ACTCTCACAGGCTGAACTCTAGTCTGTTCCCCGCGAAATCCCTGAGGCAACGTCAACATA
CATCCAAAGGAACCGGCTTCACCACTGCGCACGCAACACGACCAACTCACCTCGCGAAAA
ACCGCGTTGGATACTCGACACCCTGAGCACCGCTGTTCTTCTCCCCAGGTCCATCTGCCT
CTTTTGGTGCAGCCTCGCCTCCCCGCTCATAGTGCTCCCATACCTTTTGCTGCAGCTTGA
CCAGCTCCTCGCCACTCGCTACTCGAAAGCATGGGTGCCGCGACGACGGCGCCATAAAGT
CTTCTGCCTTGCCAAATGCAACGTGCACCTGCTGTCCTGAATCGCCGATGTCGAACCAAG
CAAGCGTGTCGCGCTGCAGCTGGGGCACCGCGCGCCGCGAGAGTCCCAGGGTGCCGCTAT
AGAACTCCTCGGCGAGATGGAGCGTCTTCGGCGGAACCACAAGGTTGATGTGATGCAAGC
CGGTGATCATCATGGGGAGCGAGCTGGATGATGTTGGCTTGGCGTCGAGACGTTGTCTAC
ATGACGATCAGACCATGTAAGATGATGGGCGGGGTAGAGCGCGGCTCCGACTCGGGCGCA
TGGTGGGGCTTCGTGACGTCTCTGGGCTAGATGCTTGCTGTTTGCTTATCTCTACGCAAC
TCAGCGTCAGCACCCGATCTTGACGTCTGTCTGAGGATCGAATGCGGACCTGTCAGCTGT
CGACAAAGGTTTACTGTCCCGGTACAGCAGCAGCAAGGATCCTGGGCCCGAGTTTCTAGT
GGAACATGAGTTGAGTGACAGTAGTACCATGATTGAACAGGGCAAGGCACAATCTTGAAG
CAGGGTATGATTCTCGAAGTAGCAAATGGTTCTTGAAGTAGGAAATGCTTTCTGATATTT
CGATCAAAGTCTACCTGGAAAAGAAAATTCGTAGATCTAGTATGCAAGCAATGCTATGCG
GGATATCCACTAGATCCATGGGTTCATCCAAAACGCCGTTGAAAT
>Contig85
GGATCTTCACCGCTGCTCGCTGAGCTTAAGTTTGGGATCGACGGGGTGCAGGCATTATGA
GTGGGCGATTAGTGGTGGTTATTGTGAAGTTATGCACTGAAGAGGAAGAATTTGGACGAT
TCGATGCTGTCTGAGGAGTGTCGAGGAATGCAAGAGCATAAACGAGCGACGAAATTGCCA
AGCCCATGGCCCCTGCCCTCGCGATTTTGACAAACTTCAAACTTACTTGCGACAAGTGTG
CACACAAACTTGACTCCCGTGTTGTAGTGCTATGGACAACCCTTCCGCACTATGCACATG
TTTTTGCACAACGATGCGACCAAGCCAAGACTGAATAGTTGCTTCATTGCTACCATCCAT
TAATATACCCAGCGTCCGTATTAAGCTTGCTATTTAGATCGTGGTCTCAGATTTTCATGT
TATTTGAACAGACTCGCTTATAATATGTGAAGAGATCACGTCAGGCCATAGTATACAAGT
CAGGGCCAGGCCCACACTGATGCACCTCATCGTCTTCCCTCCCACACAAGGTACCGCTAA
ACAGACGGACAAGCTGCAACCTGCTGATTACCGCAGCACGACGCAGTTCCAGGATGTCTA
TCAGCCTAGCGTGAAACCAGACCTCGACATCAGCATCTTCAGGGTTACTCGC
>Contig86
TGTGCATGTGCATGTGCATGTCCATGACCCCCACCCCGGCCCCCATGTCGCTACCTACTC
TACCTACTCTAAGTACCGCATCGAATGCGACGCGCAGACAATACGCTGTCTTGTGACGTG
GTAGCCGGTGTGGGGATCGAGCTCGCCGTAAGCGCTGTTACGATGCAGCCCGCGGAGCAA
AGCGCAGTGGAGCCAACGTGGCAGAATCTCGCAGTGCGGCGTGCGGTGGTCGGAGACCGA
AGAGGGGGGTTGAGTGAGTGGGCGCTGTGTTATTAGGCGTGGACGGACGTGGAGGAGGTT
GCCGAGGGGTATTGATGGCCATTGTCGAGAAATCGTGCCAGCTTGACTGACGGCGGGTTT
GCAAACCGCTTTGCAATGGAACAGCTCATACCTACCCACGACGCTGGTATGTGTACAGGC
GCAGTAGCGCCATGGCTGGGTGATGCGCAATGTAAGGTCTGTTCTGCAGGGCCGTGAACA
CAGGGCTGCTCCTCGAGCTGATGCTGCGGTGTTGGTGTTGCTGATGTTGGCCTGCATTAG
ATCTATATCGATACGTGTTGTTGTCTACTCTGGAAAGGAATGTTTCACGCGATACACTGT
GTGACCTAAGCTGACGCGGGGGGGCTGAAGATGGTGCAAGACTTGGGAGATACAGTAAGC
GCCAGCGTGTCGGTCCGACCCAGCGTCTTCTGTCGCCTTTGCAAGGCGTATGCGCCCTCA
CTGTGTTTGATTCGGGTACTATCGTTCATTGTATGTACTATGTAGACAGTGCGTGTCCGA
TGCGGACGTCAGACTGCTGGAGAACTTGGAGAACGAGATGGCACATGTCCAGTCCAGTTT
TATCTTCGAGAACAGAAAGCCCTGGTCGAAGTTGGTCTCCCCGATCCGTCGAGACCAAGT
ATTGGATTTCTTTCTTCTGCCCAATGGAATGCAGAGACGGTTGAGTTGTCATTTCTCGAC
GTATCACAAACAAGATGAGCATCAAAAAACAACGCGCGCGTGTAGTGCTACCGTATGCCC
CACAGTGCATACCTACAACCGTCGAGCCGGGAGAACACATGGCTCGAACGACAACCGTCG
TGCATTTTCGTCCACGTTACTCGCTTTTCTACGTTGCCGCCCGCAAGAAGCAATGAGCCG
TTCAGGATGCCGAGCCTTCTCGAGCGCACGCGCTGCAAGGGCTGTGTAACTTCCGCTTTG
GACGCGAGGGGACTCTCGTTGGAGGTGTGGCTGGTCATCTTGGACTCTTGCAAGGCAGCC
CTTGAGGTCAGCCTTGGGGCTGAGCGGTGCACTATTCATCCATTCCTACAAACATGTAAT
CGACATCACGTCAGGATCTGCTGTATCCGTCTGCTTGAGGTAGGGCAGCTCTAGTCTGTT
CCATAGCGTGTGGCTCGATCATTCGTGCACCGTGAGCAGCCACGGGAATGGGTGTCGGTG
CAAAAGAGAACGTGATCGTCACATGTCCAGATTTCCACGACAACAAACAGGGATGCTGTC
GAAGATCAGAGTGGACTGCGTCAACACAAGTCGGGCCTCCTCACCAACCACGGATGATGA
CTTCCAGAGGAGATCATAGCAATAACGCCGTGTGGAAGGGGGTGCTTTGACAGTGGGCCG
ACCACGACGTGGTTGCTGGCCGGATCTTGATGCCCGACATGAACCAGGAGATTTGGGTGA
TCCGGGGCCATGGTCGGTGTCAGGTTGTTCTGCCGAACAGGTGGTTTGCAGCCTTGTATG
TTGCGTTGGAAGTCCATGGACCATGATGTCTTTTTCAGAATTTCGCAAATCGTTAGGCAA
GAAGCATGGTTCCCTTCTTTCTGAAAACGAGCGTACAGCGACGCTCCGAGAGATGCTGTA
AAGTCCGAGGTGATTTGTGTATTCACAGGTCTCAGTTACCTGTGCCCTTTCGTGGGTATT
GTGACGGTGGGCCGGCAATCTATTTTGATGGTCTGTGATGAGGTGCTGAGGCGGGGAGAA
ACATTCTAGCCGATGAGTGGGACCAGTAACGGGATGAAAGACATTGGACACGGGTCGTTC
GCCCAACACTATGGAAAGCGATGTCACCGACTGCACAGGCTTGGACGATGGGAATCCGGC
ACCTCAGGGTCCTCAACAAAGGTCTGGTGGTGACAGCGGGCAGCGGCAGGACCAGCAGAT
GGCGTCAAGTGCGCCCGGCGGACAGCTCGGCGACGTGGACTTGCAAAAACTCTGTTCGCT
GTGCGCGATTTGCATAGGGGGGCCCTTTGCTGACCGAGTTGTTCGTAGAGCAAGTTTGCC
GTACGGATGTTCAATGCTCCTGGCAGTTAGAGTTGGCCCTTGAGCTTGCTATCGTTTCGG
CGATGACTGCGTGGTAACACGGCACGTCAGGCTCTGGACCCCCGGTTTGCCCTGCGTCGC
CCGAGGCAGTTCAGCGCAGAATGACGACGATGACATGGTGGTCTCAAGGAGTCCCGAGGG
ATGCAACACGGCCGTGATGATGGTGTTGGGCAAGCCCTGATCTGGGATGCTCGTG
>Contig87 : sp|Q9HGY9|ALF_ASPOR Fructose-bisphosphate aldolase OS=Aspergillus oryzae (strain ATCC 42149 / RIB 40) GN=fbaA PE=2 SV=2 e-value: 1e-08 blast score: 55.8
GCACATCACTCCATCGACACACGCAGGTACGTATCTCTCTGTCCACAGATGACGACACGC
TGTGGCGTACACGTGAGCGTGAACGGAAACAGCCGGCTGCACCGCTGCTTGGTTGGTTGG
ATGGTTGCACGCCTCACGCTTGAGACAGCTGAAGCTTGCCTGTTGCGTCAACAGCGGGGT
CAAAGACCCAAGACCCCACCATCAAGTTTCTCTCTCTTAACGCGACTACCCTTACTACTT
CGCTCAACAACTCTCGCGACTCGTTCATAAACACGCCCGCCCTCAATTGACTGACCACAC
ACGCACCAGAACACTCTCCACATCACACACACCATGGTTTCCGCTCAAGAAGTTCTCTCC
CGCAAGGCCGGTGTCATCGTCGGCGAGGATGTCCACAAGCTCTTCCAGCACGCCAAGGAC
AACGGCTACGCCATCCCTGCCATCAACGTAACTTGCTTCAAGTCCAATCTTCCACTGCCG
>Contig88 : sp|O94565|OMH4_SCHPO O-glycoside alpha-1,2-mannosyltransferase homolog 4 OS=Schizosaccharomyces pombe (strain 972 / ATCC 24843) GN=omh4 PE=2 SV=2 e-value: 2e-100 blast score:  310
GAGCAGCTCAGAGAGAAGATAGCAATCCTGGTTTGATTGCGAGAACGATGACTCGCGCTC
GCGGGTCTAGGTCTACGCGTAGCTATGTGTTGCGTGTCGCTCTATATGTACAGTAAACGT
GGAACCAGCCCGGCAACGCCTTTGATCATCACCTTTGCCCCCCATGGCCCAGCCAAGATG
CATCGGGAACACCGCCACGCCGCATGAAAAGCTGAAGCAAATATTGGCGCCCTCCAGAAT
GCTCGCATGAACGTGACACAGAACAACAATAAACAGCAATCATCAAGGCCCGGGTGACGC
CCATCCTCCAGCAACGTCCACCCACTCTGCAAGGCAGGAACCTTCTTTGCCTTCGACGTC
GACGATATCGGTATCACATCTGCAGCGACAGCCCACGCCGTTTTCTTTGGGTGGATCTGG
ATGTGCCCAGTAGTCATCTTCCTCTCTCCGTGCCTTCTCATCTAGTGTGGTCGGTTCCAG
GTAGGGGATTCGTGGCAGCTGTCGCGCGGGCGCATTGGCGGGACAGTGTTGGATCGTAGT
GTGTCGGTAGCCAAAGTCGCGGAAGTAGTGGACGTCCTGTGGACCAAGAAGGATGCCTGC
AGCAAGCGAGTGAATCGGTGCATCACCCCACTGTTGCACGTTAGCCATACACGCTACTCG
CAGAGAAGTACACTTACTCGCTCCATCCAGAAGCCACCGCTCCGATCCATCATCTCGAAG
AAGTCGTTGTACTCTTTGCTCCGGTACCAGCTCAGATTGACAATCTCGAAGTTACTCCAG
AAATGACACATGTTGTAGTTCTCACCCTCCATGTTCTCTGGATCAATATCGGGGAGCGCT
CCTGTGCCTGGTTCGGAGTTCAAGATCTCTTGAGGCAGAGGCTTCTTGTACTTTGGGTCG
TCTTTCGGCAACTTGTCCTTTGGCTCCTCCTTCGGCTTCTCGACAAACATCTCCCACATC
CCTTGCGATGTTATGTTGTTCATCCTCTTGAACGCTGACGCGTAGCGGAAGATGTTTGGG
ACCGTTTCCCTCAGCTCCTTCACAGCAATGGTGAAGCCGTAAGTCTTCTTATTCCGTATC
ATGTGGATGAAAGGATCGTACGTAATGTCGCAGAAATAGGTAATCTCCGGTTCCAGCCGC
CAATACCATTCGTACTTCTGTAGTAACTCATGTTTGTAGAATTGACCAGAGTAGAACCGA
CACATGTGATGGTAGCTTTCCATACCACCATACATGATCGCGCGGTCGCCCTGCTTAGCG
ATACCTTCCTTGACAACCGCAGGATCTGCCCATTCTGGGAATTCCCAGTGCTCTGGTGCA
ATCTTACCCCATTCTACGATCGACTGTGTGTGATTACCGACGGTCTCTTTGAAGGTCGAG
TTGAAGTCGCCGTCGTTGAGGAAGACATAGGGGTAGTTGAACCACCTATTGAAGTGCCTT
TCGAAGGACTTGATAGACTGTATAACGCCATCAAGCTCCTTGTTCCTCGCCAGGACCACG
ATAGCTGCGTTTGCGCGGGGACCGTTCGTTTGAGGCTCGAGACAACCTACTGCGAAAGGC
TTATCATACTTTTCGCTGATTTTCCGTATTGAAGGAGGAACGCCGCCGCCGGGCATGTTC
ATGATACCCTGCGAGTCTGGCGACCTCACAAAGAGAACCAAGATTAGGATTATGACCAGA
CATGGGAACAGCAGCACGAGGCCCAGCGGTAACGAGACGGTCGAGTTTCCCTTCAGTCGT
ATGCGCCGGCGGAAGAAGGCCAATCGGGGAGAAACCTTTTCTGCGCGTCGTGACAGGTCG
TCGAACTTGTCCAGGCTGTCCTGCGAGGACGGTAACCTCCTCGTCAGATCTTGTATGAAG
CCCATGCTTGCGCTCTAGCACTTCGTGCCGAGCAAACGCT
>Contig89 : sp|Q9Y802|LSD1_SCHPO Lysine-specific histone demethylase 1 OS=Schizosaccharomyces pombe (strain 972 / ATCC 24843) GN=lsd1 PE=1 SV=1 e-value: 2e-27 blast score:  121
TCCTTCTAGAAGGCACGCACCCTGCAAGATTCTCTGTCACACCTTTATTACTGTATTCAA
CTTGGGCACAATGCCCGACCGCGGCGGCCGAGCATGCTGTTGTTCTTCACACGGCCATGG
TTTCTCCACCCGCCCATCTGTTGGACGCCACAAACACGACATGGCGCAAATGCACTAACC
CTCCCACAAACCTTAGCCTAAGCCTTCGACCATTTAGCCGCCTGACCTCAATCTCCAGAT
CCTCATACAAGCCTGCCCACGGTCTGGAGCGCCCACAAACGCCGCTGAAATGCTAGTGCC
ACGCAGTCGAATGCGAATAAACCTACATGGTGATACAACAGAGGGTAGAATGAAAAAATG
CACCCGTTCCAGCTTCACAGTCGTCGCAGTCGCTTGCCCGCTCCCAGCTCAATGGCCGTA
CGACTGTTCAGTATCAGATCATCGTTGCCGCCAGGTGGAGGATTCTTCTGAATGTACTCC
TGTCGTATGCGCGCTGCCTCGCTATCCCAACGAGCCACCCGCTCCTTGAAGCTGGCCGCA
TTCGATATCGCACTCTCCCGTGCGTCATCAGCCTGGTTCTGATATGGTTTCTTCACATCT
TCGCCCGCCGTCCGCCATTTGAGGCCGATGGCGATTCGAATCTCCTGCTTGGACGCCTTC
GCCTCTGGGTTCCCGGTAGCAGCTACACGGGCATCGTCACACTCTTTCTTTACAACGTAC
CAGAAGTCCTTGGTGAAGAGCAGGAACGGGTTCACTCCAGATCGTCCGGGCTTGATGGGA
CGCTCACCAACTTCCTCCAAGATGGCGCCGATGATGGCAGCTTCGTAGTCCTCGTCTCGT
TGAGCTCGTGCCGTCTTGCCCGTCGGGGCCGGTACCACTGCAGGTGCAAACCCTGGCTTA
AAGTCCGCAATAGAGTTAGGCGCAGAATGCTGCTCAAACTTGACCTTCTTTTCCACCAGT
GGACTAGGAACTTCGATGGGTCCGGTCATGGTTTCGAACACTTCAGCAGCAGCTCGAAGG
CCTGATAAATATGCGCCGTGAACCGTAGCAGGGTGTGTTCCGCAGGTGGCTTCTCCTGCA
AAGTGAAGTGGACCGTGGGGCCGAGCCATGACATCGTAGTCGCCTGTTTGCGTCTTTGCG
CCAACGTATGAGTAACTGCCACGAGCGAACGGGTCCTTGCTCCATCTCGTAACGATCGCT
TCGATAGGGAGTGGAACGGGGTTTGGCGCGAACATAGAGTCGAGTCGATCTGTGACTTCC
CTAATTAGTCGGTCATTTGATGTTGTTTCAGCGTAGTGCGCAGCATCGCCGGCCATGAGT
GCAACAAGCGTTGGCTTGCCACTTGTCTGGATACAGTTCCAGAACAAGTAGAATCGTCCT
CGCCGTGCATTGTAGTCTTCGGGCCGGAGGCTAGCCTCGTGCTCGGCTTCATTTAGCAGA
CCAAACATGTCACGATCAGGCTCCCAAAAGGCTTTCTCGTACACCAAGATAACCTAGTTA
TGTTGTTAGTCATGGCTGACA
>Contig90 : gi|403169556|ref|XM_003328955.2| Puccinia graminis f. sp. tritici CRL 75-36-700-3 CMGC/DYRK/DYRK2 protein kinase (PGTG_10743), mRNA e-value: 4e-06 blast score: 54.0
ACTTGGTAAAGTCTTCGCTTGGGACTTGGATTCAAATTGAATGGGTATCAAAATGCATTC
AAAACTACAAAGACCAAATACGCAACAAGAAGGCGGGAGACAAACTTCAGAGCCCAAGAA
AAACAAGACCACCTCACCGCAAAGGCTAGCGGCCGACACCATCGAGGGAGTAAATGGGCG
GAGGATCAGCCGCGCTGGTCTTGGAAGACGACGTATCCGCGCCAGCAACAGCAGGGGTTG
TGATCTCGATGGTACACTTCGGTCCATCCGTCTCAGGATCAGCGTTCATCCGCTGCATTC
CCGCGCCAGACAGGTCGTGCACCTTGATCTGATCGAGCTCGATATCCTCGACGTCGGTCG
GGGCTGCTCTCATTCGCTTGTTCAGCTCGAGGGTGAGGACCAGGCCATAGGAGAACACGA
CGAAACCGAGGATGCCGCATGCTGAGCCGAGGAGTAGCGTCATGGAGTAGTAGGTGTCGG
CGTCGGGTGCGTTGGCGCGCAGTATGGCTGTGATTGTGCGCAAAGTCTGATCGCTGGGCC
GCGTGTTCATGTGGTTGTAGATGTGGTGCCTGGGGGTTATGGTCCGCAGCGAGGCATTGC
CGCTGTACTTGTAGCCCACGGTGCCACGAAGCCTGCCGTTCATCTCAACAGAAGCAGCGC
TCAGCCAGCCGCAGAGCTCCGAGTCCGGTATGGTAGATGCGTTCACGACCTGAAAGCCGC
TGACGTCCAGCCATTGGGTGAGTGTCTTGGGGTAGAACTTCAGGTACTTGGTGACAAGGG
TGAAGGCGAAGTGAGTTTCGTTGGGCGAGTTGAAGAGGACAAAGTTTTCTGTCGCGTCCC
AGTAGTTGGAGTACCGTGTGAGGCAGGTGGAGGGTTGGTGCGTAGGCGGCGAGGGTGGCA
GGAGGGTTGAAAGGTCTTGGGACGGGGCGAGTAATGCTGATGACAGGGTGGCAAGGAGGA
AGAGGAGAGTCGTGATGCAGGAATGCATAATGGCAGTGACAGACGAGTGAATGGATGCAG
CGTAAGGCCCACAGTGTGAGCTGATGCGTGATGATGATGATGATGATGATGATG
>Contig91
GAATCCAAGCTTTTTCACCCTGCACATATGCTCTTTGTACCCGACGTTCACCCAGTCTCC
TCTTGTCGACATTGCTTCATACCCCGGGCCCTTCAATGTCTTGACACAACCGCTGATCCC
TTGTCGCTGCATCGTGCGCTCAACAGCGGGGTTTCGAACTAACTTCCCATCCAACACACC
GCAAAACTTGCCCCATCGGCGTCTTCAGCGGCGCTCTTTTGGACACCTGCACTCGCCTCG
CAACTTGTGCGTGCGTGCCGACGCGGTATGCGATGCGCATACCTTGCTTGATGGGGTTGT
AGACGAGTTCTTGTCAACTGCGTGGACGGTAAATCAAGACATGCTATCACATGCATCCAA
GACCTGCCCTTTTCTGCTGTGCCACGAGATGATTGCCAGCTGGTTTACAGCGGGTTAGAA
ACATGGCGCGTGTATTTGTGCTGTGTTGGATTGAATGCGGCGTGTAACGCCGTGGTGAGG
GCTTTTGGTCAGATATATATCTGACGAGACGGGGAAAAGGATCAGTCAGGGCCTACAAAT
CTCGAGGACTTGAAGAAGAGCACACCGTGGACTTGCATATCCATGTCTCCGTGTTTTCTA
CCTTCCGCGGGTACCCGGCTTTCAACAGCCATGGTGGCGACTGAGAGGCGCAAAGCATGT
GTAATTTGTTGCTGTCTTTTGGATGCATCGAGTGTGTTGAGATGGTCGAAATTCAGCGGA
CTTGCGCAACTGCCGCGTGCATCTTGTGCTTCTCGGTTACCGCATCTCGGCAGGAACTGG
GTGGATTGCCCTTGTAGATTTCGTGGCTTGTGTTGAAGTATGTAACCGAGATCCAGTGCA
GCGGCGAAGAGTGGATTTCTTTTCCTTATGTCGAACAAGCTGCAGTTTGGTTTACAGCAT
GCACGGGATGTCCAAGGTTTTAAGACATGCGACTTTTGGAGCAAGGAGAGCGCAGAACAC
GCGAGGAAGATGCGCTCTTTTTGAAGTTCAGACCTTGTTTTTCTGGGGTGGAAGTCGACG
GGTCATTTGGATGTCTTTGTTAACTTTATAGTAGCAATGTACTTGTTTTTATGGGGCGTC
AATAGGTGTTCACATGCCAGAACAGTGTCACTGTCTTTTGTTCCGGGGATTGGAAAGAAG
GAGCTACTGTGATAGCAAAGCACAGAGAGACTCCAGTGCTAGAGTTGAATTCCACGGCTT
TTTCGCCACTACGCTA
>Contig92
GTCGTATTAGAAGGGGTGCAGATCGCCGTTTCTGACGTCACTTTCGAAGCACGATCCTGC
TTTGCGAGGCATGCCGCGCGCATAAACCACCAGGACGTTTGTTGTAGACGAACAAGGAGG
TTCCAGGTATAAGAGCATCAGTGCCGTGTTTCCCGTTCTCAGCTCCAATCCAGTCCACTT
TTTCGCTCTACTCAACTACTTTCCAAGTCTTGCTTGCTTTGCTGGATCCAGTAGTCCTGA
TTTAAACCCTTGTGTACACACCAAAGACCTCTTAACCAAACACAATCTCAACCACGATAA
CCATGCCTCTCTTCGGATCCCGCCGCGAGCCCTCCCCGCCTCCTGCTCCTGTCTCGCCCA
CGCGCAGATCAGGCTTGTTTTCCCGCCGCCGCTCCACATCCCCGGACATGCACCACAGCT
CCACACACCACCACACGTCTTCCACGTCGACCAAGCGGCACTCGTCCGTGCTGCACCGCG
GCTCAGGCGACCCGTCCATCCACGCGGCGACGCAGTCGTTGCGCCAGGCCGAAGCCGCAG
AGCGCGAAGCCGACGCCGCGCTGTTCCGCGCCAAGAACGCGGTGCGCGAGGCGCGCGAGC
ATGTTCGTCGCCTCGAGCGCGAGGCTGCGGAAGAGGCGCGGTTGGCCAAGATCAAGCAGA
GCGAGGCTAAGGCGCTGGGGAAGAAGGGGAGGGCGCTTGGACGACATGACCATGCCGTGT
AAACCGCGCGACGGGACTTTGAGGATCGTGTGTACGGAATACACAAGGTGCACACGATGC
GATTCCAAGTACGATATTCACGACAGCGAGGCGTTGATTGG
>Contig93 : tr|B2WDH1|B2WDH1_PYRTR Verprolin OS=Pyrenophora tritici-repentis (strain Pt-1C-BFP) GN=PTRG_08030 PE=4 SV=1 e-value: 0.0 blast score:  664
GTGTAGCCTCGGGAGCCACGGCAGCACTCAAGTCGAGAGCGAGGCGTCTAAGCCTGATAT
AACCTCTTCTCGTCGGCGCTCACGCGAGTCTTGCTGCTTCTGCCATTCACTTCACCCTTT
TGAGTCTTCTCTCACTTCAAGCCTTCGTTGATCGAAGCAACTCCATTAATTCTGTTTGCG
CAATCTCGCTGTTGATCAGCGTAGCTCAGGGTTATCGCCCGACTAATACCAGTTCCACTC
TTCTATCGCCTTTAGGCATTCTGAACACTCTACCGTCCACATAATAATCAACAGTATGCC
TCAGACATTCGCGCCCCGCGGGTCTCTCCTTGAGTACTACTTCACGGCCGACAGTGCCCT
TTCACCTAGCAGCGAAGATGACTTTCCTACGCCTAAGGCACATCTGTTCAACATCACACC
GCAGCCTTCCCCCCGATTTCCATTCTCATCCAAATCGAACTCATACGCCGACGTCAACCG
CGTCAGCCGTGCCGGTAGCGACTTCGACTCCTTGTATGATATAACGGACGATGAGGCTGA
AGTCCCCCTCCATGCCTCTGCGTCAGTCAAGAAGATTTCAGGTCCAAACCGCCGAGTGCG
ATTTCCGTCCCTCATTATCCCCTCCCCAACCGCATGGCCGACAATTGAGAAGCTGAGGAG
CGCAACTTCGGCTGTGCCGATGACGCCCTCCGCTCTTCTCACACCCTCTCGCCACGTTCT
AGACATGATCAACTCACACAACCTCCATGTTCCGGGACACTCAGCAGCACCATCATTGGA
CGGAAGTCTAACATCAGAAGAGATGGATAGGTTGAGCTGTCCAGCTACCCCTGATACGCG
CTCAAGGCGTGATTCGTACTCGACTGAGGGCTCGTGGGCACCGGTGCAACTTGACTTCCA
GGCTATGAACACCCTACAACACCTTGGAGAGTCTGCGATGGAACAAGACAGGGAAGAAGA
TGATGATCAAGAAACGCCACCTGCAGAGCCAAGAGGAGAAATGCAGCAAGTTTCACGCCC
ATCTTTGGCCGTGACTATTCCCTCGGCCTGCTACCAAAGCGATTCGGATGAGGACACACC
AATCTCTGCAATCTCAATCCCATCACCCGGGGGCTTCTTCTCCTCTCTTCAGTCTGACGC
CTGCAATACATGGAGCATCCCAACACGTCAAGAGTCGATCCCCAACACTTCAACTGCTGA
AAAGTTCTACAATCTGCCGTGGGAGGAACACAAGGCTGAGCCTGTGCCAGCTCTTCCAGC
AAGTCGTCTGACTCTTAGTGGCGAAACACTTGATGGATTCAACGAAGTTATGGCTACTGT
TCGTCCAGCCATCTTCAGCCCTGTTGAGGAGAACGTCGAAGTCAAGGAAATCAATCCCAG
CAAGACTATCTTTCAATACAACGAGGACTACAACGCTGAACTTCAAATGCTGTCTTCTGT
CAATCTCGAGATGACCGGCCGATGGCTTGATGATCAGGATGAGCTTGTGTCTGCTCTCCG
CAACATGAGCGACATCAGCTCTCCCAGCCTGTCCAGCGGCACTCACAGCCGTGGCAGCTC
ACTCGACAAGCCTGCGCTCAAGAAATCCGTTACCTTCGCTGAAGAGACCGCCAAAGCTGA
CGATAACGATGAGGAGTCTAAGAAAATCCAGACGTATGTTCAGGGTCTTGAGTACATACG
CTCCAGATGTGAAAAGAAAGACACCTTCATTCACCGCCAGACTCGAGCCGAGGCGTTACA
CCTGCAGCGTCGCTGCAACCCTGCTGCCCACCGTAATCAACTTCTGGGCAAGTACGAACT
CAATGAGCCAGAGCGCCCGGCTCCCGCTCGTCCAGTCTCCGAGTTTTACGTGAACGATCC
CACCGCGCTCAAGGAAAGGATTGCCC
>Contig94 : tr|B2VQL9|B2VQL9_PYRTR Chromo domain-containing protein 1 OS=Pyrenophora tritici-repentis (strain Pt-1C-BFP) GN=PTRG_00570 PE=4 SV=1 e-value: 3e-14 blast score: 53.5
TCAACTATTTCCAGGCAGCCATACCACCACCTTCGATGTAAATGCAGCATCTCGTGCAAA
GAGCGCTGGCGCTGTTCTGACAGTCGCGCCAGCTTGGAGTAATAGAATCATGCACGTGTC
CCTGCCGGATATCGTAAATGCTCATGCAACACCCCGCAATGTTTTGTTCCTTGTGATGCG
CCGCCTTCTGAATCCATGTAAAACACCGTATTGAGCGCGCCAGTAGCGGCCGATGCAAAT
AAAACAGTCAGATGCTGCTCGAAGAAAATGCCTCGAGCAGTCCAATAACCGAACACCTAC
GCTATGCCCAAGAATCAGGGTTGTGCACCGCCACAATATCAAAAACGCCGTACAAGTAGA
GTAATCTTCAAGTTCAACGCCGAAGCGGGCCACCTCTTCAAAGAAAGAAAGAAAAACACT
ACGATTTTGTCTTCTGCCCGTTGCTCTGTTGTGGGGTTGTGGACTGTTTGCCGTTCATTT
CAGAGCTTCGCATTTTGCTGTACATTCCCTTGACCTGGGGAACCGTGACGCCGGTGCGTG
GCCAGTGGTTGTTAACCATGTAGTTCCTAGGATATCAAATTAGCCACTTGCCTATAGTTT
ATGATATTCCACTTACCACAGACGCTCCTCCAGCTAGGCGTTCTCACGGGTCTCTGCACG
GATGAAGTTGCCAATAGCAATCAACTCGGTCTT
>Contig95
GACGACGACTCCATGACCTCGGACTCGGGCAGTGGGGAGCGGCGGAGACGCAGGTCGAAG
TCACGGAGAAGGTACGACAAGGAAGGTGAAGGGAGGAGGAAAAAGCATGGGAAGAGCGCG
GCAGTGGGGACATTGATGGGGATTGGAGGGCTGACGGCGTTGCTGGATGGGCTGGGTGGG
TTGTGAGGTGTGGAAGGAATGATTGAGCGTTTCCGTTTGTTGTTAGCGGAATGGAACAGT
TTGATAATGCACGCCTTTTACCATGTATGCACAACACCACGTTCTATGAAGAGCCTGGTT
TTGATCAAGCTGTGACTTTGACCCAGGGA
>Contig96 : sp|Q7SGY1|ALO_NEUCR Putative D-arabinono-1,4-lactone oxidase OS=Neurospora crassa (strain ATCC 24698 / 74-OR23-1A / CBS 708.71 / DSM 1257 / FGSC 987) GN=alo-1 PE=3 SV=1 e-value: 7e-08 blast score: 57.8
GATCTAAGGAGGGTTTGTTACATCCCAATGATTGGTCTACAAACCCTGCTGCGACACCTT
CGCCGGGCAACGCCCCAACGGTCAATCAAGCCTGCGTGCAGCTTGTGGCGCATTGCAACC
TGTAGCTTTACGCTTATAATCCACGAGCAACCTACACCCGCACGCGTTCGGTCAAACTTT
GTGAATTGCACTTGCGTCTCCCTTTTCGTTGAATGGACCCAGGACCCAAGGACCCTCAGT
CGGCCAGGACGCATGTTCTCGCCCTCACACGTGTCACAAGGGTCGCACAAACAAGCGTAC
GATCTCGCGTATCAACCACACGCGTGGCTGTCTCTGCTGTGTACGACTCAGAAACAGATA
CACGGGATGGTTGCAAACCTGATCCATCGATCGCGGTTGTCTACGAGCATCTCCAGTGTG
TTTGTTCGAAGATGATGAACAGCCCAACCGTGCTGAATGACGGTAAAGGTTGGCTTCATT
AGACGCATCTAACCCGACTTCTTCTTCAGCATGTAATCACCGCCTCTGGTTGCCTTGTAG
ATCCCGTAGAACCCGCTCAGCAACGCATTACTCTTGGCAATCCTCTTCAACAGTCCCTTA
GCACCAGTACCAAAATCCTCCTTTTTTCTACCCCGATCTCGAACCTTCTCCCAGATGGAT
GGCAGTCCTGTCGCTCCGAACCTTTTCCTTAATGCTTCGTATTCCTCTTTGTCGTACAGC
TGCCACCACTCATCTTCAGTGTAGAAGACCCTCGAGTACAGCCACTTCAGCCCACCAAGC
TCGCTGGTCTTTTTCTCTAGTTCGCGGTTTGCGCGCACGTACTCGGATTTAGACGATGGA
TATGGACCCCAGACGCCGATGTTGATGTAATCGCCGTCATATACCCTACCGCTCTGCTCT
TCCCCGCGCACGGACCCTTGGAACTGCCTTGGATGGCCCATGGAGACTCGACCATCCTTT
CGGAGCGGACAGAGCCACAGCGGATAGATGCCGAATTCGTGATCCACGTAGTCGACAAAC
GCCTCTGCGTTGCCAGCTGGGAAGGCAATGTCCTGGATGATGTACCGGTCTGTGTATCCT
GATGCATGCAGCGCGTGATACATGATCCTTGTGTGCATGAAGTAGTCCAGAAGCACGCGG
AAGACGTACCAGAAGGGGACGAAGAAGTGGCGGTATGCATACATGCCCATCCAAAACGCA
CCGCGGTCGTATCGAAAGAGGTACTCTTCAACTGGTACGAGTTCAGTGGTGGGTTCGCTG
GAGGAGACGAGGTTGCGGGCGTGGATCCAGAACCATTCATCCCAGAAGCGCGAGAAGCGG
CGGACCGGTATACGTGGAGACGAGGGCTCAAAGACCAAACGTCCTGAAACCACCACCCCG
CTTGTTTTCCCGAAAAGCACACCATCGACATAGTCATTGCCGTCCTTTTTCGTCTCCCGC
TGAAGCACACTCATCGCCTCACCAGCGCTTCTTGTAGGGTGATAGGTAACCTCAACCCAG
CTCTTCAACGGCACAAGACGGATCTCAAGCAGCGTCAGCACTCCCAAGGTCCCGAAGCTT
CCTCTCAGCCCCTCGAAGAGATCGGCATTCTCGGTCGCGGAGCAAGACACGAGTGAGCCG
TCAGCAAGCACGACGTCTGCCCGCACAACCGTCCGATCAAAGAACCCGTACTTGAAACTG
CTACTCTCGCCTGCAGTCCCCACGAAGCCTCCGCCAACGGTGATGCCGGGGAATTCCATC
ACGACTGGCGGCAAGAATCCCTTTGTCGTGGTCGCTGCAACTAGTGCGTCCATGGGCACA
TTCGGTTCGACTAGGGCCGTCTGAGTGGAAGCATTGATGGAGAGGATGTTGTTGAAGGAC
GAGATGTCGATGATGGCAGACGGATCGAAAGAGGCATGTCGTGTGGAGTTTGTGCTGCCG
TGGTAGATCCGGAAGGGGGTGTGCGTGGTGTGGAAGTGAGTGATGCGGGAGCGAACCGTT
GAGACACGGCGGTCATGGTCAGCTTGCTTGACCATTGTGCTGCCTATCTTAGATGTGAAG
GGCGCCGATACCGATTCTAGCTGAGGCCAACAAAGACAGATGTTGCTGTTCTGTTTTCGA
GTGGCTTGTTAATTGCCGTTGTTTGCGCTAGTGGTCTAGCCTGTCTCGCAGTGCACGCAA
AGGAGTAAAGGTACGCGTGATTGCTGCAGCGACTGTATCCCCCTAGCTCAGGTTGTATCC
TGCTGCAAGTCTGGCTTGATTCCTCGCGTGGCTTACGCTCTCGGTGGCCGGCAACGCAGT
TTGAGGCTGTTGAGTCTTGTCAGCACACGTCACCGTTCTTAGCGGGGTTTCCGTTCCGGG
TCTTCCGAACAGCTCAAACGAAGCGCGTCGAGAACGCGTTGTGATGAGGTTTGCAAGATC
CCCGCTGGTTCTCTTGGATTATGATATGAGTGTGATTGAAATCCCAGTTGATGTGCGACA
CGAGATGGCGAGGCGTCTTGGACGCGTTTGGACAGTACTTAGACGCTGGAATACGCTTCA
ATACGCAGCCGAACTTGCCAGCCAGACGGAAAGGAAGGGTCGATAGCTTGGAGTGGGGAG
TAGGCTCAGCCCTGCGCGCTTGTTCAAGACATGGTACCAAGACGACGTGTGCTTTTCGTC
CCCATTCCTATTCCTATTCCTTCCCTCCCGCACATTCCTTGCTGTTGTCAACGACCGAGC
AGCATCAATAGCTAGAAGAGATGGAAGAACACAAGGGAACAGTCGCAACGCTTGCAGCGC
AGGTCAAGCAGTTCAGTGCTTCCAAGACGCCATTCCGAATCTACCATGGCTCTACGTTGT
CCACGCGGCACTCGCCTCGCCAGCGCAACCAGATCATCGATGTCAGCTCGCTGAATCATG
TCCTCAAGTTCAACGAAATGGAAAAGACGGTTCTCGTCGAGCCCAATGTGCCGATGGATA
AGCTTGTGGAAGCTACACTTGCTTGTGGGCTGTTGCCCAAAGTCGTCATGGAGCTACCCA
ACATTACAGTAGGCGGTGGCTTCGCGGGAACCAGTGGGGAGAGCAGCTCATTCAGGTATG
GTCTTTTCGACCGCACCATCAGAGGAGCGGAGATCATCCTGGGGAACGGGGACGTGGTCT
GGGCATCCGCAGAGGAGCACCGAGAGCTGTTCTTCACGGCAGCCGGGAGTTGCGGCAGTC
TCGGCGTCATCACCCTGCTTGAGATGGAGCTGGTTGATGCAAAGAGCTACGTTGAGCTCG
AGTACATTCCAGTCAGCAGTACCGAAGAGGCCGTGGAGCAGCTACGACGGCACCAAGAGC
AGCCAGACGTCGCGTACATGGACGGCATCCTCTATTCCTTGACCAACGGCGTGGTTATGA
TCGGACGTCTCAGCAAGCAAAGCCTTCCTGGAGGGATACAACGATTCGATCGCGCATCAG
ACCCCTGGTTCTATATGCACGCCGAGTCTGTGCTCAAGCAAAGCAGGCAAGAGGGCGCCC
AACCCACGACCTACAAAGAGAGCATCCCCATCCAAACCTACCTCTTTCGCTACGACCGCG
GCGTCTTCTGGTCCGGTCTCCGTGCCTTCAAGTACTTCATGACGCCTTTCAACGCGCTAA
CGCGCTATCTGCTCGACCCGTTCATGTACAGCCGCACCATGGTACACGCGTTGCACCGGT
CCGGCATCGCCGCACAGACCATCATCCAAGACTTCGCAGTCCCCTACTCGTCGGCGAGGG
AGTTTGTGGAGTGGACGGAGGAGAGGACGGGCATCTGGCCGCTGTGGCTCTGCCCTGTCA
AGTGTGCGCCGCGAGAGGAACGTAGCTTCTCGCAGGGCCACCACATCACCGAGGACCTAC
TTCTCGACGTGGGGATCTGGGACATGGGCCCCAAAGACAGCCATGCGTTCATCAAGCTGA
ACCGCGAGTTTGAACAAAAGGTCACGGAGCTGGGGGGCATGAAGTGTCTGTATGCGCACG
CGTACTACACGGAGCAAGAGTTTTGGGATATCTACGACAAGGACAAGTACGTGGACTTGA
GGAAGAAGTACCACGCTGAGAGCTTGCCAACGGTGTATGACAAGGTCAAGGTCGACCTTC
AGGGTGTTGCCGGGGGGCAGGCTGTCAGGAAGAAGGAAGGCTGGGGCGAGTGGGCGCACA
GGCGGTTTTGGGGTACTTGGCCGTTGGGGGGGATCTATGGGGTTGCGAGTGCGACCAAAG
GCCTTTTGGTCAAGAGCGACTTTTTGTTGAAGAAGTAGGCGGTAGGTTAGCCGTGCGCGC
GGCGTTTGCTAGACCTGACAGCTCGCGAGGACGTCAAAGGGTGTGCGTTGATGACACGAC
ATGACGCCAT
>Contig97 : gi|399912752|gb|JQ318984.1| Strobilomyces strobilaceus voucher CFN:1-4881 18S ribosomal RNA gene, partial sequence; internal transcribed spacer 1, 5.8S ribosomal RNA gene, and internal transcribed spacer 2, complete sequence; and large subunit ribosomal RNA gene, partial sequence e-value: 5e-05 blast score: 50.1
CGATTCGATTCGATTCGATTCGACTCGACTCGATTCGGTGCAAAGTACGCACCCGGACTA
TCCCTACCCAAGAAGAAAGCTCTTGCCACACTGCATGATTCACCATCTATCCACACACAC
ACACACACACACATGTGCAATGGGTGGCGCAGGACACGAAGCTACCAGCTAGACCAGGTA
GACACAATACAGCCATGACACATAGCCGGTCCCAGCGTTCGCTGATTGCATGAATCCAAC
TCGACGATCCACCCTCTCAACCCTGCTTTTCCTTCTTCTCTTCCTCTCTGTTGCTAACAG
TATGAAACCCCTTTCTTCCACTTCATCTCTCTCCCTCTCCACCTTAGCGCACTACCCATC
TCAACACCTATCAATCATCACACAACGCCAGTCTTGAATTCACTACTATCACCTCCTCCT
TTTTTGTTGTTTGTGTTTTTATTCTTAGAGGTGCGGGAATTTTAGCTTCTGTTTCTAGCG
TCCGCGCTTCTTCATCTCTGAGTCGGGGTTTTTGAGTCGGGTTTAGTATAATCTTGTTGG
TGAGAAATTTGTTGTTTAGGCTTGTCAGGTAATGTATAAAACCCACTTTCTTTTCCCTTT
TTTTTTTATAACCCTTCTTCTTCTTTTTCGCTTTCTTGCTGGGACACAGATCTGCCTACT
CTACTAGGCATACTAAAGAGGTATCAGTACTTACCTAGATAGTAAGCACGTAGGCTGGAA
AAGCACCTATTACTAACCCTAGGTTAGAGGTAGACGTTACCATATGCTAGTGCTACTTGG
CCTTTTATTTCA
>Contig98
CACCCCCTCCCTTGTTCTCACCCACCTCCTCCCTTGTATTGGTACGACTTGGCTACCGTG
CTCGTCATGGCTGCAGCATGGCATCGTCATCTCGGCCTCGGGAGGGAAGGCGAGCTCGTG
TATATCGGCGTTGAATAGGATACCCGTCGCGAAATGTCTCTTCATTACTACCAGACACTT
TCATCCGAACCCTCTACCCTTGCCCACAGCAGAGGATTGGTGAGGGTGTACGTGTTGTAT
ATTCATCTCATTCCCTGCTGCCTTGGAATAGACCTATCAACAAGAGATATATCATAGATG
AAGAAACAATGAAAGAGATTGTTTTACTAATATAGAATATGGGAATAATCTGTTAAGTCT
CTATACTTGTTAGTTACGTATAACTCTTGAATATATATTTACTAGAGATATTAAGAGATA
TAAAGAGATATTAAGAGATATTAAGA
>Contig99
GTCTCATCAACGTCTTTGACTTTTGCCTGCTACCATGCGTCTTTTGTTGTTCGCCCTTAT
CGGCATGCTTTCTGTCAGTGTAGCATCAAGTACACCATCGACCGACGAAGTAGAGCAGCT
ACAGAACCCAGACGCGGGCGCGGTTCTCCCGTTCGAATCGGGGATAAGATTTGAGCAGTC
GCGAAACCTCCTGGCTCGGCAAGGCGGGTGGATACTTTTCCATCATGGGCAGTCCATGTC
TGACACGGTGTAGGAACCTACACGGAATGCAGAGCCGTCAATCAGGTGACCTACTACTGC
GAAGCTGGATTTAAATGTGTACGAGTCCCGGATGGCATATAAAAGACCAAAGACCCAAGC
TGACTTTCCATCAGTGTAATGGTCGCTTCTGGAACGATGCTTCTGCGTGTGCACTGGCCG
ATGGCAACTGTTGTAACGGCGTCGATTGGGCATGTCGGGCTGGCTGGAGCTGCTGTGGAT
TGACTTGCTGCCCCGAGCAGAACGGGTATGAATGCAATGCAGCGCAAGATTGCATTAGGA
GAAGCGGAGCATTCGTATCAACCGTCACGGGAGCCACGGCAATCGCTACTCAACAGATCG
GTGTCACCGTTGCACAGACCACAGCGCCAACCACTAGCAGCGACGCAGAACCTCGTGCTC
ACAAGCTCAGCACGTCGGATAGAATTGCACTTGGAGTCGGCATTGGAGTTGGCGTGCCGA
CGCTGCTCGTCGCTATCATAACATTGTGTGCGATGAACAGGTGGTGCTGCTTTGGATGAA
GGTATCGTACCGCGCAATGGAGGATCTATCTCCACATTGAATTGGTGTTGCGACTACCGG
ACTACCGTGTTTGTGCGCGCAGTGAACTGATCCCCGAGCACAAGGGCCCAGTCGTCATCC
GTAGTGGATCCTACCCGCATCGCGCGATTCCGACCCCAACCCCCGCAAGCCCTCTGTTGC
CGATTTCAAGCTTCAACATTCCCCATCCACTTCACAGTCGCATTGTTTGTACGATAGAAT
TTTGGGGCTCGCTCACGCTGGGCGCGTTTGGTCATGCTTTGAGAGCATTCTGCTACCTGT
TGCAATATCACTTATCGTCGCCGTTGGCTGGTCTTTCGCAACGCCAGGGCGTACATTTGC
CTTCTCTGCGTGCTGTATACACTCGCGTTGCAAGCTGAATCATCCTGGCTGTTTATGTAG
ACATGTCCGAGTCCTCGAAGAGAGGAAGGTTGGGCAAGCGAGGGCGCCGCAGTATCGCTG
CCGATCAGCAAGTACAGGCAGAGCCGCCGAGGACATCTAAGAGACTGAGAGAGAGGAGAG
AGGCAAGCGCAGGCCGTGCTGGGCGAACCGATGTCGAACTGCCTGCTACGACGATTTGCA
ATGGTCTCGCGACGCCGGAATCGAGTTCACTGACCGAGTCGCACACTCTACGGCTGAACG
ACACCCCAGCCGCGCCCAGAGACATATTTCCGTTCATGCAGCTTCCCGCAGAGCTGCGCA
TCCACATCTACCACATGGCGCTCCACCGCGACACTCCGCTGTACCTGCACGCTGCGCGCG
CGCCCGAGAAGGATATCGAAGACGCATCGACCGCCCTCGACACCGACTCACCACCCCTTG
GATCCCCCACCGACCTCTCCACACGCGCCCGCCGTCCACGCGCCCCCAGCCCGTCCCCCG
ACATCGCCGGCCCCCTCGATCGTATCGTCCCCACGATTCTGCGTCTCAATCAACAGATCT
ACAAGGAAGCGCGCTCCGTCCTCTACAGCGCAAACACTTTCACCCTCTCCCTCGCCAGCG
GGATCCACACGCTCAGCACTCTCCACCAACGCTCACGCAGCCTGATCAAACACGTCATCC
TCACCATACCCTCGCACCACGACATCCTCGACGGCTTCGCCGACCTCGTGCGGCTAGGGC
TGCGATACTGCTGGGGGCTCATGACGTTCAAGATCATCCTGCGAGCCAGTCTTCCAGACG
ACGGGCGCATGACGCACGCGACGAGTGTCTACGCCAACGCATTCCACATCCTGCGGTGGC
TGCCCAGGGGGTGCAAGGTCCTGCTCGAAGGAAACGTGAGCGAGGTCGTAAGGGACGTGG
TGAGAGAGGAGGGGAGGCTGCAGAGTGTGTTGGACGAAATCGGGTATGCAAAGAGACAGC
ACCAGATGCCTGAGCGTCATTGAGAAGAAGCCGCAATTTAAGTCTTGTGTACATGTACGC
CTGAAATATCAACCGAAACTCGTTATCCTCTCTTTTTCAATGGCTTGTGGTCAGTCACTA
GGGTAGTTGCGCCCGCTCTTGCATCGCCACAATACCCCTCACCATCCACCCACCACACCA
GTACAGCAGCCTTGGGCCTACCCTCTTCCTATCCCAGCAGAGCCGATTTCAGTCCTGCGA
CACCAGCACCACTGCCTTTGACGGTAGTAGTTCTGGATTTGGAATCTGCATGCTCTCTTT
GAACGTTGGGAAGAAGCTTTTGTTCCTGCACAGCACATCCACAACCTTCGCATCCTCTTT
CATGGCCTGCGGCTCCTCACACGTCAGCATCGGAAACATGCACAGCAACACTCGCTTTCC
TGCTGCTTTTTCGTCCGAGACTGGCTCGTTGGTTTCATCACATGCCCGCATCCGGCTTGC
TCGGAACGTGTTGCCCGGGCGGACAAAGTGGATGCGGTACTCCTTGGGACTTAGCAGGAG
CTTTTGTTTGAGCGCGACGACTTCCTTTGCGAATCTGCTTGGAGATAAGCTGGTCGGTAT
GTTTGAGGGCCGGCAGAGCTTCTCCTTTGCCATTTCAAAGCGCAATCTGAATTCTGACCT
TCGGCGCGAGACATGGACTGTCTGAAAATCTGCATCTTCGAACATGTGCTTGGTCGCGAC
TTTGTCGTAATGCTGGACTCTCTCCAACCCTTCTGATTGGGCATCTTGAGCTGCGTTCTT
GACTGCGCTGTACAACTGCATCATACCATCCGAGTGCATGGTCCTGAGCATCGGCTCTGG
AGTAGTAAAGCCCCAGCGGCTGAAAAGGGCACTGAAAAGGGTTTGTTGGGCGTGTGGGCT
TTGCAGGTATTGCTGAAGGCTTTCAACACACGTCTCAAGCTGGTCGTCAGGAATTCGACC
GTTGGCAATACCTTCGGCAGCACAGGTGAGATATCCGGCGCCCTCTGGAGTAGGACATGG
GGTAATATTGTTGGGACCCACAGTGGAGACGATGTGTTCGTACAATGCTGTCCACACCTT
GTCGACCTCATTTTGAGCAGGCACCTTCGGAAAGACTGTTCCGTTGCTGAGATCCACGAA
CTCGACAAGTTTCTGGACCATGATGCGATGCTTCGTCTTGAGAGAGCGTTGAGAGTCAAG
ATCCCTAATCAGATTCTCAAAGATGGAGCCATTTGGGTCTTTGAAGGTACGGATGAGCTG
ATGAACGTGCTCGGAATATTCTTCGGGGAGATTTCGTTGATTCGTGATCATGTTGCTGAT
CATATCGAAGCATGCGTCGACCTTCTGGTTGACAGACTCCAGAGAGATCGAGCTTGTATT
TTGCCTCTTGGGCGCAACGTTGACATCGGCGACTTCGTCGTCAGACAATTCGACATCTTT
TCGTTTACACGTACCTGCGTCTGAGGGCTTCAGGCTATGATCATTTGGAGAAACCGCATT
GTCTGCGGAAGGCTCGGTGCTTTTATCCACATTGCCAAGGCTACGAGAGGATGCAGATGT
TTGGGCATCTTCGTGCCAATCATCGGTGTTGATCCAGGGGGCAATTCTCGTTCCGCCAGA
GGCGCTACTCAAAGTGTGCGAGTTTGGAGCCCTAAATTTATTCTTGTTGGCAGCATGGTC
GTCAGGCTTCGAGATGCGTAGGGTCCTCGTGAGTCCGTGTGTTCTCTGAACTGCTACTTT
TCTGTTGCCTACGGAAGCAGCAGGGTGATTAGAAGGAGCTCCGGTCGTCTTCCTGCGTTT
TGAAGTAGATCCGTACTCAAAGTCATCTGCATCTATGGGAGTAGCTTCTCTTCTCTTTCC
AAGAGCTCGGTTGGATGAAATGACAGAGGTTGGGCTGGGTGAGAAAGATGGGCTTAAAAT
TCGGTCTTCCTCATCTGTAGACTAAGAGTCGTTAGCAGGTTACAAGAAGAGCCAGCACTG
CGTTCAAGCTTACCGAGAT
>Contig100 : sp|O94466|RGA7_SCHPO Probable Rho-GTPase-activating protein 7 OS=Schizosaccharomyces pombe (strain 972 / ATCC 24843) GN=rga7 PE=1 SV=1 e-value: 8e-14 blast score: 75.9
TGATCAACCTTGGGTATGTTGTTGAAGTACATGTACAGTATACGTCACTAACATACGCTC
AGGAACCCACTGTTGCGGAAATCGCAAGTCATTGATCTTGACGGCGCTATTCGCGATGCA
GAAGGCCGTACAAGCTCCACTGCATTTCTTCCTGAAGAAGATCATGTAGTTGCATCTGTT
ATCCAGCGCGCGTCAGAGTTCCAGGGATATCTGTCACCTAAAGACATAGAGGTCCAGATG
ACGTCCTACCAGCCTGGTCAAGAAGTCAAATACCATTACGACGGCTATACAGATCACACT
CGTCGAACTAACCGTATATCTACCTTTTTCGCAATACTCAAATCCGACTGCGAAGACTGT
GGAACACAGTTTCCGTTCATCAATACGACTTTGCGTCACCGATATGACAATCGGTGGTGT
GATGTCATCGACTGCAACAAAGAGGTGCTGACAACCAGGAACGTGGAAGGTAGTGCGTTG
TTCTGGGTAAATTTGGACTACGCAGGAGAAGGAAGGAAGGATATGCTCCACGCTGGTCTG
CCAGCCATGAATGGCGAAAAGGTCGGGCTCAATGTTTGGACGGAGCTTGATCTGACAGAG
CTAGAAAAGAGAGGCCTATTCAACTCCCATTCGCAGCACTATTTCGAAGCGTACCCGCAG
AATTAAGGAATCGGAATGAGAGAACGTTTTTATAACCCACGGCATTGACTGCCCTGCCTG
AAAGGTCGTCAAATCTAGCTCTGTCGCCCAGACTTAGGGGGTTAGCAAATGAAGATAGTA
AATAAGTTTTTGCTTGAGATCACGGACAATCTAAATATTGCTTGCATCATTCAATCCCAC
AGTGCAAATGGATCTACTGGGAACAAATTATTACGTAATCCCGTTCTTATGCACCTGATG
ATAGGCGGAGAAACCGTCCCTTTAAACTTTCCGGTCTTAATTCGGAGAGGCGCGGTTTGG
AGCTGAAGGGTTGTTTACAGACAACCTCGCGCTTCATAAGCAGCCGCCGCCAAGCCTGTG
CAGTCTAGTCGTACAAGCTGCCCTGAGGACGATGCGACAAATGATACAGGAGCGGAGAAA
GGGTCATTGCATCTGCAAGCGGTGATGTTGTAGTGTAGGTCTTCCATCGAGCGGCTCATA
ACCCGCTGGGAATGGGTGTGTACATGGTCCCATGTCTTCATATATTGTCAGTCAAGCTGC
ACCCTTCCCTTATGAGGATGGTGAATCTCGGGTCAAAAGACTTAATCTTCATCAAAGATT
TGAAGCACGTTATCCAGGATGGTGATTATAACACGTGCCTGGAGCCCTGCGTCTGCCATG
TTATTGCCTTTGTGTGGTCCCATGATAGATGGTCTATGGAGAGTCAGCCATATCTCTCCT
TTATATGTATGCCAAACTTACGCCCAGCAGATGCCCAAATTAGCTGTGCTCATGCGATTG
ATTTCAGAAGACTGTTGTACCCGATGGAGGTGCAGCACCAATGCACGAAGGGTTGCGTAG
TTGGGATCGGGAAGTGCATTGATCAGCGCGTGCATGGAATCTCGGCGCATTGTGTCATCG
TCAACTCGGGCAGCATCGATGAACTTGTTGTAGAAT
>Contig101 : tr|Q2U854|Q2U854_ASPOR Predicted acyl esterases OS=Aspergillus oryzae (strain ATCC 42149 / RIB 40) GN=AO090701000564 PE=4 SV=1 e-value: 0.0 blast score:  884
AGAGTCATCCAACCTTTCTTGTTTGCGTCCTATGTGTGCCTTAGCCTGGCGCCGTAGTTG
TTGGCTGTGTCGCGAAGCAGGTCAGGACTGGCTGGTAGTTGCACTCCAGTCAGCAGCCTA
GCTGTTCCAATCGGCGAATGAGGGTTTAGAAACAACGTGACATATCGCTTTCTATTGCCT
AGCGGGAATGACAGGCAGCAACAACCAGCTGTCTTCACCCCCTACATGAACGGAATTCGT
TCCACCAAATACTTCCGCCTTTCGATCCTCCAAATGGTCATGAGAGAAGGTACCTACACC
CTGGGTGTCATGTCCCGCGACCTCGAAGACCAGCGTCTCGCCCTCCTCCAAAACCACATT
CGTGGGCCACACTTCCACGTCAACTTCATACTTCTGACCAGCTTTGACTTCTCGCACGTC
CGACGAGAGGTAGTTGCGATACGGCAGGTATGGTCGGTGAAGGGCGTGGGAAGGATCTGT
TGTCCGCAGCGACACTCGTTGCCAGCCCTTGACGACCGGGACGGCGTCGCCCATTGTGCC
GGTATAGAACACTTCCGATCCATCTTTGGCGAGCTTCCGAAGAGTGACAAACAGGTCAAT
ATCCGTGGGCGAAGAGGTGCCGTTGGCTGATGCTGAGACGCTCAAGTGCGCTACGATGTG
GCCCGTCAATTCGAGCGTTTGCGAAGTGGTGTAGCGGAACTGCACGGGCTCACCAGCCAA
TGCATCGTAGGAGAATGCATGACTCTTGCCCTTCGCATCTTCGGACAGCTTCTGGTCTGC
TGTGAGGTAGAATTTGGTGTAGGCTGTGTCCGGAATAGGCCAGTCTGCTTCGCCACGCGT
TGGGAACGCGAGCTCACGTTCTGGGTCGTCGACGCCGCAGTCTCCCTTCCTTAAGCACAG
TTGGACGCGCGGCTGCTCACCGGACTTCCAACCACCGTAGTCGTTGTCCTTCAAAAAGGC
ATCGAAGAACGATAGCTGCAGCTTGGCCGAGTGCTCATAGTAGAAGGGCAAGTCATGCCG
GCCGACGACGAAGTGGAGAAACTTGTACGGCGAAGAGGCACGCATCCAGCCAAGTACGTT
ACCACGGAGATGCAGAAGGATTCCCCCCCAGTTGGCCACGCTGAGCAGTGGGACTTCTAT
GTTCTCAACTTCGAAGTTACGACTAGCGTAGTATTCATCGTCGAGGAAGCGGTGCGCTGC
TGTATCCTCCATCTGGTTCCTTCGATTGGCAACCAGAGTTGCGTCGTCGAGATCACCATC
CAGGGTATCAAGGCCCCAATTCTTAGCTGCGCGGCCTGGTGTACCGTATTGGTTCTTAAC
AACAGCATTCTCCCACCAGAATTTGATGAATTTGTCGGATAAGACACCGCCATGCCTCAC
GCGGTCTCGATAGTAATCGCTCATGCCCTCCCAAGGAATAATGGCCGCCAGTCCTTTTGG
ACGTCGTGCAGCAACCCTCCACTGTGTGCCTGCATAGTAGCTGATACCCAACAAGCCGAC
TTTCCCAGACGACCATTCCTGTTCGGCACACCACTCCACAACATCGAAGAAGGCCTCGCT
GGTGCCGCGCGACATAGTGTCCAGCTTGCCTGGGCTTTGGCCCGCGCCACGCTCATCGAC
ACGCACGACCACAAAGCCTTGAGCAGTCCAGTAGCCTGGATCGGGCGTTTCCCAGGCGGC
GTGGGCCGACTTCATTTCTGGGTTGAGTTGCGCCCATGACTTCGGGTGAAACACGCTGTA
GGGAACTTCTTTGCCGTAAGGACCGTAGGTTGCAATCACCGGGTATTTTTTGTTTCCGAA
CGGTGCTGCATCCTTTGGTAGGTAAATGTTACTGCGCAGGAAGCCGTCATCGCGCTGTTT
GCGTGGGATGTCCTTGTGTTGCATGTACACATAAGGAAAGTTGTCCCGATCGGTAATCAA
GAATTTATCAGAAGTCATGATGTTTGCGAAGAAGGTAACAACTGCCGATGGTAGTTGCGA
GGGAGGCGGCTATTATGCGTGTACGTGGATATACGCCGGTTGCCTCCACACCGCCCTGTG
TGCTAGGTTAGCCATCGTGATTATGTTACCTCGGTAGGAGTATATCGTTAATGCTGGCAG
CCAGGACTTGGATTGTGGAATGGTCGGGTGTGGGCATGAACGTCGGGCGGACAACCTTGC
ACCGGCTGTTTCCGGCTCGGACCGGCTCCACACAATGTAAGAGCTCGGCCACTTGTGCTC
TCCTTCGCACCCAGTTACGATAGAGTAGGTGCTCTCAAAAGTGTCCGGTCCAATGCGCAC
AAGTCCAACAACACCATGGCCGCAGTATCCTCCACCACCGTAATACAGAACGATGGCTCT
CGAAGCCAGAGAGTCGACCCAGGTCTTCTCACTGTACTCGCCGACTACGATATTCATCAA
TCAACCCCCGGCCCTAACGATACTGAGGGAGATATTTTAGTTGGAGGACACACGCTTCGT
CAACGCCAGCCGGATGACTTCGATCCAACGCTTGCTGCTCATCCTACCGTCCCATATGCT
GTTTCCAATCCGCCATGGTGGGATAACATCAACAGAAGGGTCCCACCCTACCGGCCTGCG
AACCGAGAGCTAGATATGGAAGAGAGGCGCCAGAATCCCGTCTTTCAGCTCGTGGGAAGG
ATCATGATCACTGGGTGCATGACGATTGCCTCTGCGAGCTGGGCTTGGAGAAACACTGTA
GGGAGATACACAGACATTGGATTGAACAAGGTCGGCGGGGAATGGTGAAGAGCTGACCGG
TATTACAGTAGCTGTTAGTTGCTGGTGCAGGCGTTTGGTATAGGAGATGATTTCGGAATT
CAGTGCTCGACAAAGTAGACAATACCAGAACTAGTTTTCCTCTGATGTTAACTAGCCTAA
TATTGCCGAGGGGAGGCCATCTTAAACTTGGATAATGACAGAGTCAATGTGTCACAACGT
TGTGTTCATCAATTAAAACACTATGTGTAGCCAGAGATTTACTTCGGATCTCTTGTCTGC
TGTGA
>Contig102 : tr|K2R8J3|K2R8J3_MACPH Zinc finger C2H2-type protein (Fragment) OS=Macrophomina phaseolina (strain MS6) PE=4 SV=1 e-value: 1e-06 blast score: 56.6
GAGTCGTGTATTAAAGCACGGAGGAGCAGGCTGGGAAGGGAGCAACATATATGAAAGCAC
GCGTCCTCAGCCGTATTGCTGGAGGTGAGCATGCAGTAAGTACGGCTCAGTGCTTTTGTT
TTTATCATCGCGTTTTTCCTTTCTTGTCCGAATAGTTCACGCCGATATGTGATGCTGTGC
CAGTCGTGGTGCAGGCTTCGAAGCGCATCACATCAACAACAGACAAACAGACGAACAGAC
AGGTGACGCGTTGAGGATCGAACATAAGAAGAACAGATTGATAAAAGAGCGACATTGAGT
GGAGGTTGTTATTCAGCCAAGCAAATGTTCGAGCGATTGGGAGATACGCAGAATGACGCA
CATCACGTGGTAGAGCGCCAGCAACAGCAACACAGCTTGCAAAGGTCAAGTCGAGCATGC
ATCGTCTTAGTGCATTGCTAGCAAGGCGTCAGAACATCTACCTTGCGATGCGTTTGACTG
ACTGGTGATGAGTCAAAAGTCACGGGACCGGCAGAGCCGCATGATGAGGGCCGATCTTCC
CCTCCAAGGTTTGAAGCGTAGATGCAGAGTTGGAGGACTCGATGAGATCAGAGGAGTGGC
TTAGCCGTGTTCTCTCAGGCTGCCGGCCTCCCAGTCTACCCCCCAGGCATCTCACCCACC
CTGCACTCTTCTGCCATTCTCTACGATCCCCAGTTGCAAGTCCATATTATTATAACAGTC
ATACTAGAACAACTTGCATGCTCATTGCTGTTAGATTGCGTGGTCTTTACCAGCTTTTAC
CTTCCTCATCATCCCCGTCTGCACTGTGCTTAGGCATCGACATCCTACCGCCATAGAATG
AACAGACGCCTGGTGATTGTGGCGCTATTCACCTTGTACCTACAGCCGGCAGCTGCAGCA
AACACCATGGATCTGTCGTTTTCGGTGCCGCCAATCGAGCAATTTTACACTGACTTTGAC
GGCACCCTCCGCTGCTTCGACTGCGCATTGGCCTACCTGGACTGCGTGTGTGTTCTGGTA
TGACATGTGGATGTTTCGACGGCTCGCAATGTCACTAACTTCTGCAGTCGCAAACCTCAT
CGTCTTACTTCTCCGCGTTTTCGAATGAGTCGTCCTTCTACGAACCGCCTACCGCCAACG
AGCCTACGAGCGATGTAGACCTTAGTGAGGTGCGACACTACCTGAGCGATTCGAACTATC
TTCTTGTAGACCATACGGTTCAATGTTTCAACGAGAACGGAACAGTTGTTCAGCCCGCCA
CGGTGCAGGCCCACGTCGACGACACCTATCTACCTGGGTATCGCCAACTCCCAGCTTCTC
CAGGATCACAAAACATCCAACACAAGCGGCAGCCGCCACGAAAGAATGGGTTTGTTTGTG
CCTTTGAGGGTTGCCACAAGGCGTTCGACCGCAATTGTGAATTGAAGTGAGTTCTGCTGC
GATTAAGGACAGAGCTCTCGCTAACCATTCTCCAGTCGCCATCTCAAGATCCACCTTGGT
CGTAATGAGAGGCCTCACAGATGCAAGTTCTGCGCTGAGGGGTTTCTTTACCCCAAGGAC
CTGACTCGTCACCAGCGGAAGCACGTGGAGCAAGCTTCGGCCAAAGTCACCTTTCACTGT
CAGGTCTACGGCTGCAGCAACACTGAAGGATTCTCTCGTCGCGACAACCTTCTTCGCCAC
CACCGTCGACAGCACGACGGGGTCGCCTCGCCTCTTGCGTAGCTTCGTCAGTGGTGCAAT
CACCTAACACTACTCTCTTGGAGTTGTGCTGCCGTACCCGTTCAATTGTTCCTTACTCCT
TTGTCAACCATTGTTTGCATACTCGCACTGTTATCGAGCCAGTCCCCATCTTCGATGTTC
TGTTCTCCGCTGTTCATATACCCCACCCCATCGCTGCATTTGCGCGATGCTGGTAATTGT
TTCTTTATCTCCTTTACCTATTTCAACTTCATCTCATGGCGGCGCTACCGGTGATACGAA
AACGCGACGACCTTGGTCTCTTACGTTGCTGTTGCATTCATACACTGAATGGTGTATAAC
GATGACACGATATTGCTATGACATGCCGGTCACGAATAGCATCAAAAATAAACGATTCGA
TCATGATATCATCTTCTCTTGTAAGCTGGA
>Contig103 : tr|K2R8J3|K2R8J3_MACPH Zinc finger C2H2-type protein (Fragment) OS=Macrophomina phaseolina (strain MS6) PE=4 SV=1 e-value: 1e-06 blast score: 56.6
GAGTCGTGTATTAAAGCACGGAGGAGCAGGCTGGGAAGGGAGCAACATATATGAAAGCAC
GCGTCCTCAGCCGTATTGCTGGAGGTGAGCATGCAGTAAGTACGGCTCAGTGCTTTTGTT
TTTATCATCGCGTTTTTCCTTTCTTGTCCGAATAGTTCACGCCGATATGTGATGCTGTGC
CAGTCGTGGTGCAGGCTTCGAAGCGCATCACATCAACAACAGACAAACAGACGAACAGAC
AGGTGACGCGTTGAGGATCGAACATAAGAAGAACAGATTGATAAAAGAGCGACATTGAGT
GGAGGTTGTTATTCAGCCAAGCAAATGTTCGAGCGATTGGGAGATACGCAGAATGACGCA
CATCACGTGGTAGAGCGCCAGCAACAGCAACACAGCTTGCAAAGGTCAAGTCGAGCATGC
ATCGTCTTAGTGCATTGCTAGCAAGGCGTCAGAACATCTACCTTGCGATGCGTTTGACTG
ACTGGTGATGAGTCAAAAGTCACGGGACCGGCAGAGCCGCATGATGAGGGCCGATCTTCC
CCTCCAAGGTTTGGTACGTTTGGTACCGAACGTCGAGGTTCGCGCATGTCTTTGACATTT
GTGCACAATGAACACAACTGCACACTCCGCAACTACGGAATTGCATTTCGATCACTGCTA
ACCCGCGAAACTGACAGAAGCGTAGATGCAGAGTTGGAGGACTCGATGAGATCAGAGGAG
TGGCTTAGCCGTGTTCTCTCAGGCTGCCGGCCTCCCAGTCTACCCCCCAGGCATCTCACC
CACCCTGCACTCTTCTGCCATTCTCTACGATCCCCAGTTGCAAGTCCATATTATTATAAC
AGTCATACTAGAACAACTTGCATGCTCATTGCTGTTAGATTGCGTGGTCTTTACCAGCTT
TTACCTTCCTCATCATCCCCGTCTGCACTGTGCTTAGGCATCGACATCCTACCGCCATAG
AATGAACAGACGCCTGGTGATTGTGGCGCTATTCACCTTGTACCTACAGCCGGCAGCTGC
AGCAAACACCATGGATCTGTCGTTTTCGGTGCCGCCAATCGAGCAATTTTACACTGACTT
TGACGGCACCCTCCGCTGCTTCGACTGCGCATTGGCCTACCTGGACTGCGTGTGTGTTCT
GTCGCAAACCTCATCGTCTTACTTCTCCGCGTTTTCGAATGAGTCGTCCTTCTACGAACC
GCCTACCGCCAACGAGCCTACGAGCGATGTAGACCTTAGTGAGGTGCGACACTACCTGAG
CGATTCGAACTATCTTCTTGTAGACCATACGGTTCAATGTTTCAACGAGAACGGAACAGT
TGTTCAGCCCGCCACGGTGCAGGCCCACGTCGACGACACCTATCTACCTGGGTATCGCCA
ACTCCCAGCTTCTCCAGGATCACAAAACATCCAACACAAGCGGCAGCCGCCACGAAAGAA
TGGGTTTGTTTGTGCCTTTGAGGGTTGCCACAAGGCGTTCGACCGCAATTGTGAATTGAA
GTGAGTTCTGCTGCGATTAAGGACAGAGCTCTCGCTAACCATTCTCCAGTCGCCATCTCA
AGATCCACCTTGGTCGTAATGAGAGGCCTCACAGATGCAAGTTCTGCGCTGAGGGGTTTC
TTTACCCCAAGGACCTGACTCGTCACCAGCGGAAGCACGTGGAGCAAGCTTCGGCCAAAG
TCACCTTTCACTGTCAGGTCTACGGCTGCAGCAACACTGAAGGATTCTCTCGTCGCGACA
ACCTTCTTCGCCACCACCGTCGACAGCACGACGGGGTCGCCTCGCCTCTTGCGTAGCTTC
GTCAGTGGTGCAATCACCTAACACTACTCTCTTGGAGTTGTGCTGCCGTACCCGTTCAAT
TGTTCCTTACTCCTTTGTCAACCATTGTTTGCATACTCGCACTGTTATCGAGCCAGTCCC
CATCTTCGATGTTCTGTTCTCCGCTGTTCATATACCCCACCCCATCGCTGCATTTGCGCG
ATGCTGGTAATTGTTTCTTTATCTCCTTTACCTATTTCAACTTCATCTCATGGCGGCGCT
ACCGGTGATACGAAAACGCGACGACCTTGGTCTCTTACGTTGCTGTTGCATTCATACACT
GAATGGTGTATAACGATGACACGATATTGCTATGACATGCCGGTCACGAATAGCATCAAA
AATAAACGATTCGATCATGATATCATCTTCTCTTGTAAGCTGGA
>Contig104 : tr|E4ZPR7|E4ZPR7_LEPMJ Similar to rab geranylgeranyl transferase escort protein OS=Leptosphaeria maculans (strain JN3 / isolate v23.1.3 / race Av1-4-5-6-7-8) GN=LEMA_P043530.1 PE=4 SV=1 e-value: 2e-29 blast score:  131
GCGGGCTGGAAGCCGCCAAGAAGACATCGTGTTGCCGCTCGACCACCGTTGTTTCATCAG
CGCTCGCACCTCTCTTTCCACCCATCGCAGAGGAAGCACCGGCGCCAGCCTCTGCTGTGG
TCGTGTTCCCCTCCGGATCGCTCAATCTAGACGGCGAAGACAAGGAGCTGCCACCGGTCC
ACATTTTTGTCCACTCGAGCGATACCGGCGAATGTCCATCAGGTCAATGTAAGTCTGCAC
ACTCCTCCGCACTCTCTGCTGTTATGATGATCAAACCTTACGAATACTTATCTACATTGT
CTGAACTACTTGAAGATAACATCCTCTGACAAACTGATATAACGGCTCCACGCACATTTC
TGTTTAACACATGCGACTCCAAAACTCACATGGCTAATACTTCATCAGGTATCCTGTACG
CATTCACATCGTTAAGCTCTGAAAAGGGGTTCAATCTCCTGAAGAGGGCGATTGACGCGT
TGCTAGTGTCTGTGGAAGTCTCACCGCAACCTAGCGTGCTCCTATCGGTGCAGTACCGAC
AGCGAGCTTCTGCTGGCAACGAGTCACATCTGCCCAACGACGATCACATTCTACACTTCC
GGTCTCCGCCAATGGATCTCGCCTTCGATGACGCTGTACTCGACAACGTCAAAGAGCTGT
GGCAACGCATCGCTGGTGATGAGGGTGGCGAGTTCCTCGTCTTCCAAGACAGGGAAGTCT
ACGACGACGATGAGTAGCGGTCGTGGCGATAAGTAGATGTATTACAATGACGATTCCATG
AATTACTCCAAGTCGGAACACCATTGCATGAGCCAGCTAGTGATTTCTGTGTTGCGCTCT
TGCATCATGTAGCCGTGTGTTTGGGTGTACTCATCTACCTTTTTCGAGCTGGACTGCTTT
GTCCCCCACGATGGCAAAGATGTGGAAGCACTTTGGAGAGGATCTAAATCAGTAAGCTTC
AAGCGGAAATCCAAATTCAAGAGCTCCAAGCAAAAATCCAAGTTGAAGAGCTTCAAGGCG
TGGTGGCCTGATGCATGATATATGGGCTTCCTGCGGCTGAATCTCGGTCTGCCCGTGCAT
GCGGAGGACATGACAGGGCAACGGCCGGGGCAGCAAGCAGCGAGACGCGTTACGTCGTCA
CAACACCACCTCACCCGCCCTCGACCGCCGCGCCATGCTCGTCTCGCTGACCGTCGGCAA
GGTCGACGCCGGCGTCGCCGTGCTCCTCACCGAGGACAAG
>Contig105 : sp|A1DG72|ATP23_NEOFI Mitochondrial inner membrane protease atp23 OS=Neosartorya fischeri (strain ATCC 1020 / DSM 3700 / FGSC A1164 / NRRL 181) GN=atp23 PE=3 SV=2 e-value: 4e-14 blast score: 73.9
GCGCCGCCGCGCCGAGCTATCCATGCTGCAGCGCCCGCAGATCAAAGACGAGGCGCACGC
GAAGAAGGTCGTCAACGAGGTGTGGGAGAGCTGCTTCAATGATACGAGGCCGTTTGATGA
GATTTATCGCTGACGGAGGGGCGAGAAGAGACACAAGGGGGTATGAGGTGTATGATATTG
TGAGATATAGAATAGGCGGTATGATGCGGGCATAGCGATGGCGTTTATGTGGGTATGGAC
AGAATTGCGTTCAAGGATTGATTCTCTTCCTTCTTGACAATTCTCTTTCCTTTACTATTT
CACTTTACTATCATGTTTCTCTCTACTTTTACTATTTCTCTTCCCTTTCAACATTTTACT
TTATTTTTACTATTTCTCTACCTTTACTATTAGTCTACTTTTACTACTTCTCTACTTTTA
CTACTTCACTTC
>Contig106 : sp|Q9P567|SUCB_NEUCR Probable succinyl-CoA ligase [GDP-forming] subunit beta, mitochondrial OS=Neurospora crassa (strain ATCC 24698 / 74-OR23-1A / CBS 708.71 / DSM 1257 / FGSC 987) GN=B9J10.140 PE=3 SV=1 e-value: 1e-156 blast score:  550
TCTTCATCCCCGCCATTGGCCGCGAACATCTAGAGCTGCACAAGATGCCGTCCCACGAGG
TGGGTGACGTGGTCAAGGAGAAGGCGCCTGATGCTACGAGTGGGTGCTACGGAACGGGCA
AGCAGAGCGTTATCCTTGTGGATAAGCAGGGCAAGGCGTTTTATTTGGAACGGACGCTGT
TTGATAGCGATGCGCAGCCCGTTGCGAGGGGGGAGGGGGACCGTGTGTTTGAATTCCAGG
TCGAAGGGTGGTGAGCAGAGTGAGCAAAGCAAGGACAACGGGAAATCTTTTCGACGTTCG
CTACCCGCCTCTGCATAGCCTGTCTGCTCTTTTCACTTACTCTCTAAACACCTTTGAGCA
ACTCCCCATGGCCCTTCTTCTGACCCTTCCTTCGCCCCTGAACAGGGAAAGCCAGACCCG
AAACCCGAGCAAGACAGATATCGCGAGCGTTTTAGCCAAATTGTATAAAAGCAACGATGC
GAGGCGCTCGTTGGTTGAAGGACTGATACGCCAGACCACGAGATACAGATAGCAAGCAGG
AGCAGACGAGGAAAAACACAACACCAGCAGATGAGTAGAAAAGCGATCGGGGGTTCAGAA
TTACGATCGAGTGTGATGAAGAAGTATCCACTGATGATCCGTCCTGTCGTGTCTTATCCC
GCTCCACTCTCGCCATTCCACGCGCCCAGATTACAATCCTAGTTATGGTCAGCGAGGTTC
GTCAGCCGTGGTTTGCAACGCAATAGGACACGAAAAAGTAGAACGGAGGCGAGCTGGAAG
CCAACGGCAATGGCAAAGCTGCACACTGGATCCCGGCACCACGAGCGCACAAACCATCGA
GGAGAGCCAAAGAGGGTCGGTCGAGACTTGAACATGATGCATTTATGTAACTCCCGCGCA
GATACGCACACACACGCACACGTACATGCGCTCGTTCAACTAAATCATGGATGGGTAATA
GACTATACAATGATACAATGTCGCCGGACATGCTCGCGACATGCGGCGTCTATGGAATCA
GGTAGATGGTGTGTGGGTGGGTGGATGGGCGGAAGTAGGAGGAGCTTTTGGTGCAAGAGC
TGCCGACAAAAGCGAAGGAGCTTAAATACCAAGAGTGAATTCGACACCAACGTCGATGTC
GCGCGCCATCTTGACCACCTTGGAGAACTGGACCGACTTCTCGGCCGCGGCTTGCAGGTC
GTCGATGGAGAAGATCTTGAGGCCAGAGTCGTTGAGCTGTGCGGCGTTAGCATTCTTCAT
TGGATTGTTCGTCCTGCACGGATGGGTTTCATGACTTACCAGCTTGTGCGCCGCCTCCAT
GTTGGTACCCTGCAGACGGGCGATGACGGGGGTCTTGAGGTTCATGCTCTCAACAACCTG
GATGAGACCCTTGGCGATGGCGTCGCAGCGGACAATACCACCGAAGATGTTGACGAAGAT
GGCAGTGACCTTGGGGTCAGAGGTGATGAGGTCGAAGGCCTGGCGAATGGCCTCGGGGGT
AGCACCGCCACCAACATCGAGGAAGTTGGCGGGCGAACCACCGTTCAGCTTGATGATGTC
CATGGTGGCCATGGCAAGACCGGCACCGTTGACGAGGCAGCCAATGTCACCGTCGAGCTT
GATGAAGTTGAGGCCCACCTTGGCGGCCTTGACCTCGTCGGCGTCCTCCTGGGTGACGTC
CCTCCACTCGAAGACCTCCTTCTGACGGAAGTCGGCGTTGTCGTCGAAGCCGAGCTTGGC
GTCCATGGCGAGAACCTGGTGGTCGGTGGTCTCGGACAGGGGGTTGATCTCGATCTGGGT
GGCATCGCGCTCGGTGAAGACCTTGTACAGGTTCTGGATGGTGTTCTTTGCGTCCTCGAT
GCACTGCTCGGAGAAGCCGAGCTCAGTCGCAATGTTGCGGGCGATGTCGTCGGTGACACC
AACGTGGATGTCGATGGGGGTGGTGATGATGGCCTCGGGGTGCTCCTTGGCGACAGTCTC
AATGTCCATGCCTCCCTGGGACGAGGCGACGATGACGGGGCCCTGCGAGGCGCGGTCCAT
GAGGATGGCCAGGTAGAACTCGCGGCGCGCAAACTTGCGCTCGACGATGAAGACGGCGTT
GCAGAGACGACCTGCGGCTCCGGTCTGCTTGGTGATGAGCTTGTGGCCGATCATCTGGTC
GGCGAGGATGGAGGCTTCGCGGGGACTGTGCTGGTGTTAGCGGACGGTCGCGCTGCCGTG
GGCGTGAGTAGAGCATACGAGTAGACGACCCTGACACCGCCCTTGAAGCCGTT
>Contig107 : sp|P15578|NU2M_PODAN NADH-ubiquinone oxidoreductase chain 2 OS=Podospora anserina (strain S / ATCC MYA-4624 / DSM 980 / FGSC 10383) GN=ND2 PE=3 SV=1 e-value: 2e-146 blast score:  516
GTCTACGATTTTTATTTTATTTTGAAGTTCCAGCCCTTTGTTAAGCAAGTCCTTAATTTC
AGACACTTGCGTATTAATTAGTCTGTCAATAATATTAATTCTCAATGAAACCTCTTTTGC
CACAGCATCTGACATGGCAGAAGGTACCTCAATACTCAAATTACCTTCGCTATCAGATAT
AACGTTTATACCTTGTTTTACCACCATAGTGTCAAATTGGTTTATAAAACCAGAAAGCTG
TGGCATTGCTTTACCTATTGACATAATTATATCAGCTATATCGTTTAGATCTGTACCAGA
TCTTAATTGGTTTTCAAGTAATTCACTTTTAGCTGAGTTTAAAAAGGCATGAGATACGGG
ACTATCTACATTATTATAAGAAAAAGTCTGTCTACTATCTATCGTTAATGCGTTTTTACC
TAATTCAAATATAAACCCTAAAGTTAACAATACAAAAAACACCATCATTATAACTAATCC
GTAAATGTCATTAGTGTACCCACTTACACTATATGGGTATACTAATAAAATTTCTAGATC
AAATAAAAGGAATAAAAGAGCAAAGATAAAGAACGACACGCTAAACTGTGTTCTATTTTG
GCCTAAAAAGGAGTGGAAACCACATTCAAAAGCACTGTCCTTTTCTTGGTAAGGATTATG
AGGTGCTAAGATTAAATTTATTGATAATAATAAAATGGCTAATATAGGTATAAATATAAT
AAAAAAAGTAGTACTTGTCATTTATATATTAAAAAGTATTAATGCTAATATATTAGCTAA
GCTTAATAATTCTTCAGGTATAAAAATAAACAACGCTATTACAAGTGTTATTATAGAAAT
AGATAAACTTAATGAGCTTGATAAAACAATATTGTTAATAGTTATAGCAACTTTTTTACT
AATTGTGTTTTTTTCTGTAATTAGCCCTTCTGCATTTAAATTTGTTAATTCATTGTTTAA
CGTGTAATCTGGTTTATCAAAAAAGATTTGTTTTATTATAGCTAAATAATAAACCGCACT
TATAACACTAGTTAGAATAGCAACTAGTGACATAAAGATATAACCGTTATCAATCGCTGC
ACTTAAAATCATCTGTTTACCAAAGAATCCTATTAACGGTGGTATTCCGGCAAAAGAAAA
TAAAGTAATTGCTAAGCTTAAGGATAGTATAGGATTAATGTAATACAACCCTTTTAACTG
GTCAATAAGTTGAATAGGTGAGTTGTTCAGGTCATGTAGATTGTTGCTATTTTCATTACT
TATTTCTTTTTCACTAGTCGTTGTAGACTTAGTATTATAAACATAACAGTATAAAGAATA
ACCTATAGTAATAAGTAAGATAAACGCATTCAAGTTTGATATAGAATACTGGATTAAATA
AAACATAAAGGCTTGTGTTGACTCTACCGTGTGTATACTTAGACCTAATAAAATAAACCC
AACATGTGAAATAGTACTAAATGCAAAAAGTCTTTTAATTCTAGACTGTGTTAATCCTAC
AACGGTCCCTATAACTAAAGATAAAAGAGAACTAAATAATAGGCTTGTTGTTCAAGAAAA
ATCCATATCAAACATTGATTTACTTGTATAGTGAACCAATTCTAATAAGAAAATAAATAT
AGAAATTTTTGCGATTATCGCTACAAAAGTTGTAACAATTGTAGGAATTGCGTCATAAAC
ATCCGGACTTCAAAAATGGAATGGTGCAGCAGACACTTTAAATAAAAACCCTACAGCCAT
AAAAAGTAAACTTATGTGAATATAGTAGGATTTATATCAATAAAGTAAGCTTGTAAGGTT
ATCTTTACTTGCGTTCGAGATACTAGTAATTATATACAAACTGTCTAAGTTCGTAGTACC
TGAATTTGCATAAAGTAAGGCTGTACCTAATAATATAAAACAAGAGGATAATCCTCCTAA
TAAGAAATACATAAGTCCCCCTGAAGTAGCTGGTTCTGAATCTCTGTAAATAGTGGATAG
TAAATACAACCCATAACTTTGTAGTTCAATAGATAAGAATATAGATACTAGATCACTAGT
AGAGATTAAGAAAACACTTCCTGTAACAATAAATAAAATAATTAAAGAATATTCAATAAT
TTTGAATTGTTCTCCCATTTTGTTAACGATAAGAGTTCTGTAATAGATTAATTTTGTAAA
TAAAAGTCTGTCCGGTGAGCTATACTCTCTTAATCATACTTTTCTAGGGTAAAATGAAGT
TAATAACAATATAACACTACTAATTAAAAAGATAAAGATATGAAAAACATTTGTAGTAGC
TGTCGTACTAAACAGACCTCCAAAAATACCTATACCTTTGTTTAAAAATAGAAAAAATAA
GTTATCATAGGCAATAAAAGCAGAGATAAGTAAGATAGTAATAGTGGCTCTTGAATATAA
AATAGATTTGTCTCGTCTTAATGTAATTGAATTAGATAAAAGTAAAA
>Contig108
ACTTGCCTGCATCGTCTGTACTTGCTGCATGTTCAGGCCACGGGTTCCGTGTCGCTTAGA
CGGGTACCGGTCTGTCTATGCGTGCCCGGGGGTGGGAATGACCGCGTCATCCTGGTCCTG
TCTTGCGCGTGGCAGGTCTTGCTTAAATGAAGATGTTGCATTTTTACGCGAACTGGTGTG
GGATGAACAACACTATGGGGTAGGTCGATGGGTGATTTTGATTTTGTTGGAGCTGAGATA
ACTAGACAAGAGGATCGAAGTGAAAGAATTGATCAGGTTCCTTGTCTGATTATTCTAAGT
GAAGGATCAGGCCTATATACGTTGCTGCCTACGCCCTAGTCTAGAAGTGTGATTAGTCTG
ATTACCTGGTCTGATCCTGGTTGGGCCCGTAGTCAGCTTGATCCGCAGTTAGCTCACATG
ACCGTTGTCCTTCACTGCGACAATTCATACACAAATTCACCCTCAAGAAAGATCAAATCG
TAGCATCTCCCCAGTCGTGTTCTACCCAACTCTCTCACCCATTCCCTTCGCATCCCCCCA
CGACTACACTCATTCACCTGCACGTCTCAAACACAGTGTCTGCTCAACCCACC
>Contig109
GCTGAGCCTAAGGCTGAAGCCAAGGAGGAAGACAACGCGACCGAGGAACGGGCTGCAGCA
GAGGAACCTGCTGCTTCTGATTTCCTGGCGCTGGCTCCTGAAGAGCACCAGACTACCAAG
GACGAGAGCGAGAAGCCTGCAGAGTCGACGGAGAAGGCGGAGAAGAAAGAATTAACAACA
GAGGCAGAAACGGAGAAAGACGACGCGGCCCCGGAACCAGCTGATAAAGCCGATAAGGCT
GACGAGCCCCAAGAGAAAAAGGAGGCAGATGCATGATGCCAATTCTACGATGCGTGACGA
GCGGCTTGCATTGCGAGAAGTGCAATGCTTTTTCGACTTCCTTCTAATGTATATTTATAG
CCTGACAGGGCACGATGGTGCAGATTTGGCGGTCTGTCCATATCACCGATTGTAATGAAC
AGCGACTCCTTTTTTTCGCCTCTGCATGGCGCTCCTGCAGCGGCCATCGTGCATGGGATT
GACAGCGTCATGTTATCTCCGTGGAGGCTGGCATATATGCGGGCAAGCGATCACTGCAAC
ACATCAAAAGCAAAAAAGCCAAGATGAGATCCGGGGTAGGCATCGGGCGCAAGGCAGACG
CGAAGGCTGTCTGGCCAATGAGAGTGCGTGAGTGAGCAGCACGTGTGCTGGAATGGCAGA
TGCTGTGGCTTGGGACCAAGTTGGGCTCCAGGTGATTTGAAAGATTAAGCAGGTAAAGAC
GTATATGGACAAGGTCGCGATGTACGGGCTCCAAGTGGCCAGGCAGAATATTAGAAGGAT
CTTCTATTGCACCATGACCCACTGTTGAGGTCGCTGAAACTCGATGCATTTAGCACAATT
GCGCAAAGGAAGCGCGCTGCAGCTGCGTGCTTGAATCCAAGTTGGTGCATGTACCATCTG
TTGAACGCGCAAAGGATGTTGTC
>Contig110 : tr|G7XS78|G7XS78_ASPKW Centromere/microtubule-binding protein Cbf5 OS=Aspergillus kawachii (strain NBRC 4308) GN=AKAW_08031 PE=4 SV=1 e-value: 4e-24 blast score:  112
ATTCTTTCAGGCAGCACTCGCTGTCCTCAGACACCGCCACTAACACACTCAACTCGTAGC
TGTGCTTCACAATGGATGTCTTTTGGACGCTGCCCCCGGTCTCTAGAACCATTACGGCGC
TCTCTGTAGTTGTATCCGCTCTGGGCTACGGCAAAATCATCAGCCTGTATCAGTACATCT
TTGCGAGCCACATGGTCTTCACCACGAAGATTGTACCACAGATCTGGCGCGTCTTCACTG
CGTTTCTTATCACGAAACCGAAGTTTGCCATTCTGCTAGACCCGTACCTCCTATACCAGT
ATGGCAGCGCTATTGAGCGCGAGTCGTCGCGCTTTGCACAGCCGGGCGACTTCTTCATGT
ACACTGTGTTCGTTGGCTCGGTCATAGTCGTAAGTACATGTCTTCTCGCACATATCTGCT
CTGCACAATGCACTTCTGTAGATCTCTGGCAACAGAGTATCACCTCGGATTATCTGCGCA
CCTGGCTTGATTCAATGGCTGAAGTGCTTCCTGGAACCGAGGGAGAGTACCCCTGCATAT
CGCACTGTCCGTCATTCGCAAAATATTAAAGGGCTGTTGCGGTGTGTGGGCATGGTGGGA
TAGCTACTTGAGAAAGCTGTGCAGATTCGCAATTCTGTTCGGCGGTGTTGGCTCCCTACA
TACCTTCGTCTTCTTTTCGCTCTCGTCGAATGTTCACGTTTACTTGAGAGAAGAGTTGCT
GACGGTGA
>Contig111 : tr|B2VRD1|B2VRD1_PYRTR Integral membrane protein OS=Pyrenophora tritici-repentis (strain Pt-1C-BFP) GN=PTRG_00112 PE=4 SV=1 e-value: 2e-63 blast score:  245
TGTCTCTGCTGATGACCTTCTTCTCTGCCCACCACTCACCCAGCACTGTGAACATGAACG
CCAGCGAGTTTGTTATGGGTACCGTGAGACTCAGTTCAGCCTTGCCAATCAAAATGAAGA
ACCACACACTACCGGTCACGTTGAGCAGTAGCGGTATGGCATACGCTGGTCTACTCAATA
CGCCTTTGACAGCGTACCAGATACCCAAAACCTTTTTCTTGAGCACCGAGTTCTTGGGAT
CAGTCAAGGAGGGGTGCGTGGGCGCAGTGTAGTTCATAGCAGCTCTGCGCATAAACGGCG
TGGTGAGCCCCCAGCATGCGCCGACCATGAGGAAACCCAAGATCCAGCGGAAGACGGACG
GCTGCGGGTCGTTGGCAGCGGGTGTGTCGGGGTCCATTGCACTGCGCAAAGATTACCGGA
AACGCGTGAATGCGTGGGTCACGGAAATACCGCTGTGGGTTGTTTAAGCAGTGACGTCGT
GGGTGTTTCCGCTGAGTCCAAAGTTCGGAATTGCGCCTGCTGCTTCAGGCTTCATTATGT
AAGCCCTTTCGGTGGACACGCACACCGTCACTCGAAACAACAACAACACGCATGACATCT
GTTCCTCTTGTCCTTGACAGCACTGCCATCTTCGTATTGTTTCACCTTACTGGTGGCTTG
ACATGCGAAGGACAGAATCAACATTAAGCCAGATGCAAGGGCCCTCCTAACTCAGTCAGA
ATTGGCACAACTTGCTGCTGCCCACGAGCGCAAAACCGCCTCTACGGTCAGCTCCGTACC
AATTTCGCGCACCTCTTCGCCACTGGGTTTCCACTCAAGCCTGCGAGCTGGGACTCGGAG
CGCGCGCTCGCAATAGGCACGTGCGAAGCTACTCACGCCATATTCTGTCTCAATCTCATC
GCCACTAAAAGTCTGCTCACCCACAGTATCGCCGGTGTTCTCCATTTTCTTTGTTCCCCT
GCTCTGGATCTCTCTCTAGTTCCTCGTTCCTCTATCCATTTCCACTTCTGATGTCGGTTC
CCTTTTGTCAGCCAATCGTCGTCTGTTCACTTCAGCGTCAGATGTTTGGGATCTATCGTT
AATGCAGGCTGGTCGCGGCTGGTTGCGGCATGTCGGTTATCTGCATTCCACACTCTTCGA
GATGGAGTAGCTTCATCTAAGCGAGGTGTCGCAATAGACACATCCCACGTCATTACAACT
TCACACAGATTACTCGCATCACCGGAAGGTTCTCTGATTCATCCCCTGGTAATATTCCGA
CATGAATCAGCTACCCGGACGACTCCCAGGCGACTCCCAGGCGTGTACAAGTTCAGTCTC
TGCAGCCTCAGAAAGATACAATGACTGTCAAGAGAACAGGACTTAAGCGACTCTGGTGTA
ACGGATACCTGTGGGGGCTGGGCAACACAAGCGAGAATGTAACCCAATAGCAACGCTATG
TGGCTGCAACCAGCATGCTTCTTCCTGGCTGCACCTGCTTGGAGCTGCCCAACCACCTCA
GTGCCCTATGTGCACCGACGTTTGACACTACGGCCACTACAGACGCCTTAAGCGCGCCTG
AAACAATAGGGCAGTGGCTTAGGTCATCCTCATTCCACCCTGGCTCGTCAATAATAGTTC
GATACAACCTGGAATGCAGTTGTCAAGGAGTGGCTGGAAAGAACTCTGATGAACCAAGAT
GCAGGAGTATATATCAAGTATAGGTAGGGGTGTTTTGATTGTTTGTATCCAGCATCCACT
GCACCATTGGCCGCTCCACATCTGTTCCTGCATCTCTGTACGCCTCGAATCGAGATTGCC
GCAAGGTACACGACGTGTTACATTCGCGCTTCGTCCACTCGGTATCGTCTTCGCCACACC
TTGTCTGCAGGTCTTCTTCCAGGTACCTGGTTAGTCACCCACCGGAAAAATTATTCTTCA
TGGCCCATCTACTACGCTACCCCTCCGAAATCCCAATGCGGCCGATCAGCAACAAAGAAA
CGGAGGCCGTTGAGCTAGACCAGCTCTTTGAGAGCTACGTTGAGACAGATGTTTTCCAGC
AATTCACTACTTCAACTACCGACCCTTCTGGGTCCGACGATCTGGCACATCTCTTTGACC
TGTCCCCAACCAATGACAACAACCTCTTTGGCTTCACGCCTATTCTCAATCGGGACGCTG
AGCCTTGGCACAAGGCTACGCAACTATCCTCTCAAAACCCAACCTCGTCCGCTGATTCAG
TCAGTTCATTTGTGAACTACAGTCAGTCTCGCGGCAACTCTACCTCGAGCGACAGCGACA
CGCTCAGTTTTGAGGATCTTTTTGAGCTTGAGACGAACCAACTGCGATCCACCTCTCAGC
CTTCTACACCACGACCTCACGCCGCCACCAAGTGTATCAAGAAAGCTCAGTCGTTTCCGG
ATCGATCAGTAACACGTGGCATCCAGAAGACACTGAAGAAGTGTCCAAGTTCGAGCTTTG
CGAAGACTGCAAAAATGATGCAGCCGTCCTATTATCGGGCTCCTGTCCCTGCCATGTGGG
CGCGCAAGATGGATAGCGCTGTTGACCTTAATGCGCACGTGTTGCCCATTAACATGCAAT
CGCCTCCTCCTTCCACCAAGTTGGTTCAGGATGAAAGCACAGATGGGTTCTTCGCACAAC
AACAACAACAACAACATCATCATCATCATCAT
>Contig112
GAAAAACGGCACTCCGCCATCTGTACGTATTCTAACCCCCCTGTAGAATGCAAGCTAATG
CCTTATACAGGAACAGCCCTCAGGCCTCTCGCCCAAGGACAATGGCAATGTGGCTCATAC
AATCAACAACGCAATATGCCAAAACAACGACACGCAGGACTCAGATGCAGATAGAGCTGG
CAATCTAGATGCCAAGATGGAGAACGAGGATAGCCATGCCTTGGACGATATATACATGAC
ATGTGACATGGCCGCAGAAGTTGAGTGTCGCCTGCAGAAAGTAGCGAATCTGCTCTACCG
CACGAGACAGCACGCTGCGGTGGCAGATCTGGACAAGACCTTGAAATCGATGGACGATAT
CCGCAATGCGCTTGGCAGGCAGCGCAAACGTTACGGGGACCAGCGGCTTTATCAGTCTGC
TGAGCTCAAGAGGATATCCAAGGACAAGAGGAGGGACTGTGCTGAATAGACTGACGCGCT
GGGATGTATAGCGCACACCCCGCACCGACATATGAACCTGTTGCAGCCAAAAAGGTAGTA
TTTGTACGCACATTTACTTGCCCTCTTAGCCACGTTATATTGGCCTATTTCTCTACTGCG
ATAGGACTAAATTGCGGAGGGCGTAAGACGTTGAGGTATCGCTGCGTTGGCTGGAGATTG
CCAGTCTTCTTCAAGGTCTTACCTGAAAAAGCAAAGTGCGGATACGTTACCCGCATCACA
ACCATACAGCAAACTCTAGCCACAGAATTAGAGCACTTCTGCTGTGTGACTTCGTTCCTG
AAATATCTGCCGTCCCGGTCTCTTCTGTCAACCTGCGCTCCAACGAGCTCTTGTGTGTTC
ATGATTGGACTACAACCAGCATGTCAATGGAGCCCTCAAGCAAGACAACAACGTAGAGCT
CGAACTCGCGAGACACAATCAATTTATAGCGCTGCGGAAAACGAAGGCT
>Contig113 : tr|E5AAL1|E5AAL1_LEPMJ Similar to mitochondrial large ribosomal subunit OS=Leptosphaeria maculans (strain JN3 / isolate v23.1.3 / race Av1-4-5-6-7-8) GN=LEMA_P018320.1 PE=3 SV=1 e-value: 1e-21 blast score:  103
GCATTCATGAATATGCTGACACACCGAACAACCAGCTTCTCCTTCCTGCTCAAAGAAGAA
AAGACACGGATGCGCATCTCGGACGAAATCAAGAAGAAGCGCGACAACCGCAAGCTGTGG
GTCGCCCTGCCCGACCGACCCATCACAGCGCAGAGGCAGTACTGCCTGTGGTAGAGGTAG
GACTGGCAATGTAACATAGCGCACATGTGTGAATAGCGTAGAGCAGCATCATCATCATCG
AAGAGCCTGTACAACACCCTCCCGCAAACGCTTTGTTTCCACGACCGTATCATCGCACAA
GTAACCTTTCAGCACACACGAGGCTTGCCATCTACCCTCTACTGCCCACTTACCTGCTCA
CGTCACATACCCAACCTCACACTACCACCTACACACCCCCCACCCATACCTTCACACACG
ACACATCTCAACCACAACGTCCCGCCGTCCAGGGGATTGGTACGTGGTCTTCCTTTGTTC
ATTCCTTGATGCATTCACTCTCTCTCTCTCAACACAAGAATCTAGCTCCACTCCACACTA
CCCCCAGCCACGCCGTCCAGCCCCCACCCCCCGTATGCATCCACGAATCCCTCCCGAGTC
AGCCGCTCCTTGTGCTCCT
>Contig114 : sp|O74539|MAK3_SCHPO Peroxide stress-activated histidine kinase mak3 OS=Schizosaccharomyces pombe (strain 972 / ATCC 24843) GN=mak3 PE=1 SV=1 e-value: 4e-12 blast score: 70.1
AAACTATGCCAGCTGCACGGTGGTGATATTGGTGTGAGTTCTAAGGAAGGCGATGGATCA
ACATTCGGTTTCTTCTTCAAGGTGCGACGATCCAACGGTTCTAGCGAGGATGGAAGGCCG
CTGTTATCGTTACGTAGCAACTCTGAAAATCCAGGACTTTCCAATCAACGAGCGCAAACA
CCACGACCGGGCTACAGCCGGTCCAATTCGCAGCTTCCAGACATCAAGGAAAGGACGAGC
GAACAGGACAGAAAGGAAGTCAAACTGGAAGCTAAAGACAGCGAGGGCGAGAGTCAAGAC
AAGAAGGATGAATCTCACGTCAACGGCGAAAGTTTTGGGTTAGGCACATTGACAAGTCAC
ACAGGTGTAGATGTTGACAATGTCGATCCAAGCCTTAAGAACCCACCTACCGAGTACTTT
CCCGAAGCCCACCCTGAATCTACCGAGGATAACCGCTATCACGAGACCAAGAGCGTTGCC
AACCAAATCACTCCTCTCCAAGAAGGTAACGACAATAATGTATCATACACGGAATCAGGC
GAAAGCAAACGGCAAAAAGCGGCTGCTCACAAAGCCCATCAAGTACAAGGAACCCGACGC
TCGGAAGACAAGCGCACCCTTCTCCTTGTTGAAGACAACCTCATCAACCAGAAGGTCCTT
CGTCGGCAGCTGCAAGCGCGTGGGTTTGAAGTTTTTGTCGCAAACAACGGACAAGAAGCC
ATCGACGCTGTATTTGAGCGCGGGGCGACGGCTGCCCAAGACCAGCATAACCGAAATTAC
TTCGATTGCATCCTCATGGACCAGGAGATGCCAGTCAAAGACGGAAACCAGGCGACAACG
GAGATCAGGCAGTTGCAGGACGATGGCAAAGCCGGGTATAGCAAGATCCTCGGCGTCAGC
GCCAACGTGCGCGAGGCGCAGCGAAACAGCATGCGAGAGGCAGGCATGGATGATCTTATT
AGCAAGCCGTTCAAGGTCGAGGATCTCATCAAGAAAATCGACGGCTTGACAATCGGAGAT
GAGGAGGTGAAATCAGCCAAAGAGGCGAAGCGAGAGACGAAGGATGCGCAACTGATGAAA
GGGGAGAGCGAGACGCAGCAGGAGGAGAAACGAGAGGGTGGTCAGCAAGAGGGGAAGCCC
GGCCAAGAACAACAAGAGAAGAGAGAAGTCGAGCAGAACGAGGCGAGAGAAAAGAGAGAA
GCAGGAGACAAGAGAGGAGAGGGAGAGCAAGGGTTGGAGAAGAAAGGGTAGCATGTTAAC
TTGTGGCGATGAGCTTGCATCGCGTTGTGATTTAGCGTGTGTCTGGGGGAACTTGACGGA
GTGGGCGTAATTGCATTTGCGGGAAAGATGTATACGACGACGGGCCGGACGATGGCACGG
CCTAGCACGGCACGAGCATGATATCCCCTGACCGACTGTTTGGATTATGTTGAAAGTTTT
ATCATACGCTTCTTATAGTTGCTGTGAGAATAGACTGTGTTGTTCGAAAGTACTGCCGCT
GTGCGTTCAAC
>Contig115 : sp|Q0UYL2|ATG9_PHANO Autophagy-related protein 9 OS=Phaeosphaeria nodorum (strain SN15 / ATCC MYA-4574 / FGSC 10173) GN=ATG9 PE=3 SV=1 e-value: 0.0 blast score:  650
CGTGCGCTTAGCGCGAGTTGAACCCACACCTTCGAAATTCGCTTGCGCGCGAGGTCGAGC
TTTTCTCTTTGACAACCCAAGCCGGAGCAACTACCTTAGGAACTTTATCAATCACTTCCT
ATACGCAACGATGGCCCCCAAGAAGAGCAAGAGAACCGCTGACTCCATCAACTCGCGCCT
GGCGCTTGTTATGAAGTCCGGAAAGTACGTTGGACGCAACACCGCGAAAACGAGCGATAT
GCTGATTGCAATAGGGTCACCCTCGGTTACAAGTCCACCCTCAAGACCCTCCGCTCTGGC
AAGGCCAAGCTTGTCATCATTGCCGGCAACACTCCCCCTCTCCGCAAGTCTGAGCTCGAG
TACTACGCCATGTTGTCCAAGACCTCCGTCCACCACTTCTCCGGCAACAACGTACGTACA
CACCCCGATCCACTCTCATGGCCTCACGACGAGATACACTGAGACACCAGGTATACTCTG
AGGGTTGGCTCTGAGAAGAGGTCTGAACACGACTTCGGAGAGCTGCAGACTAACGTGTCA
ATACAGATTGAGCTCGGTACCGCCTGCGGTAAGCTCTTCCGCTGCTCCACTATGGCCATC
CTCGATGCTGGTGACTCCGACATCCTGACCACCAGCACCGAGAACTAAGAAGTTGCTCGA
GTGTGAGGGGTCCAGATAGAATTGATACCTACGTACAGCTTAAGTGCTGGTGCGATGATG
ATATCCAATGAATGACAAGAACCATGAGCCATAAAAGGCCTGCCAATTACCTCGCTTTGC
TGCATTCCTTCTGTGACTCTTACCTGCATCGAATGACTCTGAGCCTGCTTTGAAATCAGC
TCAGAATGCATTTCTCGAGCGGCTGTTCGTACAACACCAGAACTGCACAATGGGAAATCG
CTCCCAAACTCGCGACAACCAAATGGCGCAAGCAGCAACTGCTGTCTTTGAAGCACACAA
AGCGCATGTGCCAGTGCATCATCGACTGACAGCCTCCGGCCTTGTTCAGCGGCGACCGTT
CACCCGTTCACGCGAATCATCGCCGAGTGTGGCAAAGTGCTGCTTTGAAATCGATGTCCG
ACTAAGCGAGCCCGCCTGCCCCGATCCGGTAAGGGCGCCCCTCGCACACTCTGGAGGAAA
TCGTCTTGCTCGCCCGACGACACTCTACAACTAACCCATCCAACGAGGTACGTACGGTCT
CTATAAGTACCCCAGCACGCCCGTCTGCTGGCCGAATCGTCATCGACACTCTCGAGCGAC
TCCCGCACGCTCCGCCGCTCCTTTGCGCTCGTCGAACACACCACTCATTGATTTCAAAGC
AGGTTACCAGTCGTCACAATGGCTCGCCGTCCCGCCCGTTGCTACCGCTACTGCAAGAAC
AAGCCCTACCCCAAGAGCAGGTTCAACCGCGGTGTACCTGATGCCAAGATCCGCATCTTC
GACCTCGGTCGCAAGAAGGCCAGCGTAGACGACTTCCCTCTCTGCGTCCACCTCGTCTCC
AACGAGTACGAGCAGCTGTCCTCCGAGGCTCTCGAGGCCGCCCGTATTTGCGCCAACAAG
TACCTCGTCAAGATTGCCGGAAAGGAAGGTTTCCATCTCCGTGTCCGTGTCCACCCCTAC
CACGTCGTCCGTATCAACAAGATGTTGTCGTGCGCTGGTGCCGATAGGCTGCAGACCGGA
ATGCGTGGTGCTTTCGGAAAGCCTAACGGTCTCGTTGCCCGTGTCAACATTGGTCAGATC
CTTCTGTCTGTCCGAACCAGGGATACTCACCGCGCCACCGCCCTCGAGGCTCTGAGGCGT
TGCCAGTACAAGTTCCCCGGTCGCCAGAAGATCATCGTCTCCAAGAACTGGGGCTTCACT
CCCCTCAAGCGCGACGAGTACGTCGAGAAGCGCCGGGAGGGCAAGATCAGGATTGACGGT
GCCTACGTCCAGTTCCTCCGCACCAAGGGTCCCCTCGACTACAACATGCGCCGCTTCCCC
GAGGCTTTCGAGCAGGAGGCTTAGGTGTTTTGTTGCGAGTGAAGAGATGATGAACATGCG
CTTTGGGTTATTCAAATGGGATACCGGTCATGGCGTGGTTTGCTTTCCTCTGTCATCGAT
CAAGGTCGGACGAGGTTTTGTCTGTAGAGATCGACCGAATACCAGCCCGACAATGACAAT
GATACAACAACACACATCTCTGCTGATGTAATCATTGTATTCGTGATGTGTGCCATGTCA
ATCGTTTTTCTATCATCTTTAGTCTGGAACTTAGCGTAACAGTCTTTCAAAGCGCTACAA
ACGTCAAACAGTACAATGTATTCTGCCAAGTACTAACAGGCATGCCAGCCCATGATGGTA
TCGAAACGCCACCCTACCCAATGCATGTAGGCTCATGCCAGTGCAACGCCGGTCCCATGA
ATGAGCGGAAACAATCAAACTCCAACGCCAGCGCCCCTACCCTCAGCCTGCGCTTTAGAG
AATTGCTGCAGCAACTGCAGTACGCCGCCCCTTCCAGCGCCAGGCGCCTCATCCTCGTCG
TCGTCATCCTGCGCCAGCCTGCTCGTACGCCAACTATCCCCAATCGTGCTTTCTTCCTCG
ATCCTCGACCCTGGATGTCCTGTCGGGCTCACTACGTTGTGCAATCGCGACTGGTACCTC
CCATGGGAAGCGCCTCGAGACGGGTTTCGTAAGGCCGAGGCCGAGGGCTGGTGCTGGGGG
TCTAGGAGCATCGAGGACATGGGCTCGTCCCGTGCGGGATTGCGGGGAGTGCGGCGCTGG
AGGTGCTGAGGTTGGCGGGCGGCGGGACCTCTGCTGGTGCCGCGTGCCTGAGGACCTGCA
TCTCCAGGTTGGGCTGACTGACTCATGTTGCCAAACGCGTTGGGGAACTGGGGTGGAGGA
TGAAAGGTGCTACGACCTTGGAGTCTGTTGTTGTAGCCCTTGCCATTGGAATTTGCGTAT
GTGTCAAGGAAGCCGTAGTAACTCGCAAGCATTTTGTTGTCCTTGGCCATGAAGTAATCT
TCTCTAGGGTCCGAAGTGGGGTCGTTTGTGCGTGTGCCGCCAGGTTGGGAGGTGGGTATG
TTGTTTGTGCGGTTCTGAGTGCCCTTGTTGAAGGGGAACATGGAGTATGAACAAGTCACA
CCAAGACCGTCAACGACGATGGAGAACTCGCGGAAGAAGTCGACGATACGCTCGCTGCAA
TTCGGTAGACGGAAAATGAGGAGGAAGGGAGTGATGACCATGCTTAAAATCTCCTCGGCA
AAGATGAGGATCTTGGGTTGGTAGAGTTTCGCAAATTCGGTGCGGACTTCGTCGGTGTGC
AGGCGGTCAGTCCAGGACTCGGGCTCGTAGCGCGTGTGATAGATGACATGGCCAAGATAG
AACGCTGGGTCCGAAATCTGGTCTTCCTGGGGGCTGCTCCCTCTAGCAGAACGGTAGACA
GCTGTGAAAACACCGATCCAGAAGATTGCTGTCTTTCCAGGCGTGATCTCGAAGGTGAGA
AACTGCTCAGAGTCGAGAAGAGTTAGTGCCACCAGCACAAAAGCAAATGCTCCAGTGATG
AATGCTATGAATGAAGATATTTGCTCTGTTTTGTCTTTAGGGAACTGTGCGAGGTACATG
TTAGCATAGGGCTGTGCCATCTTGTGACGGCGCTCGAAAAGGTGAGGCAGTTCGTTGAAC
TCGCGGAATTTCCATTGCGCGAAATGTGTAAAATCGCGGTTGCTCAACTGGCCGGGGTCT
TTGTGGTATTCCGGTCTCCGTCAGCTATTGAACCTCACACTTTTGTTGGACAAACTTACT
GCGAAATATTTGAACAGATACGATGCCAATACAAACACCACT
>Contig116 : sp|Q9UV10|HET6_NEUCR Heterokaryon incompatibility protein 6, OR allele OS=Neurospora crassa (strain ATCC 24698 / 74-OR23-1A / CBS 708.71 / DSM 1257 / FGSC 987) GN=het-6 PE=4 SV=1 e-value: 3e-14 blast score: 78.2
GGGGGGGGAGGAGGAAGGCCAAGTTCGAGCGGTGGGCACCCGTGGTGTTGAGTAAAGGGT
TGCTGTGCTTTTTGTGTCCGTGCTTGTACCCGTGGCTGCCTTGAGCGAGGTCAAGAGTGT
GGCTTGCAGCTGCATACACCCCTGTTGTTGTAGCGAAGAGGCGCAGCTGACATGCCTGTG
CTTACAATATCCAGCCTGACCCCACCTACCTCTCATCTTCTCTAACTTCGCTTTGTCTCA
TACTCGCCAGAAATGTACACGCGGTGGGAGAAGGGGAAAGGACGAGAAGAGGACTCCGAT
TCGCTTTTCGAATCATCATCCGAAGAATCTAGTGTAGGATCAGACAGCACGGAGGCTTGG
TCGCCAATTTACAGCCCACTCCCAGACGGCGACTACATCAGGCTGCTTATTCTACAACCC
GGAGACTACGACGACGATATCGAATGTGAGCTGAAAGTGCAAACTCACAGACGTTCGAAG
AACAAGTACGCAGCGATATCGTATGTTTGGGGGGATCCTACCGACACGATCGATATCGAA
TGCAACCATCACCCTGTCCCCATTACCAGGAATCTTGCAGACGCGCTGCGGCAGTTTCGT
CATCCTCGAACTATCAGGAAACTATGGGCCGACGCGCTTTGTATCAACCAACGGGACGTC
ACAGAGAAAAGCATCCAGGTCGGACGGATGGGGAGAGTTTTTCAAAACGCCGTGAAAGTG
TTGGTCTGGCTGGGAGCTGACCGGGAGGACATTGCCAAAGACTGTTTCCAGATGATCAAG
GACACAAACGACTACCTTGATGAGCAGTTCATACAGTCTGGCCGTTACTACGCGTCTATG
CCGAGATTGAGAGCACCGTACCCCATACCAGTAGACAAGAAGAGTTGGCTGAGGGTGGGT
GCACTGCTGAGTCTGTCCTGGTTCGACCGTGTGTGGACTGTACAGGAGTGTGCGCTAGCA
AAAGAGTGCCACATGTTCTGGGGGGCCCACCGTATCGACATTGCCGATGTTTTTGAAATC
TCACTGTGGTGTCGCGAGAATGTCGATCTGCACATGCTCCTGGAGATGCACGGTCTGGGG
TACTGTGGCAACCTAAGGACACCGTTCGAGAAAATACATTGCTTGTATGGGCGTGGTCAC
GGATGGCAAAGCTCGAAACCAGTTTTGTCCTACGAGACGGAAAACTACGCTTCAATTCGA
CATTCATAGCTGTATTGAACACGGGGAAAAGCTTCCAAGCGGCGGACCCCCGCGACCACG
TCTTTGCCTTCCTCGATTGCCCGCCCGCAAAGGACGAGCAAGGGCGTTCGATCATACAAG
CAGACTACTCCATGTCTCTGGAGCAAGTCTGGCATAATGTCGCGCGTACATTGGTAAAAC
ACCCCGGAGAAGGGCCGTGGATGCTCAGCGCTGTACAACATGGGGATAGGGATGTCATCG
TTGATTCTAGCCGGCCCTCATGGATCCCGTATTGGAACATGTACCATAATCGACCCATGC
TGGCAGACCCAGTCTTTACATACGAGCCAGGCGGCCCAGTAAACACCTTCCTCGCGACCC
CTCGAAGAGGACACACCCTTGAGATAGCTGGCTTCCTCTTTGACGAGATTGTGTGGAGGT
CAGATCGTTTCGAGCTGGGCGAGTTCACATTGCACCAGTTTCAAGAGCAAGAGAAATATC
TAGTCCAGGAGCCATTCGTCGACAAGCTCTGGAGAGAAGCGAAGCTAGCCGCTGAGAAGT
TGGGTCTCACACTGGACGAAGAAGCTTTTATGATGACTTTGGCAATGGAAGAGGCGGACA
TAACTGGTTGGTTTGGAGACTACCGGGGTTTATTCCAGGCTTATTGTGAAGTGGTGCGCG
CAGAGTACAGAGGGTTGAATGCATTGGATAGCCAGTCTCCTGTTGACGAAGCGATGCTCT
CAAAAGCGGTTCGGTGTATGGATTACCTGAATGCATCCACCAGGGACAACTGCCTCTTCT
TAATGCGCAATGGAAGAGTCGGACTTGCATCAGGGGCGGTCACAGAGGTCGGCGACCTGT
GTTGCGTTTTCTCTGGAGTCAGCGTGCCTTTCCTTTTGACACCAGCTGCTAATCGTTGGC
ACAAACTTGTGTCCGAGTGCTTCGTCTACGGAGCCATGAGCGGCCAGTTGCTGCTTGAGT
ACGAAGCCGGTCCCATTTTCCTTGAATGAGCGTTGCAATACGTCTTCTACACCCCACTTC
CGGCTTCTTTGCTAGGAGTCATGGCCGGAGAGTCTATTCTACATGCAGGTTTCTACTGGA
TTGAATGGGGCATTTTCGGCTCATACCGTGTCGCTGTAGAGCAACCGTTCTTTCAACTAG
TAATAAGGACGAAGCCACCCCGATGAAGTTCGCTACCATCAGAACGCAGGGCCATCAAGT
ATCAAGACAATGTGCTGAGGCCCGGGATCTAGACGCTTCGACGAGATCTGGATGCACGAG
GGACAGCATGACACTTCCGCAATCCTGCAACTCCTCATCATCAGTATGGGTTTAGGCATC
AGTGCGCTGTTGAGGGGACTTTGACTGCTAAGTGAGCCATCAATATGAAAGCAGAGGGTC
TTCGTGTTGAGGTGGTCATCCATTGTGCTCATGTGTTGAGGGAGTGGTAGATATGTCGAA
AAGCGGTTGCTCACGAGATGGGTTGTGAACATCGGAGATCCATAGTATAGTCTCAAATTA
GGACTAGATTACACGAATGCAAACTGTCTTTGTGCTGATGCTAAGTTCAGCCAAGACGGC
GTCAAGATTATCAACGCGGTGGTGTCGCCGCCCTTTGCTTCTCGGTTTATCTCCACATAC
TCATAGCGCAGCAACGATGGATAAGCCTAATGGAATGCAACTAGCGCTAGCGAATTGTTT
CTCTGCT
>Contig117
TACGACTCCTCTTTGTCCCTCTGCTGGCTTTCTTGGCCACGACCTTGAACCCAACGCGGG
ACAGGAGATTGAGATGGCTGAAAGGAAATGCGTTGTACGTATCAACATGCGGCTTTCTGC
TCCTGATAAACAGGACTGGCATGTTCTCCCCTGGCGTATTGGTATTCCAGAACCCACAAA
TCACCACTTTATAGCGTCTCGATATCCACGTCTGAAGGGTCCGTGTTATACTCGAGAAGC
AAGCTTAAGAGGGAAATTTCAACCAAGACTGACTCAACATTAGGCTGTGTTTCCTGGGCC
TTCAAATCCTTGTCTGGCTGGGACTTGGCAGAGCGTGTACATGTAAGAGAATGCGCTTGA
TGGGCACTCTACACTCTAATACCACCCGCCCTGCCATGCCATTGCTATCACCATTCACAC
GTCGTCACCATGCGTGCCCATCGTGGTGAATGCCCAGCTTGGCAAGATAGGCGATTTTGA
CCATGGAGTAAAGGTTTGGTGGATCTACGTAATACTAGCAGTGAAGCTTCATGTTGGGAA
TAGAATGCATTCTCTTAATCGTCTTCTCATTCATGTATGTTATTCGCGTCTGCTTCGTTA
CAGAGATGTCTATGAGCCCAGAACTAATCGCTAATCTTCATTTGGACTTGATTGTCAAAT
CTTTGGGTTCGAATCTGATTTGTCGCCATAGTCAAAGTAGATCGTGCGCGTAGATGGGTT
TCAATCGTTGATGCAGTGGTTGTTAAAGTTGCTGTATAGCACT
>Contig118 : sp|P0CH64|DDI3_YEAST DNA damage-inducible protein 3 OS=Saccharomyces cerevisiae (strain ATCC 204508 / S288c) GN=DDI3 PE=2 SV=1 e-value: 2e-41 blast score:  168
TCCTATGTCGAGTGTGTTGCAAATCGATCATTCTGCCACGAACTCGTCAAACTACATGCA
CAATATGGCGATGTCGTTCGCGTGGGGCCTGATGAGCTCCACTTTGCCAACCCAGAAGCC
TACAACGACATTTACAACAACAAAAACCGCTGGGACAAGGAGGCTCGTCTGTACAAAAGT
TTCAATGAAGATAGATCCAGCTTCGGTTTCCTCACCTATGCCGAAGCCAAGAACCGCAAA
GATGTACTGAATCGCTCGTTCTCACAGACCGCAATCAACAGCGCCGAAGATCTTGTCCTG
GAGCAGACGAAAGCGCTCTGTGCGGCCTTCGCAAAGCAAAGCAAGACTTCAAAGAGCGCG
GACCTGCATTTTGCCTACCGCTGTATGTCGATGGATATCATTTGTACCTTTTGCTTCGGC
AAACCGATATATGCCGTCGATGCGCCTGACTTTGAAGCCCCAATCGTGGTAGCTATGGAT
GCATCGTTACCTGTTTTCCTCCGCTTCAAGTATTCGGACTTATACAAGAACATGATCCTT
AAGTGCCCACCAAAACTATCCAAAATCATCAGTCCATCAACAGCTGGACTTGTCGACCTA
CAGCAGCTCCTCCTACGGCAGATCAACGATCTTACTAACGACCCAGAAAAGCTCAAACAG
CTCCCTCATAGTATGACCATCTATCACCGCCTCATGGACGTTGAGGCCTATCGTGACAAG
ACCATCCCTTCCGCTGGCAGCCTATACGAGGAAGCCCAAGCGCTTATGTTTGGTGGCGCC
GACACTGTGGGAAACACTCTCATGGTGGGAACTCATTACCTACTCCAACATCCAACTACC
TTGCAGAAACTAAAGAAGGAGCTGTTAGCAGCCTGGCCCACCCTGGAGACTGAGCCAAAT
CTGCGCGACTTCGAGAAAATGCCGTATCTGAATGCTGTTATCAAAGAGTCGCTCCGTATG
TCCTCAGGCGTGGTATCCGGCTTGTTGCGTGTGGTACCCCCAGCCGGTGCGGTAATCAAC
GGTATCACTGTTCCACCTAACACGATTGTATCTTGTGGCAGCACTTTTGTCCACTTCAAC
GCTTCCATCTTTCCCGAGCCGGACAAGTTCATACCAGAGCGCTGGCTTGATTCACCAAAG
CTAGACAACTGGCTCGTTGCCTTCTCGCGAGGCCCACGCATGTGTTTGGGAATCAACCTC
GCTTGGGCAGAGTTACGTTTGGGCTTTGCATACACGCTTCGTAAATTCGACATGTCTCTC
GAGGACTCAATGCCGCCTAACCTACCATTCCGAGATACTTTTCTACCTTTCTTTTACGGT
CAGCATCTAAAGGTAAAGATACAGCCTGTAGAGAGGTAGACATCTTAGCAATCCTTTGCA
GAATAGCAACCATGTGCTATCCATTACCTAGGTAGTGATATTGTCTTAACGCCCTATTAT
TATAGATTGACATGTGAGCAAGCTTGGTGTTGAGGACGAGTGAAAGATGAGCAGGCGCTG
CCGGGCTATAGTCCTCATGATCGAATCCAATGTGAATCGAGGATCAGACGTCCAGTATGG
TTGACTGACAAAGCAGTGACGTCATCGTCATTAGGTATGCAGGGTGCCCATGTTACCATC
AGCCGTACTCGACATGTTCTTTGTAACCCACTAGGCTCGAATCGAGGCCGATATAGTTAC
GCACGTGCTAAACAGCCCATGTGCCGACGAAGAAAGTCTGAATGATAGGCTCTTGAAACA
CCTGAAGAGTTCTCGGCTAAGTTCGCCTACGCCCTATTGTACGATGTAGCTCGCGCCCTT
TTGTCCAATGCAGCTGTAGGCCCGTGCTTTTGCCGTACCTAGGCTAAGATATAAAGGCGT
CTCTAAGGCTTAAGGTGCTTAAGGTGTTGTACTCTTTCCAACGCTTTCTACAGATTGACA
ACAGGTGGCATCATGGCTGCCTCGAGAGACGAACAGATTCGGACATACGGCTGGACATCC
GTTTCGTGTGATCCAAAGCAATGGGGTGGCACGAAGGCTTTCAACAATCCGCCAAAGCCA
CAACTGTGTGCTGACGTCTCAGTCCCGTCTACTGCGCTCGCCCAAAAGTCGATGGAATAC
GCCCAGAAGGAGCTTCCAGCACCTACGTTCAACCACAGCATGCGCGTCTTCTATTATGGC
CTCGCGATTGCTAGCCAGCAATTTCCCGACTGGCAGTTTAGCACGGAGACATGGCTCTTG
ACATGCTTGTTCCACGATATTGGCACCATCGATAAGTACACACACGGAACGTTCATGTCG
TTTGAGTTCTACGGCGGCTTGCTCGCGCTCAATGTGCTGAGAGACCACAATTGTCCTACG
CCGCAGGCTGAAAGCGTTGCTGAAGCTATCATTCGGCATCAGGATCCTGTTGAGGTGGGC
ACAATTCACACGATTGGGCTACTCACTCAACTGGCGACGCAATTCGATAACATGGGCTAT
CGAGCGGGCTACGTCCATGAAGACACTATCAAAGATGTGGTGAAGCACTACCCTCGAAAA
CATTGGTCCAATTGTTTTGCGAGCAAGATTAGGGAAGAGGTTTTCGTCAAGCCATGGTGC
CACTCAACAGCCTCAGGGGAGAAGTTTCCGTATGACGTGGAGCACAACACGCTCATGGAG
CCGCATGATGCTCTACAATAGAACAAGATAACATTCTTTTACCGTGGCACGAGGCTGGAA
GTGGACTGAGGTGACGAAATTCGGACACACTCGATCACGTGAATAGATGACGTAATGAAA
TCTATGATACTCATATTGATTGTTTTTCTATTACCAGTCAAGAGTTTTGTTATGATTGCA
GGTGTTTCAAGCTTAGCAACTCTTGAAGAAAGACGGTCTTGGTAGATGCTTGCAGAGTTG
GCAAAGTTTGGTAGAGCGTATGGTTGATAGCAGCCAGCCAATGAGCGTGCAGACGAAACT
AATCAGTTTGCGCAGAGCTTCGACGCGCAGACAACAACAGCGGACCTGCTGCTGAGCGAA
ACACAATTGAAGGACGTCCTGTGCATGGTTCGTCGCTATGGAGTATCCGTTCGGTAACGA
CCAGGCCAACCTTGATGCTTCCGTGGTAGTATTAAGCCTTGAGCTCGAGCAAGCTTTAGC
AGCACGGCACGCTACTTGATGGTGGACAAACCCC
>Contig119
GTTCATATGTTATCGCTCCAAATTTGGGTGGGTGCATACATTTGAGCAGCATTTATACAG
TGCCCCCATGGACAGAATGTCAGACATACTTCTCGTGACGTAGGCAAGCCACCATCCGAC
TTCCTGTTTCGGCTTAAACACCCAGTGCCTTGTCACGGCACGACACTCTAGCACTCACTG
GTCGTACGATTACGTGTGCACGGCTGTTTTTCGGTGATTTGACCAATGAGCATTCGTTTT
CATTCGATGTAGAATTCTCACACTCCCTCTTATCACTCAATCGGAACCTCACGTATGTAC
TGTGATGTCTAGCGTCAGTAGTATAATTCTGTCGAGGCGGCAGGGGATTTGACCAAGAGT
ACGAAACCTCCAGACACATATTTTTGCACCAATCAGAGGCCTCCAGTAGCGGAGTTATAT
CCTGTACGTTGCTGAGAAATACCAAATGAGTAGAACGCGCTCTCCAGCTACCTACTGCCG
AGCCCGCCTACATTGCTCATACCAGATACTACGGTACCTTATCAAAAACGCTCACCCGTT
GAAGCCTGCCCACTGCTTAACAGTCGAGTAGGCTACATGTAGGGCTCGAACCAGTCAACG
CACTCTTATAGTCAGACATGATTTGCAGTTTGTCTACGCGAAACGCTAATGTGCTGTGAT
ATGTAACATGAATGTTGTAGTTAAGTTTCACAGTGGTTAGTAATCAAACTCTACGTATCG
GGGTTGTTTCAGTTTGTAGAGTGAAGCTAGCAAGGACAGCCAGCAGCTAAGCTTGTTCTT
GTTGGTCAATACTGAGAGCGGGAGTTCCTTTATCTTTGGTCCATGCCCCTAGACTGGAAC
TCAACGGGCCGAAATTGGGCAGGACACAGCCTTTGTCCTTTGTATACTTGTATGGCCTGC
AGATTCCTCAATTTCCGGAGGACAAAAGAGACAATCGAGTCCTCAAACTTGTTCACTCCG
TTAGACGTACCCTAAGAGCGTTACCCAACATGAATTTTTACACTTTCTTCACCCTCCTGG
CAGCTGGACTTGCTGCAGCCGCACCAATTATGGAAGAGCGGAAGCTTGAGAAAAGCTCTG
TCGAGAAACGCGACAAATCCACTGTCCTTTTAATGAAAAGTTTGTTGTAACTAACTAACC
GGCTTGTTCTTGGGTACAGCAAGTAAGTAACCATTGCCTTACACTATTGTGTACC
>Contig120 : sp|O60109|PPB_SCHPO Alkaline phosphatase OS=Schizosaccharomyces pombe (strain 972 / ATCC 24843) GN=SPBC14F5.13c PE=2 SV=1 e-value: 3e-61 blast score:  186
GTCGGTTCGAAGGCGCTGCCGCGGATGACACAGATCAAGCGCAAGCATACAGGTATACGA
CGCTGCACGTGTAAGGAGTGCAATTTGCAGACTTGTCAAACCCACGTGTGCGCCAAGCCT
ACTTTTCATACGTTGAAGTGAGCCGCGTAGGATGCAGCCAAGAGCTTCCGCTCTGCTTGA
CCACCACCACACCGACAAAAGTAGAAGCTCGCAACCTTCAAAAGCGGAAACTCGGGATCT
CTCGACCATGTCCTCCACAGAAGACGAAGCTCAGAGGCACGTTTGCGCCGTGCAATTTCG
CAAGGTGGGTTGTAGAAACTCTCAGGGCAAGCGGGGTATTGGCACGAGAAGGACGGTAGA
GCTGCAGGGTCAATGCAATTCTCTATCAAGTAGGTTCGCGCATGGTTACGCACTTCAGCC
ATCTCAAACGTTGTTCATTGCAATTATCCGTATCACAAGATGAAGTACGCTCTTCCTCTG
ACACTCGCCGGTGCGCTCCTTGCCCAGGGGTGCTCCGCGCTCTGGCTCTTGCCTACCGCT
CGCAACTTCATCTACATCGTGCCTGATGGCTATGGTCCGGCTTCTCAGACCATGGCACGC
GACTACGTGTCTTTGCTCCAAAACGGCGAGAACCCAAAGGCACCTGTTTCCATTCAGCTT
CCCGCAGACCAGATGGTCATTGGCAGTGTCAGGACGCAGGCAAGCAACAACCTGATCACG
GATTCTGCAGCCAGTGCGACGGCCTTTGGATGCGGTGTCAAGACGTACAACAACGGTACC
TCGCCCGTAGCCATGAATCGAACATAGCAGGCTGACATTGCATATCAGCCATCGCAGTCG
ATGATGATGGCCAGCCCGTAGGTTCAATCCTCGAAGCCGCCAAAATGGAAGGTTTCAAGA
CCGGTCTCGTTGTGACCTCAACCATCAACCACGCCACCCCTGCATGTTACGCCGCTCACG
TTGCCGATCGCAACTAAGAAACCAACTCATCATCTCACATCTGATCACTGACGAAGGAAA
GCTCTTACGAGAAGATCGCTGAACACGAGATTGGGTACTCTCACCCGCTTGGGCCTCAAG
TCGATATCCTCATGGGCGGAGGACGCTGCTACTTCAAGCCAAAGTCCGACCCCACGTCCT
GCCGCGAAGACGACATCGATCTTTTCGGCTATGCCAAGGGAAAGGGATACCGTGTCATGC
AGGACCGCAAGGCGTTTGACGAGCTGAAGAAAGGGACAGCCAAGGCCGCTGACTTGCCCT
ACATCGGCTTGTTCAACGACGGTGAGACCTTCAGCTCCACTAACCGCTGCGAAGCTGACG
GTAATCCAGATCAAATGATGTACGAGATTGATCGCCAGCAGAACCCCCAGCAAGAGCCGA
GTCTGCTCGAGATGGTCGAGACGGCTTTGACCTCCCTGGACCGCGCCACCAAGTGGAACG
TCAAAGGCTATTTCCTCATGATCGAAGCTAGCAGGATCGATCATGCCGGACACGCCAACG
ATGCAGTAGGCCATCTCCACGATACCATCATGTACAACAACGTGATGAAGTATGTCCGCG
AGTGGATCGACAAGCACCCGGACACCATGATGCTGTCTGCGGCCGACCACGAGTGCGGAG
GCCTGACTCTCAACGGCTTCAATCCACTCCCACTCCAGGGGGCCAGCATGTCGACCGAGC
ACGCAGAGACACTCTGGAAGAACTACAACGGCACGGACAGGCGCGCATACCTCCGATCCA
CCATCCTCCCGGGCTACGGACTCGGCGATCTGAGCGAGGCCGACGTCGACACCCTCCTCA
AGAACAACAGACT
>Contig121 : sp|P0CB51|CHI1_COCPS Endochitinase 1 OS=Coccidioides posadasii (strain RMSCC 757 / Silveira) GN=CTS1 PE=1 SV=1 e-value: 8e-83 blast score:  296
CATTATCTCGAGCGATTACAGTACCTCAGCCTAAATATTTCAGCACTATGTCGACAGCAG
GCGGGTACAGGAATGTTGCATACTTTGTAAATTGGGTATGCTGGCGTACTGGAAACTTAT
AACATCATGCTGAGTACGCTGTAGGGCATATATGGACGCAACTACCATCCTCAGGACCTC
CCAGCCGAGGAACTGACTCATATACTCTACGCTTTTGCAAATGTTCGTCCAGAATCTGGC
GAGGTGTACTTGACAGACACATGGTCAGACACTGATAAGCACTACGAACACGACTCCTGG
AACGATGTCGGAACGAACGTGTATGGCTGTGCCAAACAGCTTTTTCTACAGAAGAAGAAG
CACCGCCAGATGAAATTGCTACTGTCGATAGGAGGATGGACTTACTCTTCCAACTTCGCA
CAACCAGCTTCGACGCCCCAAGGTAGAGCCAGATTCGCTAACAGTGCGGTGGATGTCATG
ATGAATCTTGGCTTTGATGGTCTCGACATCGACTGGGAATACCCTCAAAATGATGCTCAG
GCAAAAGACATGGTACTCCTGCTTGCCGAGACCCGCAAAGCCTTGGACGCTTACGCCGCC
GAACACACACCAGGAACCCACTACCTCCTGACTGTCGCCTCTCCCGCAGGCCCACAGAAC
TACAACCGTATGTGCCTCGCCGAGATGGACCAGTATCTTGATTTCTGGAACCTGATGGCG
TACGACTTCGCCGGCAGCTGGGACTCGACC
>Contig122 : gi|58258268|ref|XM_566547.1| Cryptococcus neoformans var. neoformans JEC21 transcriptional activator, partial mRNA e-value: 8e-07 blast score: 56.0
CAAGCTCGTTGGGCGATTTCTTCATTGCCATTCTGCTGCCAAGAGCTGTTGTCTCCTTTG
TTGCGATTTTCCATACCCTTTGTTGGTGGAGGAAGCTTTTTTTTTCACAAGGTGTGCTGC
AAGTTTGTTTGTGGCATGTTCTGGAGGTTGGATCTGGACGTAGCCGCTGGGCGTGCTGAA
AGCTTGCTTTCTTGGGTTCTCAACAGTCAAATATCTCTGCATCAGAGTTAGCAAAAACAT
ATCATTTCAACGTACACAGTCCACGGTCGACAGTAGGCATTGCAGAGTGACGGCACGGAT
GATGCTATGTTGTTATGGTAGTAGTGGGAGTAGTAGTAGAGATGGTAGTAGGAGTAGTAG
CAGAAGTAGCAGTAGCAGCAACTGCAGTAGCAGCAACAGCAGCAGCGGCGGCAGCAGTTG
TAGTAGTAGTGATAACGAGAGGGCATGCCTAGATAGCTTATAAAGCTGTAAATGGATTAT
GTGGAGATTGAGATTAACCCGTATTCCCCAAAGGAACGATATATTGATGGCAATCACAAT
GTGCTATCACGGGATCGACAAGCGAAACGTCATGCAGGCGTGTGATTGGCCTGCGTCGGG
TTTGGGTAGAATTACGCAAAAGTCAGAATACTTCCTGTCTGGACTGCAACGATGTGATTC
GACGTTGGACGACGTGGCCTCATACAGGAGAGATGAAAGAATTTTCTGCGTAACCCTTTA
CCATTTTTTCTTTGTCACGTTAGTTTTGGTTTCATTCTTGTTTTTGTTTAGTTTTGTTTT
TTT
>Contig123 : tr|I6ZP00|I6ZP00_ALTAL Polyketide synthase PksC OS=Alternaria alternata PE=4 SV=1 e-value: 8e-106 blast score:  382
AGGCCAACGGCTATCTCGAGGACGACAACCTCGACGTCGCTTTTGTCGGTCGCATGTTCC
AGAAGAACCCCGGTCTTGTCTGGCAGTTTGCTGACGATCTCGGCGTGGAGGGTCGATGGG
CCAACCAGATCCGCTGGGGCTTTGGTGGCCGCGGTAAAAAGTAAGAATTTCACAATACCC
ATGTGTTTCTTAGCACGGACACTTCAAGTTTTAGACTCGTAGGAGGTAGAAGCCTGAAGT
AGATGTTGTAATCTCAAACTAATGCACCCAACACTGACGTTGCCAGGGATCAGGTTGTGA
ACAAGAAAGCGTTTGCAAATGAAGCTGCTTTCACGCTGCACAAGATGGACTAACCAATTC
GTAATCACGATGGCTGCTCTTGAACGTCTCCTACACGTGTTGATTGCAAGACGGTACACG
CTAGGTCAGACTGCCGGAGCTCCCTCATTGGCTGTCTCAACAACACCACGACGTCATGCA
TCATAAGTGCTCAATGTACCCGCATCAAGCTTTTTTCCACGCGTTACTGCCTAGACCCCT
GAACACTGCCAGATGGCTTACACTGCATTTCCTCCCTGTTCCACACCAGAGAACTCATTG
CAGCTAACTCAGAACCGAAGATGGGATTACTTGGCGGATCAGAAAGTGTCGTGGACCCTG
CAGCTCGGGACAAGTATCTCCTCCAAGGTAGGATGGATCAGCCTCTCGCCATCCCATCTA
ACCTCCACAGTAACCGCCGGCCCATCATACGATCCAAACACGCACTCTCAGGTATCCGTC
AACAGCCCAGAAGTCCACAGAGTCGACAACAGCCTCGCAACGTCGTACCTTCGCGTGCGC
ATAAAAGACTACCACGGCCTTCCCAAAGATGCGCCCAAGAACTGCTCCTACTTCAACCAC
CCCCTCCACACGTCGGATCGATACTCTGTGGCATGGTCTTTCGTCCCCAAGCAGGACATC
TCTGGCACCGACTTGATCATGGGATTTGACTTTAGCCACCCTGTGCGCGACCGCTTGCCG
CCGGGGACTAAAACAGCGGTCAAGATCGCGACCAACGTGCTGGACCCAGGGCTGTATGCC
GACCCGTACAGCGACGAGCCGTATCTGTACGGGCCGGCGTTGAGCAGTATGTTTACCTTT
CGGGTTGGCGGGACGGTGGAGGAAGTTGGTGCCGAAGAGCAGTTGAAGCGGTTGGAGGGT
GAAAACGACGGCGTGGTGGAAGAGAGCGCCACTCTGTCCGGTGAGCCTGTTCGTGAAGGC
CAAAGGATACCGGGTTCTTGGAAAGCGCGGAGGAAGTTCTTCCTTGACCAGTCGCAGTTG
GAGAAGTTCACGTTTGAGAAGGGGAGGATGTACCACGCCGACTTCTTCAACCCGCATCTG
GACTTTAGCAGTTTCAGTCTCCGGTTGCCGGGGTTTTCGATCAGTGTCGCCAAGTACGTG
GACGAGAAGACGCATCACCTACGGTTTGTGCTGAAGAGCAGAGAGAGCGGGGAGGTGGTG
TTTGTTGTGTTTTTCAAGTTGCTGTTTGGAAAGCAGCTCGAGGAGACGCTGGCGGACAGG
CAGAAGAGCAGCACAACAGAAACGTCTCAAAGTCCCGAAGCAAAGCAAGACCAAGGCACA
GACGAACCCAGGCAGAAGAGCACGCAGCGAGAGATTCTGGGGGGAAACCAAGCGCCATCA
TTCCAGGAGCCCAAAGGCTTCGCAGCCCCCAAATCCTTCACGCGAGACAACGAGAGCAAC
TACACTCTGAATTCAGCAGCGAACACCCTAGCCCAGTCGATTTCTTCCGTGTTCGGCGCC
ATGGGCTTTAGCAACCCGTCCGATTCTGAGAGCGAAAACGCACCTCCCGCGAGCAGGTCG
CACGCAGCACCGCTGGACAGCCTGGACGACAAGACGGTCGAGACCCACCTGCGGGACCAA
CATGGGAGTAGCCGTCAATGAGCGTGTGCTGAAGGGATGGCATTGCACGGTCGAAGCGTC
AGATATGTTGGTAGTAATAAAAACGGAAGAGCAAGAACCAAACCATCCAACTGAAATGTC
GCCATTCTTCGAACTGAAGCAAACCGCTGAACCCCACATCAAACCACACTCCCCGGATCC
AGCCCGCGGCGACACACCACAAAACAACTCACTCCAGCGGCAGTGTGCCCACAACCTCCA
GAACCACGCCTTCTCTAGCCCTCCCACCCGCATCATCAGCAGAAAAGCAAGCTAACCCAC
GCTACGCACAGCAATGGCAACGAGCACGCTGACGGGGAGGGGAGTGAACCGTACAGACAC
AGTGGCGGACGAGCGCGAGTGGCACGTTGTGTCGATGTGGCTGAAAGAGAGAAATTGAAC
GCGGGGGGGTTGTAGGGTGAAGAGCGTGGTTTGCAAGAGCGGGTAGTGCCTAGTAGTGTA
AGCAAGCGCAAAGAACGAAACCCAGTCAAAGCAAGAGACCAAAAGAAGGTAACCATATCT
TCAGAATCCTAATCGTATCCTTAAACATATAAACCTTTACTTCTTCTTCTTC
>Contig124 : tr|I6ZP00|I6ZP00_ALTAL Polyketide synthase PksC OS=Alternaria alternata PE=4 SV=1 e-value: 8e-106 blast score:  382
AGGCCAACGGCTATCTCGAGGACGACAACCTCGACGTCGCTTTTGTCGGTCGCATGTTCC
AGAAGAACCCCGGTCTTGTCTGGCAGTTTGCTGACGATCTCGGCGTGGAGGGTCGATGGG
CCAACCAGATCCGCTGGGGCTTTGGTGGCCGCGGTAAAAAGGATCAGGTTGTGAACAAGA
AAGCGTTTGCAAATGAAGCTGCTTTCACGCTGCACAAGATGGACTAACCAATTCGTAATC
ACGATGGCTGCTCTTGAACGTCTCCTACACGTGTTGATTGCAAGACGGTACACGCTAGGT
CAGACTGCCGGAGCTCCCTCATTGGCTGTCTCAACAACACCACGACGTCATGCATCATAA
GTGCTCAATGTACCCGCATCAAGCTTTTTTCCACGCGTTACTGCCTAGACCCCTGAACAC
TGCCAGATGGCTTACACTGCATTTCCTCCCTGTTCCACACCAGAGAACTCATTGCAGCTA
ACTCAGAACCGAAGATGGGATTACTTGGCGGATCAGAAAGTGTCGTGGACCCTGCAGCTC
GGGACAAGTATCTCCTCCAAGGTAGGATGGATCAGCCTCTCGCCATCCCATCTAACCTCC
ACAGTAACCGCCGGCCCATCATACGATCCAAACACGCACTCTCAGGTATCCGTCAACAGC
CCAGAAGTCCACAGAGTCGACAACAGCCTCGCAACGTCGTACCTTCGCGTGCGCATAAAA
GACTACCACGGCCTTCCCAAAGATGCGCCCAAGAACTGCTCCTACTTCAACCACCCCCTC
CACACGTCGGATCGATACTCTGTGGCATGGTCTTTCGTCCCCAAGCAGGACATCTCTGGC
ACCGACTTGATCATGGGATTTGACTTTAGCCACCCTGTGCGCGACCGCTTGCCGCCGGGG
ACTAAAACAGCGGTCAAGATCGCGACCAACGTGCTGGACCCAGGGCTGTATGCCGACCCG
TACAGCGACGAGCCGTATCTGTACGGGCCGGCGTTGAGCAGTATGTTTACCTTTCGGGTT
GGCGGGACGGTGGAGGAAGTTGGTGCCGAAGAGCAGTTGAAGCGGTTGGAGGGTGAAAAC
GACGGCGTGGTGGAAGAGAGCGCCACTCTGTCCGGTGAGCCTGTTCGTGAAGGCCAAAGG
ATACCGGGTTCTTGGAAAGCGCGGAGGAAGTTCTTCCTTGACCAGTCGCAGTTGGAGAAG
TTCACGTTTGAGAAGGGGAGGATGTACCACGCCGACTTCTTCAACCCGCATCTGGACTTT
AGCAGTTTCAGTCTCCGGTTGCCGGGGTTTTCGATCAGTGTCGCCAAGTACGTGGACGAG
AAGACGCATCACCTACGGTTTGTGCTGAAGAGCAGAGAGAGCGGGGAGGTGGTGTTTGTT
GTGTTTTTCAAGTTGCTGTTTGGAAAGCAGCTCGAGGAGACGCTGGCGGACAGGCAGAAG
AGCAGCACAACAGAAACGTCTCAAAGTCCCGAAGCAAAGCAAGACCAAGGCACAGACGAA
CCCAGGCAGAAGAGCACGCAGCGAGAGATTCTGGGGGGAAACCAAGCGCCATCATTCCAG
GAGCCCAAAGGCTTCGCAGCCCCCAAATCCTTCACGCGAGACAACGAGAGCAACTACACT
CTGAATTCAGCAGCGAACACCCTAGCCCAGTCGATTTCTTCCGTGTTCGGCGCCATGGGC
TTTAGCAACCCGTCCGATTCTGAGAGCGAAAACGCACCTCCCGCGAGCAGGTCGCACGCA
GCACCGCTGGACAGCCTGGACGACAAGACGGTCGAGACCCACCTGCGGGACCAACATGGG
AGTAGCCGTCAATGAGCGTGTGCTGAAGGGATGGCATTGCACGGTCGAAGCGTCAGATAT
GTTGGTAGTAATAAAAACGGAAGAGCAAGAACCAAACCATCCAACTGAAATGTCGCCATT
CTTCGAACTGAAGCAAACCGCTGAACCCCACATCAAACCACACTCCCCGGATCCAGCCCG
CGGCGACACACCACAAAACAACTCACTCCAGCGGCAGTGTGCCCACAACCTCCAGAACCA
CGCCTTCTCTAGCCCTCCCACCCGCATCATCAGCAGAAAAGCAAGCTAACCCACGCTACG
CACAGCAATGGCAACGAGCACGCTGACGGGGAGGGGAGTGAACCGTACAGACACAGTGGC
GGACGAGCGCGAGTGGCACGTTGTGTCGATGTGGCTGAAAGAGAGAAATTGAACGCGGGG
GGGTTGTAGGGTGAAGAGCGTGGTTTGCAAGAGCGGGTAGTGCCTAGTAGTGTAAGCAAG
CGCAAAGAACGAAACCCAGTCAAAGCAAGAGACCAAAAGAAGGTAACCATATCTTCAGAA
TCCTAATCGTATCCTTAAACATATAAACCTTTA
>Contig125 : sp|Q92275|BAR1_SCHCO Pheromone B alpha 1 receptor OS=Schizophyllum commune GN=BAR1 PE=3 SV=2 e-value: 6e-19 blast score: 92.8
CAGGCCGACTACACAAAACACCAACGACACCAACGACACTAACGACGATCTCCACATGTC
TTCATCCCTTCATCCTCACTTCGTCTTGCTATCATGGTAGACCACTTCAAACACCTGCCC
AACCAGTCAGAACAAGGTTCTCAACATCCTGCGGCTTCTGTTGTCAGCTCGCCATGCACT
TGCACGCACATAGAGCCTGCCTGTCTGTTTGTAGTTCTCCAGCAGCACACAGTCGCAAAG
CATACAGCTTGCACGTGCCATGAATCAGACTCAATTCGATAGACTTGAACGCTATGCTCG
ACCACTCTGCACGCTTCACAGATATCGCCCTTCACAACGAGCGCGCAAAATTCATCAAAA
ACACCGTCATCAATGCTAGACTTGCTGTGTCTCTGAATCCACTGTATTGCTGTTCAACAA
TTCCGTTTGGCGTTGTGAGCCCACGCTTGGACCTCACCACCTGCAGTGCACGTCGACCAT
AGCGCCGGGTGAAACCATGGAAATGCTGTGGAACGCCCTCCACCCAACGCTGTCGAATTT
TTCGGTGAGCACAGCCGTTTTTCAAGTTACGGCCTTGCTTTCACCTGCACGCCTTAGAAG
TCAAACAGAAGTTGCTATTGAGAGGTATTGACAACTGAGACAGCTATTCAGTCGAGCAGA
TCTCTATTGCGCGACGACAGTATGGATAGTGACGCCAGCTGCTTATTGACTAAACTCTCC
TTCTCATCAATCTCTCTCGGTCCTCGATTCTTCAAGTCGTTATCTCAATTCTCAATTCAG
TCCTTCGTACAAACAGACAACACACAAGCCTCAGTCGAACCACACACTCAAAACCCAAAC
GCAATCCAAGCCGACGCGGCAGCAACTAAAGGACCACAACAGCTTACGCCATCGTTCCCG
CAGCTGGTGTAGCCATCAACAGCCATCTCACCCGGGACTCATTTGATAGCCAACGTCATG
TCCACAGGCGATACTCCAATCTACCTCACAGCCATCATCTTCTCAATCCTGGCTTGGTTC
TCCTGGCTTCTCTGTATAGCCCCCCTGGTATGGCACTTCTCACAGCGGAACGTCGCTGCC
GGCTCGCTCGTCCTTTGGATCATTCTCACAAACTTCTCTCTCGGCATCAATCCTATCATA
TGGCCTCGTGACAATGTTGAAGAGTGGTGGAACGGCAATGTTTGGTGCGACATCAACGTG
CGGATCCAGGTTGGAGGCCAGGTCGGTTTAGCGGCGTCCATGGTCATGATTCTAAGGAAG
CTCGCCAAGGTCATGGACACTCGAAATATCACTGTTGCATCGAGCAGGAGCAGCAAGCTC
AGGGAACAGCTCATCGAGTTTGCCTGGTGCTGGTGCTACCCGTTAGTTCTGATTCTGCTC
TACATCCCCGTTCAGTCAGTCCGCTACAACGTCTGGGGCATTGAAGGTTGCATAGCTGCA
TACCGTCCGACGTGGCAGAGCCTGGTGTTGAGCGCTATGTGGGTACCGATCACCATGACC
GTCGCTGTCTACTACGCAGT
>Contig126 : sp|Q10058|YAM3_SCHPO Putative oxidoreductase C1F5.03c OS=Schizosaccharomyces pombe (strain 972 / ATCC 24843) GN=SPAC1F5.03c PE=2 SV=1 e-value: 5e-07 blast score: 40.0
CCCCCCTCTCCTCAACGCTGCTCTTCAGCCACTTGCAGAACCTGAGCGGGTCAATCTGCG
CTGTCGTGCCGTCTCTGCTGATGACCTCCATAATCCCGTCTTTGGTCCTGCGCAGCCACT
CTGGGCCAGCTACATCTTCTTCCCAGGGGCGGTTTCGATTCGCAAGCTGCGCGCGCGACG
TGCCATTCTCAAGCCAATCCTCGCCGCTGCCAGAAATAGCAGACTCGGAGTCCTGCGAGA
GAGAAATGCCGGTGGATTGCGAGTAGCCCCAAGTCTGCCTCCCGTTGTGTTTCTCAGCAA
GGCTCTTGTGCAGTCCGAACGAGAGCGCGCCCAGCGAGGCTACAGAAGGCGCAAACCCTG
TGCAATCACAAGTCAATCAGCCGCGTTCTTCAACTCTACCACATACACACACAGAACTTT
TGACGTGTGTAGCATGCAAGACGTACAATCTTGTGCGCAAAACCCCGCGGCGAGTCCACT
CGCACAGTGGAACAGCTCGGGACTGCTATCGACAAGACATATCGACCGTGGTCTTGTGTT
CCCACTCTCACACAAAAAGTACGCGGCGCTGAGCCCGATAATCCCACTGCCCAGGATAAC
CGTGTGCGGCTCTGTCGGCGACGTCGATGTGGAGCCGTGACCATGGACGTTGGGAACAAT
AAGCGATGGCATGGTTGGGGCGGGAGGGGAGGTGGGGGTCTCCGTTTCTGACCAATTGAA
CGAACGCCCTCACGAAAACCAAATTCAAGAGTCAAAACACAAGTCGTGAACAAACCTCAT
GCTTATTATACCCAAGAACAGCGCAGTAAAGGCGGGACACTGCTCCCCGCTCGTCAACCC
ACCAAGATCTGCTCGTGT
>Contig127
ACCGCTGTCTAGTCTGCTCATGGCGCTGTGTCTACGAAGCTTGATAGAAACTCCATCAAT
ATAGTGTTTTGCTTCTTCCACTTACCGTCTCGTTCTTACCCCAAATGACAGCCCTATACT
GCAGCTTCGCTTCACAAAGCAACCCTCGACGCGGCAATACAGAGCAAAAAGTACGGCAGC
GAACCCGCCTTCTCACTCCTGAATACCCTGACCTTAGCAATCAA
>Contig128 : sp|P25491|MAS5_YEAST Mitochondrial protein import protein MAS5 OS=Saccharomyces cerevisiae (strain ATCC 204508 / S288c) GN=YDJ1 PE=1 SV=1 e-value: 1e-13 blast score: 71.2
TGGAGATCGCGAGACCGTTCCATGCACTCGACGTTAAAAGCGAGCCTCACTCTTGCACCA
CTCGCCCAAGACCGAGTTACTTTCGCGCACACACAAGATACCCGTTTGAGTTTTATAATA
TCTAGTCACAATGGTCAAAGAGACCAAACTTTACGATTCGTTAGGCGTATCATCGACAGC
CACGCAAGAAGAAATCAAGAAAGCATATCGCAAAGCAGCGCTCAAATGGCACCCGGACAA
GAACAAGGACAACCCGCAGGCAGCCGAGAAGTTCAAAGAAAAGGCTGAGCCTCTCAC
>Contig129 : sp|P42041|ALDH_ALTAL Aldehyde dehydrogenase OS=Alternaria alternata GN=ALTA10 PE=1 SV=2 e-value: 6e-75 blast score:  276
CCTCATGCTGGCGGCATAGCGGCGACTACTTAAAACCCGTCTACCCCTCGTCCTGAGCAC
GCAGCCCTCCACTGACCTTTTGTTTTCTTTGATACCCCAATTCGCAAACAGAATCATGTC
TGACACTTCGGTGAAGCTCAAGACCCCTCAGACGGGCGAGTACGAGCAGCCCACTGGCCT
CTTCATCAACAACGAATTCGTCAAGGCCGTTGACGGCAAGTCGTTTGAGGTCATCAACCC
CTCCACAGAAGAGGTCATCACGTCCGTCCAGGAGGCATCCGAGAAGGATGTCGACATTGC
TGTTGCAGCTGCCCGCAAGGCATTCAACGGCCCATGGAGGAAGGAGACACCTGAGAACCG
TGGAAAGCTCCTGGTGAAGCTTGCCGATCTGTTCCTCGAGTATGCCGACCTGCTGGCTTC
GGTCGAGGCTCTCGACAACGGCAAGGCCTTCTCCGTGGCCAAGGACGTTGATGTGAAATC
TGCCGCTGGCTGCTTGAGGTACTACGGCGGTTGGGCCGACAAGATCGAGGGCAAGGTCGT
CGACACATCACCCGACACATTCAACTACATCCGCAAGGAGCCCATT
>Contig130 : sp|Q10264|PSO2_SCHPO DNA cross-link repair protein pso2/snm1 OS=Schizosaccharomyces pombe (strain 972 / ATCC 24843) GN=pso2 PE=2 SV=3 e-value: 8e-19 blast score: 92.4
ATAGCCCCGACAGGTATATAGAGAGAGAGGGTTGCAAAGCTGGGAGCGACTGTCCCTACA
GTCGCCTCCCAAATTGCTTGGTCAACTATCATAGGCGGCCAATCAACCGTTGAGACGCTA
CCAGACAGCCCGTGCACCTCGAACAGCACTGAGGGGCTACTATGTATAGAATTGCTCCAG
ATTGGTGTAAGCCACATCTCGTATTGTCTTCCTTTGCAATATCGTCACGGAGAGTCTGCT
CCGCCATTTGTCCTTCGAGGTAATGAATTGAATACGTGAACTCTATCACGTATTACGACC
GGGGCTGAAACATGGGCCTAATGGCATCAGCCCTATAATGGGTTACTCGAAACATACCCC
AGCCTGTCGGGTCCGGGACTCGCCGTAACTTTCGTTGACAGCCCTCGCGATCTCGTAGCG
TCTTGCAGCGCCCAGCGCCTTTTTTTTTCAACGTGCGATACAAAGCCATTGGCAGTGTTT
CCAAGCATGTGATTTGGCCACCTGGCGCACGAAGAAGCTGGAAGCTGTCTCCATGGATCG
GCGTACTAGAAACTGCCGACGCGTACCAACGCTAAAATTCAGACAGCCGGACCGAAGCAA
ACGCAAAAACGAGGACAAGAAGGCTGCGAAAGCTTGTACTGCGTAGGTAGCTGAGTGGCG
CATGTAGACAATGTCCGCCTGATATCATCGAGCCATTCTGCCGGAAATCTTGCCTTTGCT
TTTTGTAGAAATCCCCAACACTCCGGCAGATCCCCTGCGGCGCAGATCACTCGCGGCACC
TCCCGTACGCATGATGCTTTTTCGATCGTCGTGATCTGATCGACCAGACTGCGCAAACTG
CCGGAACAGGAGCTCGTGCAGAGGCAGAAGAGGTAAGAAATCGACGTTACTAAACTCACT
TCCCTTATCGGGCACGCGCTAGGAACCCGCGGAAGTATACAGTAGAGGACCCGCTTCGGT
ACAAGCCGAGTGCTTAAAGGTACCGTTGAGTTGTCGGCTACGTACGGGTGAGTGGAGTAC
GACTACGCTGGCATGCAGCTTTGTAGACTCGTCCTCCTAGTGTGAAGTTGAGTCGGACAT
CTACTTCACCAAATAGCACTGTGTGTATATTGTGTATATCAATATCTATCATGTCATCGT
TACTGTGTCAATGTTGACGCTTCAATGCATGTTGCAGATAATCCACATCTTATCTGCCAG
TGACGAGGCTGCGTATCTGGCAGGGGAAACATCACAAGTTTACGATGCGGATGGATCATA
AAAAGTTGTACTGTGACCAGCCATGCGACCTCCAATGTTGGGTGGGTTTGCTCTTATCTA
CTCTCGCTTCTCACCGACCACAACAGCCATACTTGAAAAACGTCCCAAAACAACGACTAT
CAACACCACCCGTCTTCTCCAAGCTTGAACAGCCCATTCTTTTTCTTATCAGCTGCCCAC
TTCTCACACCATCCCTTCATCCTCTCTCTGCTTTTCGCCGATCCGACATTCACCGTAGGG
ATGATTTTATCAATGTTTAGAGCGCAGCAGAACATTGTTAGCTCTCTGAAACTGCTGTGT
TCAGAGTATGGCACACCGAAGCAGGATGCTCGGCTGGTGCTCCCTCGCTGAGGGGTCAGG
>Contig131 : sp|O13880|VHT1_SCHPO Vitamin H transporter 1 OS=Schizosaccharomyces pombe (strain 972 / ATCC 24843) GN=vht1 PE=2 SV=1 e-value: 7e-49 blast score:  191
CTGCGTCCCAATGCCGACACCTACCACACCAAAGTACATCATGACCAGCGGCCACAGCCT
CCAGTCAATGAGTACGTGCCAAACATCCTTCATATCCCACATGCGACGGTGGTAGACTCT
CGTCAAATCCTCGTAGTGAATCCTGGCATCCTCGCCCGTCAGCGCAGGCTTGCTCTCAGG
AAGAAACCGCTCCAAGCCAGTTCGAACGCGAGTCTCGCCAGGAGGAAGTGGCCGATCCGG
CAACCACCAAAGCAGTGAGATGCCGACCAGGAAACCGACGACACCGTAAAGCAGAAACAT
CCACTGAAAGCCAACCAGCCCACCCAGGCCATCCATTTTCTGAAAACCGGCTGAGACTAG
GCCGACAACGGCAGCAGAGACCTGTGACGCGGTGAAGTAGCGTCCAATACGCTTACCTGT
CCTCGATGGAGGGTAGAATAGGGTTAGATAGTATGACATTCCAGGCCACATGCCTGCGAT
GACGATACCAAGGAGCAGACGAAGAAGACTGCCCTTTGGTCAGCTTGGCTTTTTATCCTT
TACACAATTCAACACGTACTAGAAACTCCATGCAGCTTTCACAGCCGTGAAGCACATGCC
AATGATGGCGACAGAAATGACGATCCTGCTCATCCACGCATGCGGGCTGACTCTCGACAT
GACCAGATTCGAAGGCAGGTCGAAGATGACATAGCAGACATAGAACAGCGCCAGACCGGT
AGAGACTTGCTTGGGCGTCAAGCTGAGCTCGGAAGCAAGATCATGGCCTTGTTTGATGTT
CATCGTCTGCGCCAGTCCGATGTTGGATCGTATGGCCGAGCACATGAAGTAGAGGATCCA
GAAGGCAGGCAGGATTCGACGATCGAGTTTGCTGGACACTGTCAGAGTGTACCTCTAGAT
GAGATCAGGAAAGCATGAACGTACGCGTACACTTTCTCTATCCTCTCGATGTCGACTGCG
TCAGGTCCAATCTCAACATCTTGATGCAAGTTTCCATGCTTTGGAGCAGTCGTCTCTTCA
ATCTGCTTGTCAAGCGCAGCATTGTCGTCGATTGCTGACACCATCGTGAACACGGAGGCT
CAGTTTTCGACAAGGAAGAACGATGCTAAAGAAGTCAAGATGAAAAGATCAGATGAAATT
CGCCAAGAGAGGTGAGCAACAGTGGTTGTATCAGCTACTAAACCGAT
>Contig132 : tr|B6HVR3|B6HVR3_PENCW Pc22g19300 protein OS=Penicillium chrysogenum (strain ATCC 28089 / DSM 1075 / Wisconsin 54-1255) GN=Pc22g19300 PE=4 SV=1 e-value: 2e-46 blast score:  188
TGGGAGGGATCTGCATCCTGAGGTGTTCGAGAAGAAAATCACAGGCAGAATCGAAGGAAA
GGACGACGAGCGCGGCAGAAAGTGATCTCAGCACGGAGTTGTGCAGAACATCGTCTATGC
TTCATGGCGCTCGGGGTAGTCAGCCGCAATGCAAGATGGAGATCGGAAACTTCCGTGTTC
TTGACAAATGTTCGCAGGCCGATGGTGCAGGCCATGTTAGAAAACAAGTATTCACTGTGA
TGGCCAGCTCGGTTTGCGATACATCTTCTTCCCGTTCAGCGGCGGTGAAGCACACAACTA
CAGTCTGGTCATCTACCGAGAAGATGGTGAACTGATCTGACAATCTGGCTACGGCGACTA
CGCTGCCTTTCGACCAACGCCCCTCTTCGGCGAACCAATCCTTGCCCATTCTACCGGTGT
TACGTTTTTCGAGCCTTGGGGCTTCGGGTACGGCAATGTGAAGATCCTTGCTCAGCACTA
TGAGAACATGTACAACGTCACGCTCTAGAACGCTACGTTCCCATTGGAGAGCATCTCCCC
GCTGTATGATCCCACACAGTATAAGCCACTCAGCTGGATCGACATGCACGAGAATCACAT
CACATCTGAAGGTTTAATATTCTTGGGTGCTATGAACGTCACGCCGTGGGATCTGTCCTC
CGTTGGTGGGCCAAAAGATGGCTGGATTGTCGATTCCATCGCTCTTGAGATCAACGTGAC
CAAACAGCGCGATTCTCTGGCAGTGGAGCCACCTCGACCACGTTGATGAGATCTCGCTAG
CAAGTGCTGTACCGACCTATCCACTGGGTGATTTGGGAGCGAAAAGCAGTTACCCCTGAG
GTCCATTCCACATCAACTATATTGAAAGGTTTGGAGACGGAAGTCGGTTGGTCTCGTCGA
GACATTACTGCTCGATATTCAAAGTCAACCGCAACGGTACTGTAGAGTGTACCTTGAACG
TTAGTCTCCAAAACTAACCCTTGCGGGTTTTCCTACTATCAGCGACTCTGCTAGTCCGTT
ACAGGGCCGCTCAGGTGGTGACTTCACCCTCGCCAACAACCTCTCATCCTGCTACCAGCA
CGACGCACGCCTACACTCTTCCAACACCACAAACACTACCATCATCTCTCTCTTCGACAA
CGACAACAGCGCCGTTGTTTCTCATGTTGATAGCACTACCGCCATCTTCCTCGCTCTCGA
CACTCATCTCATGACTGCCACCCTAGTTCAAGATTTTTCAGACCCGAACGATACTATCTA
CTCCGTCAGCGAGGGTAACATGTAAGTCGTCCCATCTTGTCACGTTTTTCTCGGGTACGG
CAGTGTGCCAACGCTCAAGGAGTTTGGTCAAGATGGCAATGTGGTCTTGGACCTGAAGTG
GGATGAAGCAGAAAGAGTACAGAGCTACAGAGACTACAAGGCGGAGTGGGCAGGTAATCC
CAGCAC
>Contig133 : tr|E3QBM9|E3QBM9_COLGM MGT family Glycosyltransferase OS=Colletotrichum graminicola (strain M1.001 / M2 / FGSC 10212) GN=GLRG_03512 PE=4 SV=1 e-value: 2e-28 blast score:  128
CGATGTGCTTTCCTGCCTTTTTCGCCTCAAGGACGTCGCCCCACCATTCAGGTAGAGCAC
GCTCGGCAATGCCAACATTGACTGGTGCACCGGTAAACTTCAGATTAGGTCGGAGGTCAC
TCCTTGGGTATTCAAACTCAGGAACACCGTACTGGAGATACACGTCTGACGCAGCCACAA
ACATGTCGAACATGCTGGGAGATGATCTCGTGGCGCCCATTTTCTCCAAAACTTCTCGGG
TGTGCTTATTCCACTCGCTGTCAGGATAACTGATGTACTGCGCCTGCTGCGCCTCAAAAT
GGATTTGCTTAGAGTCTGCGCTGGTGTCTGGGTGGCGACCAGATCTGAAGGGGAATGTAT
CGTTACTGGCAGCTGGGTAGGGGGCTAGCCCAATAGACATGGCTGCATCTGGTCGAATAC
CGGGTACACCCAGCATGACGGGTGCGAGACCACCAAATGTACAGTCGGCGATGTATATGA
GTGGCTGCTCTTGTCCATACTTCTCGCGCACCTCGTTAAACGTTCGTTGAAGAGTGCGAT
GTTGCGCCGGGATCTCATCGATGAAGATTGTGTTGAAGGCGAAGATCTCTAACTCATCAC
CTTGCAAGCTCAGAAATGTAGCCATCTTATCTTCGGCCATCATTCCGAAGCCCTTGCCTT
CTATAGGAACGTACGTCGCACCAATCGACTCAATATGATCCTTGAAGTCAGGACCGGTAA
GGAATATGATTGGATAGCCTAATTGAATAAGGCCTTCAGCTATGGTGGTGATCTTTTCCA
TATGGCTTGGGAGTAACAGTTACCTATCTATTCGAATAACGGAAAGATCATTGACTAACC
TGAAGGCCGGTGTGGAGGCCATGATTATAGGTGTCTTCGAACGTGGTATAGGCATGGCAT
TCTTGCTGAGCGTAAAGGCTGGCGAGAACACGTTCGAATATTGAACATAGAACAAGGCAA
TCAGTGGCAAAAGCCCCACGAGTAATAACGATGCAGACGGCATTGTCGAATTGCTGAGAG
GATTGGAACAGGAGAAAACAATCAACAAAAGAACCAGAAGGATACTGAGATGTCAGTAGT
GATTACGCTGGCCTTATATACTGCAGTACACCAGCATTGCTTACGTCGCGGTCTTTCAGG
CTTTCGACAAGCAGTAAGACGCGCCCATGCTGACTGTCACAGGTACTAATTGGGCTAGCC
TCGTGCCACTCGTGAGCTTGTTTGACGAAGATTAGGAAGTCGTACATATGGCGCTCGATA
ATGTTTTCATCACGCGTCCGCTGCCTTTGCAGATGGTTGGCCGCGATCGACCGGCGCACT
CCTTGGATATGAACAAATCATCAAAAACAGGGGGAATCGATCAGATACGTGAGCAGATGA
GAGATGTATAGTGGGTGCTTTCGAATGTAGTGGGGTGGCTGGAGCAAACGTTGGTCATCG
CTAGATATGGTACCCAATTGTCCACGTCGAAGCATTTGT
>Contig134 : tr|E3QBM9|E3QBM9_COLGM MGT family Glycosyltransferase OS=Colletotrichum graminicola (strain M1.001 / M2 / FGSC 10212) GN=GLRG_03512 PE=4 SV=1 e-value: 2e-52 blast score:  173
ACAAATGCTTCGACGTGGACAATTGGGTACCATATCTAGCGATGAAAAACCCTCACGCCA
GCCACCCCACTACATTCGAAAGCACCCACTATACATCTCTCATCTGCTCACGTATCTGAT
CGATTCCCCCTGTTTTTGATGATTTGTTCATATCCAAGGAGTGCGCCGGTCGATCGCGGC
CAACCATCTGCAAAGGCAGCGGACGCGTGATGAAAACATTATCGAGCGCCATATGTACGA
CTTCCTAATCTTCGTCAAACAAGCTCACGAGTGGCACGAGGCTAGCCCAATTAGTACCTG
TGACAGTCAGCATGGGCGCGTCTTACTGCTTGTCGAAAGCCTGAAAGACCGCGACGTAAG
CAATGCTGGTGTACTGCAGTATATAAGGCCAGCGTAATCACTACTGACATCTCAGTATCC
TTCTGGTTCTTTTGTTGATTGTTTTCTCCTGTTCCAATCCTCTCAGCAATTCGACAATGC
CGTCTGCATCGTTATTACTCGTGGGGCTTTTGCCACTGATTGCCTTGTTCTATGTTCAAT
ATTCGAACGTGTTCTCGCCAGCCTTTACGCTCAGCAAGAATGCCATGCCTATACCACGTT
CGAAGACACCTATAATCATGGCCTCCACACCGGCCTTCAGCCATATGGAAAAGATCACCA
CCATAGCTGAAGGCCTTATTCAATTAGGCTATCCAATCATATTCCTTACCGGTCCTGACT
TCAAGGATCATATTGAGTCGATTGGTGCGACGTACGTTCCTATAGAAGGCAAGGGCTTCG
GAATGATGGCCGAAGATAAGATGGCTACATTTCTGAGCTTGCAAGGTGATGAGTTAGAGA
TCTTCGCCTTCAACACAATCTTCATCGATGAGATCCCGGCGCAACATCGCACTCTTCAAC
GAACGTTTAACGAGGTGCGCGAGAAGTATGGACAAGAGCAGCCACTCATATACATCGCCG
ACTGTACATTTGGTGGTCTCGCACCCGTCATGCTGGGTGTACCCGGTATTCGACCAGATG
CAGCCATGTCTATTGGGCTAGCCCCCTACCCAGCTGCCAGTAACGATACATTCCCCTTCA
GATCTGGTCGCCACCCAGACACCAGCGCAGACTCTAAGCAAATCCATTTTGAGGCGCAGC
AGGCGCAGTACATCAGTTATCCTGACAGCGAGTGGAATAAGCACACCCGAGAAGTTTTGG
AGAAAATGGGCGCCACGAGATCATCTCCCAGCATGTTCGACATGTTTGTGGCTGCGTCAG
ACGTGTATCTCCAGTACGGTGTTCCTGAGTTTGAATACCCAAGGAGTGACCTCCGACCTA
ATCTGAAGTTTACCGGTGCACCAGTCAATGTTGGCATTGCCGAGCGTGCTCTACCTGAAT
GGTGGGGCGACGTCCTTGAGGCGAAAAAGGCAGGAAAGCACATCGTAGCTGTTACCTCCA
GCACGGTCGTATTTGACAACAATGTCCTGATTATACCAGCACTAGAGGCACTGAAGGATC
GAGACGATGTGCTCGTCATTGCTACGCTTGTGACTTCCGATGTGGAACAGCTTGAGTTTA
AGATACCCGAGAACGCGAGAGTTACAAAATTCTTTCCTCTCGATCTAGCTCTCCCCGAGG
TTTGCAAAGCTTCTATTGCGTCTTCAATGCCAGTACTCACTTCGTGCAGGTATCTGTTTT
GATCACCAACGGTGGCTATGGCACGATTCAACAAGCGCTACGAGCAGGCGTTCCCATGAT
TGTCTCAGGAGTAGGTCAAGATAAATCTCACACTGGGGCTTTGATCAATTACATCGGCAA
CGGCATCTACCATGCTGTGCACCAAACCAACTCGGAGATTCTCAGCGTTGCATTTGCGGA
GATACTGAAGAACCAAACTTATAGGGTGAAATCGGAAGCCATCGCCCAGGAATACAAGAA
GTACAATGCCATAGAGATTGCGGACGCACAGATACAGCAAGTACTGAAGGAAAAATTGCC
TTCGAAATCCTGGCTCGCAGGTTGGATGTAGTACGGTGAACGTACCGACGCACATAGTTC
CAATGGCAAGGAAGTCAAGCAGATCGAATTCCCTACTCCTGACCCTGGCGCAGATGTACC
TCCACAAGAGTGGCCCTCTCTACGTGAGTGATGCTTGTAGCTACTATGATCTGACTCTTT
CCATGTTGTAGAGATAGTGCCATCTCGTGTGTACATGGACTTCAAAAGACGTGGTACCAA
AGTTTGCAATGATCGTCGTGGAAGATTACGTACGTGCCTCTACATTTCAGTCATGTGCGA
ACATCTCCGTTTGTACTTTCGAAGTCTTTCCTCCCCTCAATTATACGCTTGCCTTCGCCG
TAATCCTTGATTCTATCCCTCTGATCCCACAAGGCTGCAAGCACCACCCTCTGCCCCGCC
CATGGCTTTCTCGAGTGCATAACAGCGTAATTGTCAAGAAGTACAACGTCGCCCTCCTGC
CATTCTATATCGACCTGCATCTCTTCTGCCAGGTTCAACGCGAGCTCCAGAT
>Contig135
ACATCACAAAGCTGCATACTGGTGGTACCGAGGCGTGGTGTTTGCGGTCGTTGTTGTTCA
GGATCCTATCACTGATGGGCTTTGAGCTCGCAAAGTTTGCAGTTATGTTTCTCGCACCCG
CACTGTTGCAAGAAATGCCAAGCGTCGCTTACGGCCGATGATGTCAACATCCCGAACCAC
GCACCCAATACCCTTCGACAGCAGAACTCTGCATCAACTCCTGCTTCATAATCTATTTTT
GCGAGACAATATCCTGCAATCGATTGCATATCGTTTCCTACCTTTTCAGTGTCAACATCC
TGCCGGGCATCGACAATGTCCATCACTGCTAAGAGCGGGCTTCATGCGGTCATGATCGTC
CGTGGAAAACGGAATGGTGTCCGCCAGTCCGCTCCGAGTGGGCTCTCACACTCACGTTAA
GCTGATATCGACGTAGCGCAGACAGCACCAGTCCCACCGTTGCGGGATCTGGAGACCCTG
CGTCGGCGTGATCCTGACGAAGTTTCTGCTGTTCCACGTCCGCTGGGGGTAATACCACTG
CCGATCATGACGCCTGAGGCACGGAAGCATCACCTGTTGAAACCTGCATCATCATCGCGA
CGTTCGAGCGCCGACACGGAACTCTCCCAAATAGGCAATTGCAGATGGACCTGAGCTCTC
GTTGCATTTACAGTCGTCCAAACCCACACGGACGGAATGTCATGCAGGCACTGTTTCTCT
CTTCCTTGTCCTTTTGCTTCTGCTGCAAATGCAGGGTATCACCAAGGCCGAAGATACCCA
CCCAACACTCCATAGGGCTGAAACTGCGTAATCTCAACCTAGATTGAGGTCATTATCCCG
GCAAAGTATCTTAGCGCCGGATAACGTCCCCTTTTCGTTCACCATGGGGCTTCTTGTTAC
TTCGATTGCGCCAAAGCATTTCTACGCCGTTTCTGGTCACAGACAGCGATGTATCGGATT
TGACCATCGAAGAGCAGGTCATACATCTTGCGAGATTCCTGGAAAGCGATGCCATTAGCA
TACCTCGTGTCGTGGCCTTGCACGCACCGTCTCCCGACAGAAGCCACCCAATGACTTGCT
GCGCGCAATACCGGGTCCTTCGGCGCCTTGCTACTTTTACTACCGAAGTGTTGCCAGAAG
GCACGACAAACGCGGCGTTATTCGTAACCCACCAAGACACTCGTATACCTTACTCACACA
CTGCACAAATACAGTGCTGACACCGACATGTTTCTTTTGGATGCGTGCACTCTGCAGATA
TGTTCAATCCGGTTTCCATCCATCTGCCACAGATAGAATATTCTAATTCATCGTACAGCA
CACTTGTAAGCTGACAGGACGGAGACGTTTCCGACCGTGCGCTCGGCTTTGGATGACAAC
GTGCAGCAGCAAACCGAGTGCGGCTGAAGTTGAGAATCTGCCACCTCGGTAAAATGCGGC
TTTAGACGCAGCAGATCTGGGGTAGCATTTGGCTGCAACGTGGAGTCAGGTAAACGGCAC
GCCGTGCCGACTCGACCCGTATTCTATCTCTATTCTTGGATGCAAGGCTTGTACACTACT
ATGCGATCTACATACGAGAACTATCTATAATGGTACATATCCACATGACCCTCAGTAATT
ACAACAACTATACGAGGACGACAATATGAACACCTGATACGTGAATCATGTATGAACTGG
CAGTATTGACAGCGTTGTCAGGAGACTGACGGCTGGCGGCGTCCTCACCACAACCCTCTT
CTACGAAGTATCCCTAAGATCAAACAGTATACTGCTTGTCGCATTACAAGGATACATACA
ACATGTATGTTCCTTTCCGCACCGATTAAACAGCCAGGGTGACACTCCTCAAGTATCCGA
CAGAATACTTTGAGTTTAGCTGCTCACCATCCTACGATTCAGCTTCATGATCACCTACAG
TGCGATGTGCATTTGTAACCTTCGTACCTAATTGAAGAAGAACAGCTATTGAACCAGAAC
TGTCCTGAGAAATGGAAGTCGATGCTGGTAGTTACCTAAGTACCGACCTTGTGTATCAGC
AGACTTGATGGCGGTAATGGTGTAAACGAAAAAGCTTTGAGGCAATCTGAATATCTCCGC
AAGGCCCAACACGGATTTTTGGTACTTACTTGTGACGTATGAAATTTAGTCATGGCACAG
CACTTTGTGTATTCCACATTTATTGTGTTGAGTTGCCTGTAATCTACTCCACAATGGCAC
TTGGGGGACGCTGTGACTGCGGCCAGTCGATGAAGATGTCAAATTTACTTAACCAATATC
CGATCTTTCGGTCTCGCTACGTTCCAGCACCTGTTGCAGACAGCAAGTGCCCAGGAGAAC
CGCATTTTTACTTTGAATTTGGGCAAGTCACGACCGACACAATATAGGACTGATCAAGGT
CTGGGATTGACAGGCCAATCAGCCTGCAAGACTACGGCACGAGATCCCTGATGTTGTATC
TCGAGTGTGGAAGGGATTAAGAACAGCGAGTTGATGGATGATTTGTCTCTGATGTGTCGT
TGGGAAACGCGGTTGGAGTTGATCGACTAGAGAGGTATACGGAAAATAACTGCTCGTAAG
CACACACTTGCGGGTACACAGTACGCTGTCACTAAGGATGCGACAGTGAAACAAGAATCG
TAGCTATAGGTATAGCCAGGC
>Contig136
ACATCACAAAGCTGCATACTGGTGGTACCGAGGCGTGGTGTTTGCGGTCGTTGTTGTTCA
GGATCCTATCACTGATGGGCTTTGAGCTCGCAAAGTTTGCAGTTATGTTTCTCGCACCCG
CACTGTTGCAAGAAATGCCAAGCGTCGCTTACGGCCGATGATGTCAACATCCCGAACCAC
GCACCCAATACCCTTCGACAGCAGAACTCTGCATCAACTCCTGCTTCATAATCTATTTTT
GCGAGACAATATCCTGCAATCGATTGCATATCGTTTCCTACCTTTTCAGTGTCAACATCC
TGCCGGGCATCGACAATGTCCATCACTGCTAAGAGCGGGCTTCATGCGGTCATGATCGTC
CGTGGAAAACGGAATGGTGTCCGCCAGTCCGCTCCGAGTGGGCTCTCACACTCACGTTAA
GCTGATATCGACGTAGCGCAGACAGCACCAGTCCCACCGTTGCGGGATCTGGAGACCCTG
CGTCGGCGTGATCCTGACGAAGTTTCTGCTGTTCCACGTCCGCTGGGGGTAATACCACTG
CCGATCATGACGCCTGAGGCACGGAAGCATCACCTGTTGAAACCTGCATCATCATCGCGA
CGTTCGAGCGCCGACACGGAACTCTCCCAAATAGGCAATTGCAGATGGACCTGAGCTCTC
GTTGCATTTACAGTCGTCCAAACCCACACGGACGGAATGTCATGCAGGCACTGTTTCTCT
CTTCCTTGTCCTTTTGCTTCTGCTGCAAATGCAGGGTATCACCAAGGCCGAAGATACCCA
CCCAACACTCCATAGGGCTGAAACTGCGTAATCTCAACCTAGATTGAGGTCATTATCCCG
GCAAAGTATCTTAGCGCCGGATAACGTCCCCTTTTCGTTCACCATGGGGCTTCTTGTTAC
TTCGATTGCGCCAAAGCATTTCTACGCCGTTTCTGGTCACAGACAGCGATGTATCGGATT
TGACCATCGAAGAGCAGGTCATACATCTTGCGAGATTCCTGGAAAGCGATGCCATTAGCA
TACCTCGTGTCGTGGCCTTGCACGCACCGTCTCCCGACAGAAGCCACCCAATGACTTGCT
GCGCGCAATACCGGGTCCTTCGGCGCCTTGCTACTTTTACTACCGAAGTGTTGCCAGAAG
GCACGACAAACGCGGCGTTATTCGTAACCCACCAAGACACTCGTATACCTTACTCACACA
CTGCACAAATACAGTGCTGACACCGACATGTTTCTTTTGGATGCGTGCACTCTGCAGAGC
ACACTTGTAAGCTGACAGGACGGAGACGTTTCCGACCGTGCGCTCGGCTTTGGATGACAA
CGTGCAGCAGCAAACCGAGTGCGGCTGAAGTTGAGAATCTGCCACCTCGGTAAAATGCGG
CTTTAGACGCAGCAGATCTGGGGTAGCATTTGGCTGCAACGTGGAGTCAGGTAAACGGCA
CGCCGTGCCGACTCGACCCGTATTCTATCTCTATTCTTGGATGCAAGGCTTGTACACTAC
TATGCGATCTACATACGAGAACTATCTATAATGGTACATATCCACATGACCCTCAGTAAT
TACAACAACTATACGAGGACGACAATATGAACACCAGATACGTGAATCATGTATGAACTG
GCAGTATTGACAGCGTTGTCAGGAGACTGACGGCTGGCGGCGTCCTCACCACAACCCTCT
TCTACGAAGTATCCCTAAGATCAAACAGTATACTGCTTGTCGCATTACAAGGATACATAC
AACATGTATGTTCCTTTCCGCACCGATTAAACAGCCAGGGTGACACTCCTCAAGTATCCG
ACAGAATACTTTGAGTTTAGCTGCTCACCATCCTACGATTCAGCTTCATGATCACCTACA
GTGCGATGTGCATTTGTAACCTTCGTACCTAATTGAAGAAGAACAGCTATTGAACCAGAA
CTGTCCTGAGAAATGGAAGTCGATGCTGGTAGTTACCTAAGTACCGACCTTGTGTATCAG
CAGACTTGATGGCGGTAATGGTGTAAACGAAAAAGCTTTGAGGCAATCTGAATATCTCCG
CAAGGCCCAACACGGATTTTTGGTACTTACTTGTGACGTATGAAATTTAGTCATGGCACA
GCACTTTGTGTATTCCACATTTATTGTGTTGAGTTGCCTGTAATCTACTCCACAATGGCA
CTTGGGGGACGCTGTGACTGCGGCCAGTCGATGAAGATGTCAAATTTACTTAACCAATAT
CCGATCTTTCGGTCTCGCTACGTTCCAGCACCTGTTGCAGACAGCAAGTGCCCAGGAGAA
CCGCATTTTTACTTTGAATTTGGGCAAGTCACGACCGACACAATATAGGACTGATCAAGG
TCTGGGATTGACAGGCCAATCAGCCTGCAAGACTACGGCACGAGATCCCTGATGTTGTAT
CTCGAGTGTGGAAGGGATTAAGAACAGCGAGTTGATGGATGATTTGTCTCTGATGTGTCG
TTGGGAAACGCGGTTGGAGTTGATCGACTAGAGAGGTATACGGAAAATAACTGCTCGTAA
GCACACACTTGCGGGTACACAGTACGCTGTCACTAAGGATGCGACAGTGAAACAAGAATC
GTAGCTATAGGTATAGCCAGGCGTTTGGAAATCTAATACTGACGAGCTTCGTACTTTAAG
ACATTTCTAGAACATATGTGAGAGGCTGTAAAGGTTGTGTTGAGGGTCTGGAACTGCCAG
CCAGCATGTATTTACATATTCGGCCCTTTTGAATCCTGCGATAATATTTATAAACCATCA
AGGTCGCTTATCGTTCCTGCAGGTAGCAAGT
>Contig137 : tr|E9DYX2|E9DYX2_METAQ Fungal specific transcription factor, putative OS=Metarhizium acridum (strain CQMa 102) GN=MAC_02820 PE=4 SV=1 e-value: 4e-24 blast score:  113
GCGTGTATGTCAATCTCGTGAGGGTGGAGAGCACGGAGATTTGCTGCGGACGCTTCAACC
TCAACTACAACTGCATCGTGTTCTATTATTGTACAATACAATAAAACTATGTCTGCTTAC
GCTTCCGAATACCCGCCAGTCGAATTCGAGACAGCCTACAAGAGGTTCTTCGAGGAATTC
TACGCTACGTCAGACACGCCAGATGCGCATGAGAAGTATGTTGAGAACTTCACTCAGAAT
GCGACCTTGGTAATGGCATCGAAGAAAGCCCAGGGCTCAGATGAGATCCTTGCGCTTCGT
AAAGGAATGTGGGAGAAGGTCGCTAGTAGGAAGCATAAGGCGATTAAGATTTTTCCGTTC
GGTCCCAACTCAAACGAAGCCATGCTGTATGGGACAGTCCAGTACGGTCTGAAGGCTGGC
GGTGAGTCTGGCCTCGAGTGGGCGGCGCGTGCGCACCTCGTCAGGGATGCCGGAAAAGTG
AAGATGGACTTCTATCAGGTTTATCTGGTAAGTATGCATCATTCGGAAGCAAATGATACT
AATAGCTGGCCAGGACACTGGGGCACAAAGTAAGTAGGTTGCCAGCACCAAGTAGAGCAG
AAAATGTAGAATCAAACTTTGTTACAGGGTCGATGGAATTGACTAGCTGAGTGGGACAGA
CACGGTGTTGATCTTTGCTGACAACCTCACAACATGATCGAAGTTGCGCAGGTGTTGGAA
TTACTGCCTTTTCCCCATGCCGTGACACGTTTGTCTCTCATTCTATGCCTATTACGACAG
GCATGCTGTTGCCTCATTCGAGTGCACAACCACCTGTCTGGACTCTGGCTGGGGACAGTT
TGCTAAACCCGCCAGGAACCTAGGTTAGCGCCGGTCAGTCACGGAGAAGTTTGATATTGT
GTCGACAAAACCCA
>Contig138 : sp|P86029|HQD2_CANAL Catechol 1,2-dioxygenase OS=Candida albicans (strain SC5314 / ATCC MYA-2876) GN=HQD2 PE=1 SV=1 e-value: 7e-07 blast score: 52.0
GTCGGCTGGGGCGTCGTGGGTGTGGAAGGGGCCCAGCACGGTTCCTTCTGTCGAGTGCGC
TGGCTTGGGGTGGTCGATGGAGTCGACGAGGAGGGAGAGGCCGACAATGTCGGAGAGGAG
GATGAATTCCTACCTCGTCTTAGCGCCTTGCGAAGCGGGATGCTGACCGTCTGCCATACC
TGTCGTACGTCTGAACATATCTGTCCCACTTGCGTGAGGAACTGGATCCCTGCCATCCAC
TCATCGAAGCTCAAGCGTGTCTCGCGCGCAAAGTCGTGGAGATGCGAGACCAGGCGCTCC
ATCACGTACTTCAGTCTCGGATCGGCGCATTGTGAGTTGATGCGGACTACGTTTTCCGTG
ATATTGTCAATCGTGAGATCTTTCAGGGTCGGCACAGAGGCATCTTTTGGGGGGCCGGTA
GTAGACATGCTAAACCTGTCCTGCTTCAGCTTCGACTTGTTCGTCTTGCTGCAGTGGCTG
GCGTTCTGCCCAGACTTCTCTAGACGAGGCAGACGAGGCGTGAGACCAGAGGTTGTAGTT
ACGGAAGCCCAGCGCTTCGGCAAGACCTTGGATCAAGTTAAGTAGTAGCACGAAGAGGTC
GGTCATATCTCAAGCTATGGCATCCTAGCTAACACGGCGCTGCCGGTCAGTAGGGACGTG
GGAACCATGGAACTGCCCCGCCGCTTATGAGCTCGGCGGCAGTGGTGCATCCTGGCGCGG
TATCTGATGACCACGCCAGACGCCTCATAGGCTGCAGCATTTGTCCGCCGTGATGGTGCC
CCGCTCGACGCATGGAGATGAACACGACAGACACGACAGGCGGGCACGCGGGGAACCTCT
CGGGACGCGGGTGCTCCGCTAGTGCGGGGTTCCTCGGCTTACCAAGAGCTTACTCACTCT
TTCCTGCACGTCCCACTTTCATGTTCGGGCTCTGACCGAAACTAGACATCAACAAACATG
AACAAATATGAACAAACATGAACAAACATG
>Contig139
ATCACTCCACGTGCAACCGTTTCGCATGATTGTGTAGAGGCTTCAATTCAGCCTGTGCAA
TGATGTGTTGTCTCTTCTTCAGGCACTCTACAGTGGGGCTACCTAAAGCCAAGGAGCGAT
ATTGTAGCAACTTCCGTTGCCTACAAACCTCACCAAACCATTCAAGAACCTCAATCTAAC
TTCACTCGTGATAGCTGGTTGCGGCCCAAAGAATGCACGTGTAGGGCATCAGACCACAAA
CAACTGCTGCATTTGCGAATTGTCATGGTGACTCGAAAAACACAACACAATAGGTACACG
ATCAGATCATCACCAGACTCTGGAATAAGTATCATCTCGACGTCAGAAAGAAACCAAGGT
CTTATCACGTGTCCGTCGTGGTTCCGCATTACTGCGCCTATCACCCTCAGTTCTGTCCAT
CTTCTTGCTATTCCCTTCGCTCTGGATTATAATCTTCTTCATGTAGTCATCTTGTTGCGT
CTCGTCTCGTCTTCTACGATTTGGAGAGATTTTGTTCCTCGGGATGAGCATATCGAATAA
TATAGGCACGGAATATGTGAGACCACACCAACGCCGGCGTGTAAGTGCAAAGTGGACGAT
CTGGATGGATTTCCATCATGATCTGCAGAAGCCATGGTATGCAAAGCTCAGATTTATGGA
TAGAGGAGAAAAGGCTAAATGTGCAGCAGCAGCGGCCAGTATACTGGCATTTGAAACAGA
TCGAGATTGTGTCCGAAGTTGAAAGGCATTCAACTTCGCTACGTTCATTTCTTTCTCGTA
ACACTGTAGACAATGACTGTTGAAGACACTAACAGAAGCCACGGCATAAGTGGAAAGGCC
ATGGAGAGGGAGAGGTGCTGTCAAAATCGTTCACTGCATCCCCCC
>Contig140
ATCACTCCACGTGCAACCGTTTCGCATGATTGTGTAGAGGCTTCAATTCAGCCTGTGCAA
TGATGTGTTGTCTCTTCTTCAGGCACTCTACAGTGGGGCTACCTAAAGCCAAGGAGCGAT
ATTGTAGCAACTTCCGTTGCCTACAAACCTCACCAAACCATTCAAGAACCTCAATCTAAC
TTCACTCGTGATAGCTGGTTGCGGCCCAAAGAATGCACGTGTAGGGCATCAGACCACAAA
CAACTGCTGCATTTGCGAATTGTCATGGTGACTCGAAAAACACAACACAATAGGTACACG
ATCAGATCATCACCAGACTCTGGAATAAGTATCATCTCGACGTCAGAAAGAAACCAAGGT
CTTATCACGTGTCCGTCGTGGTTCCGCATTACTGCGCCTATCACCCTCAGTTCTGTCCAT
CTTCTTGCTATTCCCTTCGCTCTGGATTATAATCTTCTTCATGTAGTCATCTTGTTGCGT
CTCGTCTCGTCTTCTACGATTTGGAGAGATTTTGTTCCTCGGGATGAGCATATCGAATAA
TATAGGCACGGAATATGTGAGACCACACCAACGCCGGCGTGTAAGTGCAAAGTGGACGAT
CTGGATGGATTTCCATCATGATCTGCAGAAGCCATGCAGCGGCCAGTATACTGGCATTTG
AAACAGATCGAGATTGTGTCCGAAGTTGAAAGGCATTCAACTTCGCTACGTTCATTTCTT
TCTCGTAACACTGTAGACAATGACTGTTGAAGACACTAACAGAAGCCACGGCATAAGTGG
AAAGGCCATGGAGAGGGAGAGGTGCTGTCAAAATCGTTCACTGCATCCCCCC
>Contig141 : tr|B2WMD7|B2WMD7_PYRTR Monoxygenase OS=Pyrenophora tritici-repentis (strain Pt-1C-BFP) GN=PTRG_11147 PE=4 SV=1 e-value: 2e-134 blast score:  481
GGAAAGAAAGTTCAACTATAGATGCGGACATACGATTTTTGCCCATCAAAGGCAGGTACT
CCATGGATCCATAGGTACTCTTGGCGTCAAACAAAGACTTGATCTCTGGTCGATCAGAGT
AGACCTTCGCACGCTTGATCAGGATCTCTTCGGCGATGCTCTCATCCGTGATGATCACGA
AGTTTGCACCCAACATCTTGGTCCGATAGATCGGTCCATATATGTCGGCCCATTCCTTAA
ACTTGAGCCACATGAAGTCAATGGGCAGATCGTGAATGCGTCCCACCCATGGTATCAGTG
CTGGGCCCGGGAGTCCACGACAGTTGTGTTTGGCGTTGTACTTTGAGATAACATCGACAA
GGGCGTAAACGAGGAAGCCAATGACGGCAACGCCAACGGCGTATGCTGTGAAAGGATGCA
TCCTTCTGGTGTCGAAGTGTGTTCAATGTACAGCGATAGTTATGTCGAGCCACAGAGACG
GATAAAGAGCTAGATATCATATCAGAACGCATTGCTGATTATGCACTCTTGTTCGGGTCC
CCAAGTTCTGGATCTCATAAAAGTCTGACAAGGCTGCATGGCGTGGTAGCACCGAGCACT
ACGCTTATCCACTCCTTTGTCGTTTCAGAGTTAGATCGACTGCCTAACTAGCAGAGGTTC
ATCCTCACTAAGCGCCCGCTGCCAATCGAAGCGTCAGAAACACGACCGGCTCCGTTACAG
CTGCGGCTATTTTCAAAAGATCCAGACGAAACGAGACGGATATCGATCAACCATACACGC
CGACTAGCCGACTCAACAGCTGTGGTCGGGATTTACGGCGCCGACAATGACACGTTGAGA
TCATCAAGACATGTTTCACTGGGTTGCTCACGCAAGGCTAAGCGTGTGTGCTTATCGTCA
TCATCTGAGCTAGATGCACTGAGCCACCAACTGTCGCCACTCGTACCTAAGAGCGGACCC
TCATCGAACCCATCAAATTCGAGGCAGGCTATAATAATCAAATATTGTTCGGGTACGCCG
TATCATCATGATTACCGTAGCGGGCACAAAGCATTACTGGCACGCACCGGGCTTTGAGAC
GGCAGTTGTGCAGCGATCGTCCTGTGGCTACTTGAGGTGACCAGGAGAGGGACTCCAGCA
GATAGCTCTCTTCAATCTACCTGAACACCATGTCTTCACTCTAGCAACCTCAGCACTCTG
TCTTAGACATTTTTCCCGCCAGTCGGCTCATTGAGCGAAACAGACTCCCGAGCACGCTCA
TGAGATTTATTCGCCCACTACGGCACAAACTTTGAACCTCAAACTCGGGTTATACATTTC
GAAGTATCATCCGAGATTTAAATTACCAACATACGTTACGCACAGCATTCATAATTAAAT
GTCTCAGATGCGCGTAACCACACACGGGGCATACGGGGCACACGGGGGAGATGATTGCAA
ACGGATGAGTGCTGACCGAGATCGTTAACTGATGACTATTCCCCGAAGCTTACAAAACAG
CCTCGAGTTCAGGTCCAAGTGCGTGCCGTCGTGCAGTCTTGCCCTCTCGGACTTCGATGT
GGGGAACCATAGCGTGAGCATGGACCCTGTCCAGTGTCAGCCTTGGGAGCTAGCCTGACA
AAGGCCATCCCTGTTGACGACATCATGGACCATCGCGTGCCTAGACATCTCCGCCAGGTG
CGCCCATCATCGCCCGATTTCAGGGGCGCGTCGTTCTGCGAACGAAAACAAACAACACCA
TCGTACCACGGCTGGTCGGAAGTCCGATGACTTCGGCAACTCACATTGGGGTCCCCAAAC
CCGAGCAGTGCTTGCGCGATCCTTAAGATGGATACAAAGGACTCTAAGCCTCGTGTTGTC
TGCTTAACTTCACGCTGTCACGTTACGAATCGAAAGAGCTGAATCTCCAAACATGCCTCA
CGCACTTACATCCCGCGACTCCGCGATGGAGGCTAAGCCTCTGGGGTCCTACGAGAAGAC
TGGTATCGATGTCTTGATTGTAGGCACTGGTCTGGCAGGGCTCGTTGCTGCACTCGAATG
CACACGCAAAGGACACAATGTTCGCGTCCTGGAGAAGAACGCCGATATCAACACAGCTGG
TGACATGTATTTCATGGGTCTCAGCGCAACGCGCTTCCTGAAGCACTGGCCAGAGCTTCT
CGAAGAGGACAAGAAAATCTCACTTCATAATGCGTGGATTGAGACATTTAAGCACTCCGG
CGAGGTTGTCATCTCCCCGAAGAAGGTCGCCGACCGTCTGCGAGCGCAAGGGCTGGACCC
GGACACTCCACCTGGCGAATTTCAGATGCGCCCACTTGTTTACCGCATGTTCGTCAGCGC
AGTAGAGAAGCTTGGTGTTTCGGTCGAGTTCAACTGCAAGATCGTGGACTACTTTGAGGA
TGAATCGACTGGCAAGGGTGGGTGCACTACAGAAGATGGAAAGCGATACGAGGCCGATAT
CGTTATCGCAGCTGATGGTGTGGGATCGAAGAGTCAGAAGTTGGTCGGTGGACAGGTGCG
CGCACAGCCGTCTGGACGGGCTATGTGGCGTGCTGCCTTCCCTATCCAGGAGCTTGACAA
AAATCCGAAAGTCAAGGAATTCTTCAAGATGATGCCCGGCAACGAGCCGATCGTAAGGAC
ATGGCTGGGCCCATCCACCTACGCTCTGACATTGACTCGTGAGGATGTCATGGTTTGGAT
CATGAACCATGATGTCA
>Contig142
CACGATGCAGTGATGTGGATGCAATAGAGTCAGGTCTCCTCTGCCTCTTTTTCCGATGGG
GTTTTTTAATCCTGAAGTGTATAGATAGGTAGGTGATTCAGCGCAGCTTCATGCTGTTGA
GGGCCGCTTTTGCGGGCTGTTCAATCTCGTGGTGCGAGCGATTGCAGTGGCCTTTGTGAT
CCCACGTGCAGACATCAGTGCATGTCTATTCAATCGCTCTATCACGCTTCTCGTGAATTC
CCAAAAAGATTTCTCCAAAAAGACATCTTCTCTCACTTGAATATCCACACACTGATTGTT
TATTCTGGTGTAGCGATTAACAGTCGGGCATTTTCACATCTAACGTTTGACGCAACCGTC
AACCCTACCAAGACATGATTATGAATTATCG
>Contig143
TTGCACGACTGATCAACGTTACGGACCATGTTATGAGCAGCAACCAGTCATGATTCTCCA
TCGTGGTGGTCGAGTCACTCAAAGCTGTCCCTTGGGCTTTGTTGCGACGAGTTGGAAAGC
AAGCACCGCTAAGTGGCTCCAACGTTTGCTCTGCGCCCCATTCTCAATGCCAAACACAGC
TTGCATAGCTATGGCAATCGTTTGGCGTTTGCGTCTGACGGCTTCCTGCACAACATTCAC
TAAATACGAATTCAGAAAGCGCGTTTGACACGCCAAACAATGTCTTAGCCATATGTGCCA
GCAGTATAAGAGCCGCCTACTCGTACCCTCGCATTGAATAATTCAGAAAACTCACATCAC
TCACATCACTCACATCACTCGCGTCAGACTCTCAACACCTCAATGTTCGGATTACCCCTC
CACCATCCCTTCTCTTCTCACACCACCCTCAGCCGCCGCCGTCGCCACCAACGCAGCTCC
TGGGACATGTACGACTCAGATAGGACGCCACTTTCATCGTTCGAAGATATCCAACACACG
CGACTCATCACAGCACCCCCTTCATCCATCAGCACACGTACATACGAACGTATCCGGTAC
CCCTCCCCCTCACTCTCCACCACCGACCTGCTCCCCCGCGTCTCCGCACTCAATCGCCGT
GGCGCCACGCTCTCCACCTACCTGGCACATCTAGCCGCTGTCGTCGAACCGCTCAAGTCA
ACCAAGGTAGATGAGATGAGT
>Contig144
ACAGGGTGTTTGTGAAAAGCAGACTAGTGGATAACATGTGAGCCATAGAAGTGAGAATCA
GTGACAGGACGCAGGTTTCTCGGCGTCTGAATCATTGGTATTGACATGATTGTTCCACAA
CATATAACACGGTCTAGTGCCGCTCCACCGTAATATCAAAGCCCAGCTTTGGCGCACAAG
TACACCCTCAAACTTGATTATAATTCATCCTAAAAATCTTCGTTCATGTTCTTTCATGGT
CTATTCAACTCATATTTATTACAGCAAGGTAGGTGTCAACAACGTTGTTTGATTCAAGCG
CATCATCCACTACCATGTATTACATGATGGAGACTAGTGACTCAAGCAACCACCCGCATT
GCTATGTCTACTATGACACAGGAAGTTTATCTTCTTAATTCTCATACGCCTAAGTATCAC
GAAAAAACACTAAAACAAGTCAACGCTGTCACCAGAGCTCAGCAAACAAGTCGTAGCTTA
CGTCTCTACAAGTAGGTCCTGCCGCCGGGCGCCGCTTCTCTTATTTCCTGTAGTTGCTTT
CCATGCTCTCGAAGTACTGTCGAGCTGGCCTTGTCGACTTCGCCCCTGCGTAGTGCATAC
GAGTACCATGTCTTGAAGCAGTCTTTCTGGGCTGATGTAGGATAGCGGACGCCCTTCGCG
CGATGAGCTTGTAGGACCATTGACTCGAGTGAACGTGCTGCAGAGGGCATTTCGGCCAAA
ATTGGGGGTTGGATACCAAGAGTTCGTATGAAGATTGCTATAAGCTTGGGGCTTAAGATT
GATGGCTGTTGACGGTAGATATGATTCGATCAATCAGAATCGATATCACAGAGACAAGAC
AAGCCGACTGTTAGCAGTTGATGGTGAAAGTGGGTTTGTGGAACTTTAAGATTGGACTTC
TGGAATGAACACGAATTGGAAATGCTATCTGAGAAGGAGTCGAGGGGATCTACTTAAGTT
GAGGGGTATTGCTTACGGCCTTGTCCTCTTCCCGGCTCTCCAAGTTGTCTCCGCTCTGTA
TCAC
>Contig145
GTGATACAGAGCGGAGACAACTTGGAGAGCCGGGAAGAGGACAAGGCCGTAAGCAATACC
CCTCAACTTAAGTAGATCCCCTCGACTCCTTCTCAGATAGCATTTCCAATTCGTGTTCAT
TCCAGAAGTCCAATCTTAAAGTTCCACAAACCCACTTTCACCATCAACTGCTAACAGTCG
GCTTGTCTTGTCTCTGTGATATCGATTCTGATTGATCGAATCATATCTACCGTCAACAGC
CATCAATCTTAAGCCCCAAGCTTATAGCAATCTTCATACGAACTCTTGGTATCCAACCCC
CAATTTTGGCCGAAATGCCCTCTGCAGCACGTTCACTCGAGTCAATGGTCCTACAAGCTC
ATCGCGCGAAGGGCGTCCGCTATCCTACATCAGCCCAGAAAGACTGCTTCAAGACATGGT
ACTCGTATGCACTACGCAGGGGCGAAGTCGACAAGGCCAGCTCGACAGTACTTCGAGAGC
ATGGAAAGCAACTACAGGAAATAAGAGAAGCGGCGCCCGGCGGCAGGACCTACTTGTAGA
GACTGTTTTTTCGTGATACTTAGGCGTATGAGAATTAAGAAGATAAACTTCCTGTGTCAT
AGTAGACATAGCAATGCGGGTGGTTGCTTGAGTCACTAGTCTCCATCATGTAATACATGG
TAGTGGATGATGCGCTTGAATCAAACAACGTTGTTGACACCTACCTTGCTGTAATAAATA
TGAGTTGAATAGACCATGAAAGAACATGAACGAAGATTTTTAGGATGAATTATAATCAAG
TTTGAGGGTGTACTTGTGCGCCAAAGCTGGGCTTTGATATTACGGTGGAGCGGCACTAGA
CCGTGTTATATGTTGTGGAACAATCATGTCAATACCAATGATTCAGACGCCGAGAAACCT
GCGTCCTGTCACTGATTCTCACTTCTATGGCTCACATGTTATCCACTAGTCTGCTTTTCA
CAAACACCCTGT
>Contig146
AACATGGTAACATGGTTCGTCATGGCAGCCTCGAGCTGCTTTTTCGCTAGGTATGCTTTC
TCTCGGAGAGCAGGGGAAAATAAATAAAAATCAACCTCCCATGCGAACCCTCTTGGCGTC
GTTGACAAGTCTTCTGCACAGGAACGTATATTTCCAGAGGATGACAACGCTGCGGAGGAC
TGCAAGAAACCTACATGGCGTCAGCTGCTGCTGAAATCTGGTACACGTAAAGGCCAGGGC
CGTTGTGTCTGGCTCTCTCTGCACCTTCACTTTCACTTTCACTTTCACTACCATGCTGCA
TGGCCATCGTGTTGCTCTCCAGCCCGAGTTCCCCGGTCTCGACGACGACTACATAGCAGC
AGTTTTCCGTCGCCATCAAAGTCACCAAAACATCATCATGTCGTCTCTGCGTGACACAAG
CATCCAACTTGACTCGGAGCCAGCTGGTGCAA
>Contig147 : gi|403159095|ref|XM_003890707.1| Puccinia graminis f. sp. tritici CRL 75-36-700-3 histone-lysine N-methyltransferase SETD1 (PGTG_20780), mRNA e-value: 6e-04 blast score: 48.1
TTGGTTGGTTGGTTGGTTGGTTGGCGGGCTTGAGGGGTGGAATAGTTTCGGTGATACCCA
TTTGATCTTTACTACTTTTAACGATAATGCAATCACATCACTATCATATCACATCACATC
ACGATCATATCACATCATCGCGCATCTGCTCTCATGCTGTCGTGTTGTCGGCTGCTGGGT
GAGGAGGAGCTTGACAGCTAGGGTGTCGGAGATGACTCGTCGCCGTGGTGGGCAGTCCGG
TAGGACGGCACACATAACGTCTGATGTCTCGCGTGGCATTGTACCTCATGATCCTCCTGA
AACACAACCTTACTCAACAGCCTCCATAAGCCTCAACAAGCTTTCTGTCACGGTCTCACC
TTTCTTACTCCCTGTGGTTCGTCTCTGGTTTTACGGCGGTGTTGCAGGTATTCTGGGACA
GCGGATAGTCCGTCCTACAGAAGGTGACGGCCGCGAATGAATCATTCATCTCCACCCTCG
ATCACCATGTTTTCAGTCTGATTATTAACGATCCACTGAATCCACGCATCCTTGAGGTCT
TGTTATTGTGGTTGTGGTTGTTGGCTACAGTGACGGCCGCGAATAAATCATTCACCTCCA
CCCTCAATCACCATGTTTTCAGTCTGATCATCAATGATCCAATGAACCCACGCATCCTTG
AAGTCTTATTGTAGACTTGAGCGGCAGTGAATTCGTCGATTTTCATCGAAGATGGCACCA
ACGTTGCACGTAACACCGAAACCTCAGACAATCTGAGGTCTATACAGCGGAATCCGGGGC
ATGTCTCTACTGGTATCAAGAATCGATCAGCTGATCGAGGAAAGCACAGCTAGCCGCTGT
TCTTATAACTGGAACGCTTACTTCTCCGAGTGCCCATAGCCAAAGCTTCTTGCAAGGTGT
TGATGACTGGTTGGCGAAATTAGATACTCGGTGCCTTTGCAGGTGCGCTACGTTGCAGAG
TCTGATGTGGTTTGACTGTCCCTTTGCGAGTCGGTACCCTCAAGGATGAGATTGGTATAA
CGTTTGTCCAGGTCGTGTGTTTAGTGACTCTATTATCGCACCTTGCGATATACAGACTGA
TCAGTCATGCGCTTGTCGAATGTGCCGGCGAGCACGACGTTTGGGGACGCTTGAAGCCAC
GAGATATATGACGACGCGGATCAACCATTGAGGCTTTTCTCCCACACAAGAAGAGGTAGA
GCGTAGCGATTGTGTTTGTACGGAGGAAGTATTGTCAATCTACACTAATAGACCACTTCC
TAAGAACACCCAGATGTGACTTTTCGCCCCTCTTATTGTCAAAAGGAGATTAACGGCCTG
CGATTGTCCGAGTAGTCTCCGGCGTGAGGTGTTACAGGCCAGGAACTCGCAGGGTATGAG
CCGTTGGGTACCTGGCATTGTGGAGAGCACTGGTTATGTGTTCCAATGGGTCACTGCTGT
ATTTCCTTGGCCGTCGTTTTACGAGTCAATACGACATAGTGGCAATTTCTGAGAGCTGGC
TGGTATGTGTGTTTGTCAGTTCAAACCCAGTTCTCAGCCGCACGTGATAACGGCCGTGTC
CAATATTGAGGCCGACAAACCTCAGCCAAGCCATTGTCAGAACGTGCGGCTGAACTCGAA
ATAGGGATAGGGCCGAATGCAACGATATCGCAGCGCTCTTGGCTCATCTCTGTTGATCAG
TGGATGGATTGTGCAACACGCCCTCGCTGATTTGTGTGATGCTGGCTTTGAACCGTTCAT
CAGTTTGCGTGCTGATTGCGATTGTCGAACGAGGGCGCATGATGACGTCAGCAACACTGT
CGTTTCCCACGTGTCCACAATTCGTGATGATGACCGCGAGTTGCATGTTTCAATGATGTT
CTGCTGCCATGAGAGTGGGCAATGCCATGTTTGGCAAGGGTTGATAATTCTTGGCTGAAG
AGAATGAGGGAGCACCAGCGCACCAGCCTCAGGTCACACACGAATCCAAATGGCTGGAGA
CGGCGTGTGCTTAGTCTATGATATGCAGGGTCGACCTGTCACGCGGTATGACGACGAAAG
GACATGGCTGTCAAGTGAGATCACGGTGTTGCAGGAAGCAAGTCTTCCTTCCGCGTGGTC
CGCGGCAGAAGCCAACAACAGGGTTTTCGTGCTTGGCAGTCGGATATCGGAAGGGTAAGC
AGATGCCCAGCCTGCAACTGCAGGAAAAGCGCTGGTGATGAGGAAAAGCGCTGGTGATGG
GGGTCGGGGAGGCTGGACGATGCTCTGGTGGGCGCTGTCAGTGTCAGTGTCGACGTTGAT
GTGTGTTCGTCTGGATCTACGTGGCGGGGGAAGGCTGATGAGAACATCAGATGCGGTGTG
CGAGGCTGGCGATGGGCCCAGACTGCAGATGACAGCTCTACCTATTTTTTCTTTTCCCCA
TGTCGCAGAGTGGCAGGGTAGAGTGGAGAT
>Contig148
GGAACAAAGAAGGTAGAACCGTCATTTGCTATCTTGCCACCTGCCAGCAATCAAAGACTC
TGCAGACATACAAAATTAGAACTATATGCATACGTTCCTGGCGGGGAATATGAGCCACGT
CCTTTATTGTGAAAAGCAGGTTGGTGGTTCTGAACGGCCAGACGCTGCGAGTTCCTGCAG
AGGCCTGAATGCACGATCACGACCACAGTGATATGTACTAAATTGGGCTTGTAAAGCCAC
TCACTGCATCTGTATTTTGACCCAGTGCGCCCATACGAAGGCAATCACCGACTACCCAAT
GCTTTCCGAGCCAAATTTCTTTCAGCACCTTTTTCATCGCTCCCGACATGGCTTTCTATA
CAGCTCTCGAGGAGATTACCGTAACTTCATCTTCTTAACATCGCTTCACTATGTCTATCA
AGCAGAGCCAGAAGCTGATAACCCTATTTTTCAGTTACTGGAGCTAGTGGCGGCTATGAC
AGCTTGCCTGGTCGCTACACTGTAACATTGTAGCAGGAGCGTGCAAAATCTCCGTGTTTA
ATTTCACGTTATTTTCTGCCGAATGTTTGTGTGTACGTGGTTCTGACACATGCACATGGT
CTATCGTCAGTTTGAGGTTGTAGTTCGGTAAGTCGAGGGGTCATATTGGCTGAGAGGTAT
GTTAGTCATTGTGAGATGATAGCGTCAGCAGCCATTGGCGAAAGTCAGAGTGAGACTTTG
AGTACAAAGGTGGTAGGCAACGAAAGTACTCTCTGCTCGAACCTGTTGTGTACGATCACA
AACGTGTCGGCTAGAGCTAAATTGC
>Contig149 : tr|E5A4Q9|E5A4Q9_LEPMJ Similar to DNA binding regulatory protein AmdX OS=Leptosphaeria maculans (strain JN3 / isolate v23.1.3 / race Av1-4-5-6-7-8) GN=LEMA_P078460.1 PE=4 SV=1 e-value: 0.0 blast score:  821
TACCAACTACCAACTACCAACTACCGACTACCGACTACCAACTACCAACTACCATCAACT
ACCACCAACTAAAGCGACTCAAAAAGCCGACTTGCATTGAAAAAAACACGCCGTCGAAAA
AACACGTCGAGAATCACAGGTCAAAGGAAGGGAGTCCAGAGTCCAGAGTCCAGAGTCCAA
AGTCCGGGGCATGATTGCGATTCCGACGACGAGGAGGAGAAGGGGCTGTGCTGTGCGCTG
GTGAGGTACCTAGTGTCATGTGGAGAGAGGTAGCGTGAGTGGGTTCTGAGAAGGGGAGGA
CACTGTGCGGTGGTGGTGCATGATTGGGTGGAAGAAGGTGTGAGGATTGAATTTGATTCT
GGAGGGAAGTTTGGTAGGAGTAGCGAGTAGCGTTGGGGATCTGAATTGGAGTAAGGGATT
GTGGAGGGGTTACAGACTGCAGTGAAGCGTAGAGAGTGCAGAGAGAGAGAGAGAGAGAGA
TCAAGGACGAAGGGTAGTAAATAGATTTCTTGTGATTTAGGCATCTTGGTGAGAATCTAC
CTGGATTACACTTTTGTCCCTTTGCCGTTACTCCCATGTCACCGAGCCCCGTCCCTAAAC
CGAAAATTGGAGAGCCCTTCGTAATCTCAGCACAAGACAAGACACTTTGCAGGCGGCCGA
AGCCATAAACCAGTCATCGACCGACTAGGCCTCGTCAAATATAGGCCCCTGGAGCTCTTT
CCAACACGGATTTCGTAGCTTTCATCAGCTTGACAATCCGGGCAACGCCCTGAATTCCAC
AGCGCAAGAAAGGTGAGCTGAAACAAATGATTGTAGTAGGAGAGAAGTGTCGAGTTTCGA
CCGCAGTATTGCGTGGCGTCGCCTCGTAAGAGTTGTACAAGAAGATCATTGAGAGCAACA
GGTAGTAGTGCTCGTGGTCCATGGGCCGATCTACAATTTGATCGAGCTTTTAAGCCGCAG
GTGTAATGCGGTGCGTTCTGTCTCGTCGTCGCCGACACGATGCGGGTGGACGGCGGAGAC
TTTTGAACTTTTTTGTGTAATTGTATTCCGAGCGAGGTTTTACGAGCCTAGAGCAAGAAC
AGAGTTTTCGGCGCGTTGGTTGATGCATTGAGCGTGCGCCTCTAGTGCCCGTGCTTGTAC
CTGGGTGACAGGCCAGACGGCAGCTTTTGACAGCATGTAAGAGGTGACCATCAAAAGCTT
GGAACCGAAACCGCAGCGACTCATGCTCGGCAAGACGGTGTTGATGATGTTGTGGATCGA
AGCATCATAAGCCATCTTCATATCAGCATTGTGCAGAATGTCTGCGATCTTCTGCAACAG
CTTGACGTCCTCGTCCTCAAGGCACATGATGGCAGGGACCGTCGAGTAGTCGATATCGTC
TCTGCCCAGCACACCAAGATAACGACCGACGCGATCCTGAACAGTCGCGACCCACTCAGC
GAGCACCTGCGCACAGTCAAATGTGCATAGCGCAGACGAGTTTGGTAGCTCTCTCGCAGT
GAAGTCGGCATAGGTAGCGCCCAGTTTGTCCGCCATGGACAAAGAGTCGGCAGCGTAGAA
AGCTGCCTTTCGAAGGTGCCTCTCGCGTTTGGAAGACTGCTGTATACCTGTGGGTCCAGC
GAATGCGACCCCGTCGAGCTGTTGGGCAAAATGACCGGGCGAACCCGCTTTCGCGGAATC
CGAGCGTTCAGGCGTCCCGTCAGCTTGAGCTACAATGTCCACTCCTTTGGCGAGTTCATT
GGCCATGCCATCAAAGTCTCGCTGCCACAAGAGTTCTTTCGCCCGGGAGAGGTTCACGAA
TAGCCGGACATAGGCGAGATCCAGCAAGGGTATGCAGTCTGCGGACAATGGTCCAAAGGG
ACTTGGTCGCTCGATGCTGTGGTTTGGATTGGCTCTCCAGGCAGCCTGCCAAGCCTTTAA
AGCAGGCTCCACCTGTGCATGCATGGCCTCCGTTTCCTGGGTCTTCCATAGTCGGCCAGT
ATGTCTTTGTCGCGTTTCCCAGATGTACACGTGTAACGCATTGATCAGAACGTAACAGCC
GAAGGTGCTGGGTTGAATGTCGCTCTCCATCTGGTCGCAGAGGGAGTTGCCACCGAACGG
CTGGCCATACGAATTCTGGACACGAGGTGCACCTTGGCGAGTGCTTGCCTCGAGCAGGTA
GGTCATAGCAGCGTTGAAGGACAAGTTTCGTGTCTGGGCGATCATGGATCCTCCCAACCC
CATCCATGCTTGCGAGTTCTCAGCAGACCATAGATCTTCTTCGCAAGGGAGGTCGAGTCG
AATCTCAGAGTTCAGTATCCGCGGAGCGTGTGCGTACGCTGAGACAAGCAAGCTTGACAT
GGAAAACACGGCGTAATATGTTCTTTTCCTCTCTTCCACCTTCTTCCACTGCATCCACCG
ACTGTGATCGTCGAGCATGTCGGAAGGCGAGTCCGCATGGCCATTCAAATCGTCTGTCAT
GGGCATGTCATCTCCATTGGCGTGATTCAGTGGGCTTTGCGTCCTCTGCTCCGGAATCAC
GGGCTTGTCCAAACCCGCAGCTTTGGCAAGACTGACCAAAGCTGCACAGTGAGTGCTTGC
GACCTCAGCGGCTTGTCGATCGCCGCAGTTGTGTCCGAAAATTAGATTGAGTAGCATGGC
TTGAACCAGCCA
>Contig150
TTTCAGCAGCTAAGTCTGTTCTTATTGAACTGATATATAGTACGAGCTCTTGCGCCTTCA
ACCTGCACCTCTAGCATGCTTTCCCTACTCACAAGAGTTCTGCCTACTACCATAACACTC
ACGGGTACTCGTGGCAATGCGCGCATCGCAGAGTCGATTGGCTGATTGGTTAAATACCAA
ATGGAGAGATCCACATGATTTGAATCGAAAATACCCGTCATATACCTTTAAAAGCCTCTG
CGACGAAAGCTGCATGTGGAAAGATGCAAAGGCGCAGCCAGGTGTTCAAGGCTGGTCAGA
CGCACCCCGAAAAAGTGTCGCCACCCCCGGCGTACGTCAACGACTTGCGGCCGTAACGAC
CTCTCAGCAACGGCATAACATTCCACCTACAGAGATTCTCTAGCCAACTTAACCAGAATA
ACTGGAAAACCATCACTATCTGAATAGTTGTAGACATCTTACGTCCGTTCTTCGGGTTTT
CGTCCCTCCCATAGTGAAGTTCAAGAGTACGCAAGCAACAACAGTAACTCCTTCGAGCCG
GGCTTCCGGTTCAACCTCAAAGACTTTCTGGTTGTGCCGCTCGGCGACAGCAACGCCGTG
AACTCAGAGCGCTTGCTGTGAACAGCTTGCCTATTGTAGACACAAAGCTTGTTCTTGAAT
CGACTGTCCCGCACTCCCACTGGATCGAATACCAGCCTCGCACAATGGCCGGCATCTTAG
TTATGGGCGTTGCCCTTGGCCTGCAAGAGGGTGGGAAGAAGATCAAAGAGAAGAGAGACG
AAAGAAAGGCAAAGAAAGCTGCCCTGGCAGCCGAAGCATATGGGCCTGCGGAGTCGTCTT
CATCTGGCGCGGTGCGTGGCCACGCTACTCATAGAGACTCCCGGCCAGGGAGGAAGAGCG
AGGAGGCTCGAAGAGAGCAACAGCACCACAGCTTCAGCTCTGAGGAAGCCCATGGAGAGG
ATGCGCCGCCGGGTTATGAGGAAGTCGTACGACCAACGTACGAAGAGGCTATGCGGGAGG
ATCTGCATAGAAACTGAATGGAGCTCGGGCTGCTGAAAGAGGTGATACATTTATGTTTTC
CCATACTGTTGGTTTCTGAAACACGTTTTCGTATATCGTTCAAGAGCACCGAGCCTCACA
ACAGACACAGGCAATTCTCTGGCAGACCAACAACACCAACTCTAGCGGCATCATCGGCTT
GAATGAAAACATCCGTTCCAATCATGGGACAAGGATACATGATGTCACGTCTAAGACAGA
GACCCTTATTCACGACCAACCTTGCAACAGCATGTGGCATCGTCACTTCTAGACCAAGAC
GTACATCACAGTTATACAGGCCCCGAATACCACGCAAACGGATCGCAACAAGCAAGTCGA
ACCCGAGTCGTGTGACCATCGGGAGGGCTCGAGTGTGGGCTATGTCGAGTCGGAGGAATG
TGCCAACATCCGGATTCGGAAGGGTTCACCCTATTCTCACCTTCACTTGAAGCACGCAGC
AACTCACCATGTGTGCACGAGGACAAGTTTACAGTCCTGCCGTTCGCGGCCCCCGGTCAC
CGTGCACGCTTGCTGCAAGTTACGATATATTCTCCTTTGCTTCCCCACAAACGCTCATTC
CTTCTTTTCGTTGCACGACCCCACTGCACAATCCTCAACCACGTTGTCCACCCCTTGCTT
ACACAGCTCGTAGCTTAATACAAATAAGCTTCTAATATGCCCCGCTGGGCTGCTTCCGTC
AATCGCGGCGGCGTGCTCGATCGCATCGAGGCGCCGGTCACGCTGCGCGGCTATCTGCTC
TGCGTCTTCGCCGCCTTCGGAGGGTAAGGACTGGTTCTCAGAGGT
>Contig151 : sp|P37211|ATPA_NEUCR ATP synthase subunit alpha, mitochondrial OS=Neurospora crassa (strain ATCC 24698 / 74-OR23-1A / CBS 708.71 / DSM 1257 / FGSC 987) GN=atp-1 PE=3 SV=1 e-value: 2e-20 blast score: 95.1
CTTTGATCTACGCTGGTGTCAACGGTATCCTCGACAACGTTCCCGTCAACAAGATCCTGA
CATGGGAGTCTGACTTCCTTGCCCACCTCCGATCGAACGAGTCTGACCTGCTCAACACCA
TCGAGCGGGAAGGCGCTCTCAGCAAGGAGCTCGAGGCCAAGCTGAAGGAGGTTGCCACAA
GCTTCACCAAGAGCTTCTCGGCATAAGTGACGAGGGGATGAAGAATGTATAATAGAAGAT
GCGTCCTCGCCATCCGCTGTTTCCATATGAGAAGGTTCTTTTTCGTCATTGCAGCGACTG
ATGCGCGTGAGTGTCTTGGGATACCTCGTCGGAAGATTGGCTGCCTGTGATTCCGAGGTG
CTTTCCTCTGTTAGCGGTAGATATGCATCGGAATGACGGATGCGGACCTTGTATATCGCG
AATCAATTTCCTGTTCTGTTACCACGTCTTTGCTCTCACGTGAAGAGGAGACGGACAGGT
GCGTGCGGTTGTGAGTGAGTGAGTGAGTGAGGGAGGCC
>Contig152 : sp|P37211|ATPA_NEUCR ATP synthase subunit alpha, mitochondrial OS=Neurospora crassa (strain ATCC 24698 / 74-OR23-1A / CBS 708.71 / DSM 1257 / FGSC 987) GN=atp-1 PE=3 SV=1 e-value: 3e-20 blast score: 95.1
CTTTGATCTACGCTGGTGTCAACGGTATCCTCGACAACGTTCCCGTCAACAAGATCCTGA
CATGGGAGTCTGACTTCCTTGCCCACCTCCGATCGAACGAGTCTGACCTGCTCAACACCA
TCGAGCGGGAAGGCGCTCTCAGCAAGGAGCTCGAGGCCAAGCTGAAGGAGGTTGCCACAA
GCTTCACCAAGAGCTTCTCGGCATAAGTGACGAGGGGATGAAGAGTGGGTACTCTCTATT
CCAAGGTTCTTGCGGGGTCAAAATGTGCTGATTGGTCCCTGAGAATAGATGTATAATAGA
AGATGCGTCCTCGCCATCCGCTGTTTCCATATGAGAAGGTTCTTTTTCGTCATTGCAGCG
ACTGATGCGCGTGAGTGTCTTGGGATACCTCGTCGGAAGATTGGCTGCCTGTGATTCCGA
GGTGCTTTCCTCTGTTAGCGGTAGATATGCATCGGAATGACGGATGCGGACCTTGTATAT
CGCGAATCAATTTCCTGTTCTGTTACCACGTCTTTGCTCTCACGTGAAGAGGAGACGGAC
AGGTGCGTGCGGTTGTGAGTGAGTGAGTGAGTGAGGGAGGCC
>Contig153 : tr|E5A901|E5A901_LEPMJ Similar to tyrosinase central domain protein OS=Leptosphaeria maculans (strain JN3 / isolate v23.1.3 / race Av1-4-5-6-7-8) GN=LEMA_P076850.1 PE=4 SV=1 e-value: 4e-125 blast score:  413
TTTCGCCGGATACCATAGTAAACACTTTGCTTTACGATGCCCCGCCTCACTTCGAATAGG
CTACTACAACATCCGACAGCAGGTACGAATATCTGCGGCTCAAGAGTGCGAGGTGGGCCC
ACTGTCGCAGCCGTCCCTGCAAGGAACCGGGTTTTTCTCAAGAATTGGCCGTAGGCGTCT
GCCGGCCGCAACACCAGGGTATACCGATCCTGTGTACACAGTTAGTTGCGTCCGCATGCT
TGATCTCACGACATCTTGGCTTACTCTAAGCTCGAGAGGTGTTAGCTGCACATACTATGC
TGAGAACAGTACGTTCGCCTTGCGCTTGAGAGAAGGACCGGTTAGATCTTCTAGGAACTG
AATCCCATTATGCCATGCATGCGACTTAACAAATCAAAGTCTTGCGAAGTACTCGCCACA
AAAACAGGGTCCGGGTCGGGACTTTCCAAGGCAATTGAGGCTCCAATAATCGGCAATATC
CCCAGGGCTTTTAAAGTCAAACATTACAGAGAAGTCCTCTAGAAACGCTTCACCTTCCTT
GCCAGAAGTTTCTCTTCGTCTCATCCTTCGCATCAGTGCTCATCCCAATCTCTCGCACCC
AGCATGCGTTTCACCTCACAATTGGCTCTCTCTCTGCTTGCCAGCACGTTGTCACATGCT
CTGCCAGCCCCGCGAGACGAACCCTCGGCGACTGCATCTTCCGTCACGTTCACATCTGCG
AGCGATAACATAACTGTTGCGGCCGATCAATTGGATCAACTGTCTGATTTCGCGCAGAGC
CAGGTCAACGCTTCTCTGTCGGCGAACAGCAAGACGAAACGTGGAGGATGCAATCTTTTC
AATGTTGCGGTTCGCCGTGAATGGGGCTCTTTATCAAGCAAGGAGCGCAAGTCGTATACG
GATGCTGTCCTTTGCCTGCAGAACAAGCAGTCCAAGACGCCAGCATCGCTTCTTCCCGGT
GCACGATCGCGATTTGACGATTGGGTCGGTACACATATCAATCAGACCACCACCATCCAT
TACACCGGAACCTTTCTAGCATGGCACCGCTACTTCACTTGGCAGTACGAGCAAGCGCTT
CGCAATGAGTGCGGTTACCAAGGCTACCAGCCATACTGGGATTGGGCCAAGACCGCTGTC
ACTGGCCTTGAGAACTCGGCCGTGCTCGATGGTTCCGACTACTCCATGTCTGGAAACGGT
GAATTCATTCCAGGGCGCGGCAATGTCATTCTCGGCGGTAACGGTCTGCCTGAAATTCCT
ATTCCTGCAGGCACTGGAGGTGGCTGCGTAAAGTCTGGTCCTTTCAAGGATATGAAGGTT
AACCTTGGCCCTGTTGCTTTGGGCCTTACCAATGGCTCCACGATTTCAAATGGAGATGGT
CTTTCCTACAACCCTAGGTGTCTGCAGCGCGACTTGACCGATTACACCAACAAGCGATGG
GCCAACGCCAGCAGTGTCGTCAGTCTGATTTTGGACAACAAAAATGTCTATGACTTCCAG
ATGGTAATGCAAGGTGTCCCAGGCAGCGGTAATATTGGTGTTCATGGCGGAGGTTCGTCG
TCAAAGTACTCAACTGGCCATCGCCCGTACACTGACATATTCGTTTAGGCCACTACTCGA
TGGGCGGTGATCCCGGCCGTGACCTTTATACCTCACCTGGAGACCCCCTGTTTTACCTCC
ACCATG
>Contig154
TTGGGATCGTCGGTGTGGTGGGCCTGAGATGGGGTTTGTGGGGGTGGGGATGGACGCTGG
GGTTTCAAGAGGTGGAGTGGTATTGATGTCGATGGGAGGTGTCGAATCGATATGTATGGG
AGATGGGGAATAAAGTGGTGTGTCGGTCGTACGGCTTCATGGTGAATGTATGTATGGATG
AGCGGCCCTGTGTGCTAAGGCAGGTTGGTTGGAGGGCTGACGATCGCAATGTCGACGTCT
TGACGGGATGGGAATGCATCCATAGCGTTGGGATCGTCGGTGCTGGATAGGAAGGTCGAT
TGCGTGCTTGGTGACTGAGCTGGCTTGAGATAAGGGTTGAGAGGGTCAAGGGATGGATGG
GATGGCTGGTTCGGATCTACAAGAGGGGGTTTGTAGACGTAGAGCCATGTGTTTCGCTCT
TTGCGATGAAGCTGCAAGACTAGGTAGGTTCTGAAGCATCTGGATGTCTACACATGATTT
GCTTGCATGCTCTTTGATGGTACGCTGACATGGCTTGCGATCAGTGGGCAGAAACGAAAG
AAGAAGTAGTATTCTTCATGCAAATAGTGGGACTCTTCTAGAGTTTAAAGTTACTCATGT
GCTGA
>Contig155 : sp|O14175|DSC4_SCHPO DSC E3 ubiquitin ligase complex subunit 4 OS=Schizosaccharomyces pombe (strain 972 / ATCC 24843) GN=dsc4 PE=1 SV=1 e-value: 5e-08 blast score: 56.2
TCTGACCTACAACAAACAGCAGCCTGGAGGTCGACGACGAACGCACGGCTTCCACACCAC
CGCGTCGCCTTCATGAGTGATATACCGACATTCCATCAATTCCTGCGGCGCCATGACCGA
TGAGGCCGAGTCGTCGCGAGCTGCGTTGCGCCATGACGACAGCTCTCCTGACCACATCGA
CAGCGCAGACGCCGACCCGGAAGAACTGGCACGCGAACGCGTAAAAGACGCGAGAGAAAG
ACGGTTAGATGCTAAGAGAAAGCGGATTCGCATGCTGGGCGACCTACTGCGCGAGTTGGA
TCTGGTTGTATACATGGAGCTGCTTGCTCTCTACCATCTCGACTGCTCGTTCTTCTGGTT
TGCTCTGCGTGCACTCGCACATGGTAGCCTGCTCACACCCGTCTCGGACCCAACCATGCA
ACGCCCGCCCGACGAGCCTCGACCGTTCTTACCCGTAGTGACAGGGCTCTTTGCCGTGAA
TTTTCTGCTACATATGCTATATCCTGCGCCGTCGGCCGGCGAGGACACCAGAGGCTATCT
GCACGGTGGCTTGATGATCGATTTCATTGGGCAGCAGGGTCCAACGAGTAAATGGAAGCT
TGGAGGGTTGGACTTGTGCATTCTGGTCCTGCAGCTGATCATGGTGTCGGCGCATGCGAA
GCGCCGCGACCTAAAGACGCAATTCAAGCGAATATCTGCAGCTGCAGCAGCGATAAGTGA
GACCACGGCCCGGGGACAGGACGCTGACGATGAAGAGCGTGGAGAGCTGCGCCGAACCGA
CACCATGTCAGACATAGGAGCCGAGTCCGAGGAGGCAGATGCGCTGCTGCAATCCACGTC
CGAGACAGGCCATGTCGATGCGCTGGATCTACTTTCGTCAGGCCAGTGCGTCATTTTATC
TGCTGGCGTCGTCGACACGATATGGCACGAAAACGAGAATTATCGAGCTTTCCGCCAGAC
GCGCACAGAGAGTGGCCTTAGCGGCGACATGCCTGAGACACTACGCCGCTTGAACACGCT
GCGTGCTCGCCTTGGGGTCGGTGGTGGATAAAGCGATAGGTAGCTGTCTGATCATCCCTG
CGGTTAATGTTTTACCCCTTCAAATGCGCCCAACATGTCATCTGAATACTTCGAGCCGAT
CAATCACGGCAGTCGAGTTGCAACGGGTCCGGACAGTTTAGCCGTGCCATGCTAGATGGT
AGCCCCCACGTGAGCCGAGCAGCTG
>Contig156
ACTAACCCAAAGCACCTGCCTAGATGCTCCATGCCCCACCTTCCAAGCCCATCTCACCAT
CCTCTCCTACGTCACCAGGCGGCAACAGCCCTCCTGACGCGCGAGCTCCGCACTACTCGT
GCCTGCTTTATAAATATGCCACCGTCACCAGAGCTTCTGGGCCAAATCCACTCTTATCTT
GAGACTCGCAAAACAGCCGCACCTGTCGTCAAAGACACACATATACAGCTACCTAAGCTT
CAAGACCTCAAAAACAGCCAACATGCCAGTCCACTCAGCTGAAGAGACCACCACCGGCAG
CATCACCGACAAGGTAGCCAAGGAGTCCAAGGACTCCAACGCATCCTCCCACGAGCTTCA
CAATGAGGACAACCAGGCCACAAGCGGAGGATCTGTTGCCGCCAACGCTCACAGGGCCAA
CCCGGGCCCTGTCCACGCAGACAACCTGCCTGAGGCGGCAAGCAAGGAGGAGCTCAAGAA
GCGGGCTGAGGAGCTGAACAAGTAAGCGACTGCGATTATGTAGGGAGACCAGACGTTGAA
CAGTGCCATCAGGCCCACGTCTTCGAAGATATAAGAATGCCAAGAAGTTATGGCACCGTG
TCTTGATAACACCAGGCCTTGAGTGTGTGAAGGGACAGAAGCAGGTCTCGCACAGAATCT
GGTTATGTTGCAGTTTCCGGGTCCCTGACGAAATCAGCATCGTCTCGTACACCTCTTCTG
CCCGAGCTTACTTTTCCATCGTGTCCTTGGGTCGTAATAGAATATTCGTTTTCGTCCAAG
GGAACACAGGAAGCCACACAGCCGTCAACATTCAACAATGCACATCTCTGCCACGACCGC
CATCTCCCCGTAGCCAGGATCTGATGGGCAGAGGACAGTCAATATCTGAAGATTCATGCC
ACACAATTATCCTGTACAAATCTCTCTTTGACTACAAAGTCGGTGTTAGAGCCGGCAAGT
AACAAAGAACAGTGCACCAAGTCGCCCACATACGTACAAAGAATCAGACAGCTTCGACTA
AAGATCGTTGTGATACACTGCTATTTGACTATCGGCTAATACCCA
>Contig157 : tr|A1DEI8|A1DEI8_NEOFI Fungal specific transcription factor, putative OS=Neosartorya fischeri (strain ATCC 1020 / DSM 3700 / FGSC A1164 / NRRL 181) GN=NFIA_077280 PE=4 SV=1 e-value: 6e-17 blast score: 89.4
CAGAATAGGCTCATTGTCTCTAGCAATCGTTGAAAATGCCTACCTTGCTGGAAATCAAAG
AGTTGTTCTGACGTCAACTTGAGATGACTGGGGTGCAGAAAAGCCCAGCCAGCTCCGCTC
TGGGTCGCGTGCCAGAGTTTCCGCCAAACATGAACACAAACGCGAACACTCTTTCCAGCT
TCCACCTCCTTTGATAGCTTCTCCCGGTCACATCTGTGGCACCTGGAGATGGACTCAATT
CTTGTTCCTGATGCCAATATGTTTTCGATCAGACTGTCTCGTGTGCAGATGGCCCCGCCA
ATAGATAAGGAGCAACAGGCGCGCCGAACCATCAAAGCGTGTGTGAATTGTCACAAGAAG
AAATTGCGCTGCGATATTGATGAAGTCGTTGGCCAACGATGCGTACCTCGAGAGTGCAAA
AAAAGAAGGTTCACGTTCAGCCGTTCTCCGCCGCCCGTGAACCAAAAAAAAAGTCGAACA
AGACATTATCCCGGCACAGCCAGAAAATGTCCCCAAAGACGTGACTACAACTCATGCAGC
AAGTGACAGCTACTGTGACAGAACCAGCATCTCGTTCGCTTCAGGTAAAGCACCCTTGTT
GGAAGGCCACGACCTGAGGTCCGAGGTCGATTTCGGCAGAAGGTTGGGGGAATGTGCTTG
ATGCATTCTAGACGCGATGCTATCCTTGGACTCCAGTCGTTGAGCGTAGCTGGAAAGACG
AACGCAGCCCTGGCACAACATCTTTGTTACTTCAACATGCAATCTTTCTAGCTGGTAGCA
GAGTCAGTGCTCCAGTACAGGATTATGCCTCAGAAGACTTCCACAAGAAAGCCAGGCTCC
TATTCTAGATGGGTGCCGAAGATGACTCTATCATTAACACTGTATCTGCCTGCCTGTTAC
AATGGTGGAGC
>Contig158
GATCGCTTCCTGGTCACTACTTCGGCACCTCCCTAACCACGTGCTACGTACTGCATAGAG
TTTGGTCAAAGCCCAGAAGGCATATAAACTAGATACAGGTAGGGTACCTATTCCAACTCA
GCATTAGATGTCGTCATACTTGGTTGAAATGATTTAGGTGGAATACAAAGTACTCGCCAT
CATGCGCATTATGCTTTGTCGGTGATTCAAATACTGAAGTATCAGAAGTGCTAGACAGAG
AGTAGCCACACACTATGTTGCAATTATTGAATGCTTGTCTGTGGACTGGGCTGGTTCGGT
GTTGCTTGGGCGTGTGGTGTATAGTAGCATGCAGGCTCAGTCCGCTCCTTACACTCATCT
TTGGCTAGACCGATCAATTCTGGTTGGAGTCCTTCCCCTCGCGTACCGTGTCACTTTTTT
TGTGTTGTTGCATCTCATTCAGTCTGTAGCGCCCTATCCTTTATTCCTAATTTCTTGATG
GCGACGTCTCTGGATTTGCTGTCTTCATCCTACATTCCAGTCCTCCCCCTCATGTTTCTT
CCTCACTACTGCCATCTTCATCGATGTCTACAGGCTTGGCTTCAACCTCGCATTTCCTCG
CATAGCAACCATCCTTCTCCGTGCCACCCATGCCAATTCCAATGTATAGCCCACCCTTTT
GCTCCTCTATAATTTTGTCCTCATCTACTTCGCAGTTGTTGTCAGGGTTATCGCGAGCAA
ACATGATCTTTTTGGCGCGATTGTTTGCGCCTCCGACTGTGGTGTGCACTGAATCGATAG
TTGTGGCTCCCTTTCCGTCTTCGAAGTCGGCTGATGTTGGGTAGTAAGTGTCGGTGACGA
TATAAACAAATCTGTTTGATGATTTGTGAGTCTTCGGAATGGGTGAATTACTTGTGCGAC
AGACACAGAGTGTCTCCTGCTCAAGAAGCATGTCACAGCCTGTGTGCTGTACAACAGCTG
AGGGATGAGCCCGCGGCAAGATATCAAATTGGAGGCTATCCGACTGGTGTCTTCGAAAGA
CTATTGGAACGTCTTTCTTGACAACCTGTACATCTGAGAGACTGCGGGCCAGTTGGACGT
CATGTGGTGTACCTGCTGTAGCTCAAGGTCTAAGACCTGCTCAAGTGCCGGTGCAATCCC
TGCTTTTGAAGGAGACACGATTAGCCATTCGGAACGTAGTGCAACTCATGCTTGACACGT
GGCTTACTGTGGCTGCAGGCTGACTGAAGGAGACTCTCCTCGGTGGACCGGCTCACTGCC
TGCCTCGTGGGCTTTTTACTGCATAGATTTCGGAAGCTATGAGGGGCGCAATTGATAGAC
TTCTCAGGTTGTATATACTTTGCCATGTTTGAGAATGCAGCTAGTCGAGTGACAGAGCGT
ATTTGTCATCGTATTGATGTCTTTTGGACCTATCTTTTGGACCTGTCGTCGGGATGAGGG
GCGCAAGAGTTGCCGACAGCACAATGAAACCATGTATGGGCTCATCGCCACACCAGGCTG
GACCTATTGAACGCGGCGGTTGACGTGGGCTGAGGACAGCTACTTCAACAGTAACAGTGC
ACGTACGTCTTGATTTTTCCTCGGATGGATCGGTAGGAGACCGTGTGGCGGGATCCAGAT
CACAAGACCAGTCCCACATTCGTGAATCGCTCCGCGGACCACCCTTCCACGAGACTACCA
GCTGTTACGAAAAACCTCGCATGGCGAAAAAAAAAAGCGGAAAGAAACAGTGCTCCAGTT
ACAGTACCGCTCTGATGGTAATGACCGCTGTGCCACTTACTCTAGTAGAAGCTCATATAG
AAGAGGAGCCTAGGCAAAGGGAAGGGAAAAGAAGCTCTTTCAGTTACCACCAATCAAATT
TTACAGGCTGATCATCGAGCAGGGGACCATGGAATAGACGTGAAGCCAGAGAATTGCTTG
TGAAGAGTCATTAACGCAGAAACAGAAGGTTGTGACACGACCAACATATGGTGGCGTTCG
CAAGATTGACGTGCACGAGCCTTCTCCGACAAGCTTGCCACCATCAGTCCCGAGCTTACG
GCACCGATATCTCGCACCTTCCAGCCGGATCGAA
>Contig159
TTCGATCCGGCTGGAAGGTGCGAGATATCGGTGCCGTAAGCTCGGGACTGATGGTGGCAA
GCTTGTCGGAGAAGGCTCGTGCACGTCAATCTTGCGAACGCCACCATATGTTGGTCGTGT
CACAACCTTCTGTTTCTGCGTTAATGACTCTTCACAAGCAATTCTCTGGCTTCACGTCTA
TTCCATGGTCCCCTGCTCGATGATCAGCCTGTAAAATTTGATTGGTGGTAACTGAAAGAG
CTTCTTTTCCCTTCCCTTTGCCTAGGCTCCTCTTCTATATGAGCTTCTACTAGAGTAAGT
GGCACAGCGGTCATTACCATCAGAGCGGTACTGTAACTGGAGCACTGTTTCTTTCCGCTT
TTTTTTTTCGCCATGCGAGGTTTTTCGTAACAGCTGGTAGTCTCGTGGAAGGGTGGTCCG
CGGAGCGATTCACGAATGTGGGACTGGTCTTGTGATCTGGATCCCGCCACACGGTCTCCT
ACCGATCCATCCGAGGAAAAATCAAGACGTACGTGCACTGTTACTGTTGAAGTAGCTGTC
CTCAGCCCACGTCAACCGCCGCGTTCAATAGGTCCAGCCTGGTGTGGCGATGAGCCCATA
CATGGTTTCATTGTGCTGTCGGCAACTCTTGCGCCCCTCATCCCGACGACAGGTCCAAAA
GATAGGTCCAAAAGACATCAATACGATGACAAATACGCTCTGTCACTCGACTAGCTGCAT
TCTCAAACATGGCAAAGTATATACAACCTGAGAAGTCTATCAATTGCGCCCCTCATAGCT
TCCGAAATCTATGCAGTAAAAAGCCCACGAGGCAGGCAGTGAGCCGGTCCACCGAGGAGA
GTCTCCTTCAGTCAGCCTGCAGCCACACAGGGATTGCACCGGCACTTGAGCAGGTCTTAG
ACCTTGAGCTACAGCAGGTACACCACATGACGTCCAACTGGCCCGCAGTCTCTCAGATGT
ACAGGTTGTCAAGAAAGACGTTCCAATAGTCTTTCGAAGACACCAGTCGGATAGCCTCCA
ATTTGATATCTTGCCGCGGGCTCATCCCTCAGCTGTTGTACAGCACACAGGCTGTGACAT
GCTTCTTGAGCAGGAGACACTCTGTGTCTGTCGCACAAGTAATTCACCCATTCCGAAGAC
TCACAAATCATCAAACAGATTTGTTTATATCGTCACCGACACTTACTACCCAACATCAGC
CGACTTCGAAGACGGAAAGGGAGCCACAACTATCGATTCAGTGCACACCACAGTCGGAGG
CGCAAACAATCGCGCCAAAAAGATCATGTTTGCTCGCGATAACCCTGACAACAACTGCGA
AGTAGATGAGGACAAAATTATAGAGGAGCAAAAGGGTGGGCTATACATTGGAATTGGCAT
GGGTGGCACGGAGAAGGATGGTTGCTATGCGAGGAAATGCGAGGTTGAAGCCAAGCCTGT
AGACATCGATGAAGATGGCAGTAGTGAGGAAGAAACATGAGGGGGAGGACTGGAATGTAG
GATGAAGACAGCAAATCCAGAGACGTCGCCATCAAGAAATTAGGAATAAAGGATAGGGCG
CTACAGACTGAATGAGATGCAACAACACAAAAAAAGTGACACGGTACGCGAGGGGAAGGA
CTCCAACCAGAATTGATCGGTCTAGCCAAAGATGAGTGTAAGGAGCGGACTGAGCCTGCA
TGCTACTATACACCACACGCCCAAGCAACACCGAACCAGCCCAGTCCACAGACAAGCATT
CAATAATTGCAACATAGTGTGTGGCTACTCTCTGTCTAGCACTTCTGATACTTCAGTATT
TGAATCACCGACAAAGCATAATGCGCATGATGGCGAGTACTTTGTATTCCACCTAAATCA
TTTCAACCAAGTATGACGACATCTAATGCTGAGTTGGAATAGGTACCCTACCTGTATCTA
GTTTATATGCCTTCTGGGCTTTGACCAAACTCTATGCAGTACGTAGCACGTGGTTAGGGA
GGTGCCGAAGTAGTGACCAGGAAGCGATC
>Contig160 : sp|Q7RXY1|RL32_NEUCR 60S ribosomal protein L32 OS=Neurospora crassa (strain ATCC 24698 / 74-OR23-1A / CBS 708.71 / DSM 1257 / FGSC 987) GN=rpl-32 PE=3 SV=1 e-value: 2e-18 blast score: 92.4
CCAACCGCAAGACCCGTCACCTGATGCCCTCCGGCCACAAGGCTTTCGTCGTCAACAACG
TTAACGATGTCGACCTCCTCCTCATGCACAACACCACCTTCGCCGCCGAGATCGCCCACG
CCGTTTCCGCACGCAAGCGCATCGACATCATCGCCCGCGCGAAGCAGATTGGTGTTAAGG
TTACCAACGACAAGGCTCGCGTCAAGACCGAGTCGTAGAGGAGCGTGGATTTTCACTTGG
GCGGGGCATACAAGGCGTCTCTCTGATTAGTTACGATCTCAATGGGAAGGCTTTTCCTCT
GTGGCTCGCTTCTTTCGACATGACGGGTGACATGCATGACATGCACTTCGAAAATCATTG
CGACATGTTCCTGCGGGATGATCAGAGGGTATGACACGAGAGGAGCAAGAGCAAAAAATG
CAATGAAAATGAGCCACCTTGTTGGGAATACAGTTGAGAACCGTGATGCTGACAGCCACC
GATGAACCACTTTCCAATCAGCATCTCCACTTCTGGAACGAGCTTGATGCGGATAGCATC
AAGTAGCTTGAAGCTTTGTCACTGCTACTATGACATCTACCACTGGAAAGGACCGGTCGC
CTCCACGGTCAGTATGGGCTATTGGTACATCTATCTATGCAGCGCAATAGCACACAGTCA
AGCCACGAACTATCTGGTCAGCCTACCACCACCCCAGCTGTATTCCAGCACCAAATCAGC
CGTAATGCACGATCATCACCATATTGCGACATCAAGCACTGCATGGCTTGGGTCTATCAC
TCCTGCGCCAAGTGCCAAATCCGTACGACTTGGCATGGGCTATTGGCTTTCTCACGCAAT
GGCCGAGCCTCACGTCCTATGAACATTCCACATGCTTGTCTTGCATTCGTTTCCTATATG
CACTTGCAGTTCCTTGCCCAATACTGTGACTGGACCAGCCTGACAGGACCATGCAGTGCA
TGGACCTACCCTTCGCACAACCAACGATTCCTGACCCCAGCTTGACTGGCTGAAGCACGA
GCACCATTATCCTTCCGATCGTCAAGCAGCTTCATCTACCTGCCCGTCTTAGCCCAGGAC
CGACCAACTCACCGCACATTGATGAACCTGAATAAAGCCGTTACAGCTCCGGGACGCCGG
GTACGGCTGCGGTAGCGATCTGTGAAACATGGCACTGGCACTTTTGACATGGCTGGACGA
TGGAGACAGCGCTGGTAAGTTCAGGGCACCCAAGAACGGGACCCGCGGATTCTTAGGTGG
TGTTTGAGCTGTGCGTGGTTGCTGAGCCCCAATTGTGGACTCTTCGGTGTTGATGTTCGC
GCTTACGGGTGCACTTGTTGCTTCCGCGTAGCTGCTAGTCAGGCACTGAGCTCCACACCA
TCCCTTCGACACCCGCACTCTACAGCTCCCACACCGCCATGCTTGTCGCTGCGCCTGTCA
CTGCGTTGCTGCAGTTTCACTCACGAGCACCTACCTTATCACTGTCCTACGTCAAGGCGT
CTTATCTTGCAATGCGCTGCCACGCCCATGCCACTCGCGCGCTGATTGGCCCTTGCAGCA
TGGGCGTGGTGGGTGTTGTAAGGCAGGCATGCGTTTGTACGGATCGCGGGAACAGCAGTG
TGCGCGGGGTGTCTGAGAGCAAGAGGTGGGAGAAGCCGGGGCTTTGTGCTGAAGAGGAGC
TGACCGGGTGGTGCGTGATGACGAATAACGAGCAGCTCGTTTGCCAGCTCGACCAAAAAG
CGAGGCTCAAGGGTAAGCTCCCACTCGATGTGAACCCGCATCGACACCAAACCCGAGTTC
CAACACGACCTTTGACCCACAGTCTGCACTACTTTGTTGCTTGGGACGGTCGAAGCGCCC
TCTTCATTTCCTTTCTTCGCCCGGCAGAGTCTTCCACAAACCCAACACTTTATTAGCTCC
TGTCCATTGAATAGCTTGATACCTGCAACGCCTTTGTCCTCGAAATTCCTCTTTAGCATA
CATCGGTGAGCTGCGTTGCAAAGGCTTGCTCAGCCTTCCCTTGGGAAAGACTCGTGCTTT
GCACGCAGCGGACACACCGGCAACGCTCGGCCACTCAGAACACGAATTCGCCATCCGTGT
GATCGAACTTTCTACCAAGAGCCTGCGCCTCCCTCGTCAGATTGCTCATCTCCTGTTGCA
TTGTTACTCTTTTAGGCCTTTCCCTCGTGCTTGCTTTGCCACAGCAACAGCTCTTTTTCT
ACCCGAGGCGAGCCACCCCACTGTACACTCCACATTCGACTCCACTTGGAGCAGACGGAC
TTCTTCCAAAAACCATCAAAGTCCACCACATCAGTTTCAAACTTCAAGATGTCGCCAAAC
TTGTTCCTGGCCACACAGAAGCTCTTTTCTCCCCACAAATGGTTCCGGAATAGCCACTCA
CAGGAACGCTCCGTCAGAAAAACAGAGCACTGGGCTGAGCCCAAGCCAGGCCTCTATGAG
TACATCCCGGGTCGAGGCTGGTACTTGGTTGCAAAACTGAAAGAAGCTTCTCATGACATT
TCCGCAACGACCGCTGAGGGAGGACCAGTACAGGTCCCCCAGGACCTGCCCAAGGAGTAC
GAAAAGCTCGCCCGTCCGATTTCTGCACACTGGTCACGTGTTCTGAAGCGGTACATGCTG
GAGGACGATTACAAATCTCGCAAGAAGTACGGTGCCATCCAGAACGACCGCGGCAGGAAC
ATTGAAGTTGGCTTCTTCCGCCTTGATAACGGTGTTGCATGGGTCCAGTGCTGGGACCAG
GAAGGCACTTTTATACCTGGACCCTACAAGCTCTGGTGCATCAGCCAACGCACAGGCCAA
TTCAGACCGATGCTGAAAGGCGACGATCCCAAGTTTGCCGGCTCACGCAACAGTTCTCGC
AGCGACTCACGTAATCCTTCGTTCGAGCGCGATGTCGATAGCCAAAGCCAGGATTCACGC
AACACTGAGTTCTACGTCAGTACATCCCAGGCGGCAAGCAACAGGGATGGTCCTAGCGTA
CCCAATACCCGACCCAACAGCATCCGTATGACGCCGTCTCACTCGACATCAACAACTCAC
AGCCAGCCTGCTTCGCGCCGTTCAAGCCCCAGGCGCAACGGCAGCATTGAGTACGAGAAA
GAGAAAGCTGCTATGCGCCAAATGGCGAGAGACCACCGAGAGGCTTTGGTCGCTGCGGCG
AACAAGTCGCGTACGGACTCGAAGACGGCTGTCGAGCGGGTTGAGCGCGGTCGTTCTGAT
GCTACGAAGGAGGTTACCTCCAACTAAAAGTGTGTTTTGGGTCGGCGTTGTGGGTATCGG
GTCACTGCTTGGGTTTTAGAAGCACATCTTCCTTCATGACTTTCCTCTGCCACGGCCGAA
AGAGCGCTACTTTCAAGCGCTGTGCTGGGTGCTTCTTCTGCACACTTCTTTCCTTCTCTT
CATTTGGCGTACGACTGCATCTTTAGTATACGGTATACCCACACACATTTCTTTTTAGAT
TTGACGGTCCACTCGAGCGCTTCACGACGTAGACGTACGATGTATAGCGCAGTAAATCCA
AGTCAAACCTTGCTCCCTGCAAACTCCCTCCCCTTTCTACGTGCGTGTTTTCCCAACACC
CTTGCTGCCGTTTGGTGCCATCACATCGGCCCCCGTTTGGCCTTCCACACGAATCACTGC
ACCCGTTTGTCAACTCCATGACATTCCGCCCCCAGAGAATTCTAAACATCCTTCATGGTC
CTGGCGTCACAGTCCTTCGTGCTTCACATTACGTGCACTGTAGTCTGTAGCTACGTGATC
TGTGTGAGAGTATATAGTGCGCCACTCTAGACAACGACCTCAACTTTGCATTCCTACTAC
AAAACCACTTCCACGTTCTCACGTCGTGTCTGGCGTCT
>Contig161 : tr|K2RG42|K2RG42_MACPH 34-dihydroxy-2-butanone 4-phosphate synthase RibB OS=Macrophomina phaseolina (strain MS6) PE=4 SV=1 e-value: 5e-07 blast score: 55.5
TTTGCGAGCCAGGACAAGAACTGTCGTACGGCTGATGTTTTCGCTCAGACCGAGTTGACA
ATTCAGAAGTATGGCACTCTTCAATGGAAACGATGAAGTAACAACAAGGTTAATGCGAGT
TCGATGTCGTCGATTGCAAGGTCATCGGATCTTATCAGTAGAACCCCACGCGGTCCGCCA
CTCTGCCACCAACCTCCCCCAACCTCGACCCATCCGGCTTCTCCTGCATCTCAATCACAG
TCCAGCAAGATCCGCCCACGTGCATGGTCCAACGTGAAGGACACGGTGCTTGGGTGCCTG
ATTACCCGCGACTGGGAACTGGGCAATGATTGTCCTATCCTGGCTCGGAAACTCTGTGAT
GTGGCCCTTTGCAGCCACTTCCTTCAGGTCCGCTGCGATCAACATACCATGGCGACCGCC
AGAAATCCAGACCTCGTTCAGGTGAGCGGGCAGGCCGGAATCGGGCGTGGATATGTGTGC
AAGCCCGGACAGGAATAGGGAGTATCTGCGAGACTATGTTTAGATGCGTAGGTAGGGATG
GCAATGACAAAGGGGTTGCCTACTGTACTTGTGCGGCATTGTTCAAGGTGCCCGCAGTAG
TGTTTGGCGGTATGATGCCCACAAATGCATCGTCAAAGTCGCCGAGAGCGAAGTTCACTG
CGCCTC
>Contig162
AGCCAGCGGTGTTGTTTTGTACTTGAGCGTTGTTATTTCCGGCGTTGTTGTTTGCCGGCA
TCACATGGTTGGGCAAGGACACCTTAACTGGCTGTCTACGAAAACAAAATCACGGTAAAA
AAGAAGATACGACGGGCTATGATTATGGGAACACATTAGAGATATCAGCTGTGAGCTGCA
CAAGGCAGAGGATCAGGAAGTGTATTCTTTTTTTTTACACTTTAGACTGGAGGAAATCAA
AAGTCAAAGCACGGTTGTGCTTCATCTGCCAAA
>Contig163
AAAAAAAAAAAAGACCCAGTCCGCCTTCCGCACCACATGGTAACTTGGTAGCAGACACGG
GCCTTGGGTATAAACACTGAAAGCAAGTATAACAGTCCGTACCGCGCCTTTGCACGTGTG
CGAGTGGCGGGAAGCTTGCCAGGCGCGGTAGCAGGAGGTAGAAGGTAAACAAATCGGTAG
ATATCGAAGAGAGCGAGTGATCCGATCGAAAAAAAAAGGAAAACGCAAAAATG
>Contig164
CGCTTGGATTCTAGTGTGCATGAGCTCTGTCGATGTCTCAGTACGATCAACACGCGCGTG
CGTCATGCGCAACAGCGACAACCAAGCAATCCGCACTTGATCCGGCTACAATCCAACAAA
CCGATTTTGCTGCATCGATGATCATATACCGCTTTCTGCCTTCTGAGACCGGTACTGCAA
GGTATTAAGCGCTCTCGTTGTACGCAGATTTGCAGCCTGCTAATTCCGAGTGATAGCCAC
GAAGGATTTTGTGGATACGGTGTGTCGGTCGAGGGGAAGGAAGTTGGAGGAACGTCGGTG
AAATAGAAGAGCGGAAGTGAACTCTAAGCGCTGATTAGGGGAGCAGGTAGCGTGTTTGGC
GGTGCGGGTGTACCCACGTGTCTTCCGACCCATCTACCTTCAACTTCCGCGCATCGCCGT
CCACACCAGCACTCACTGTTGCCACATTGTCTCCTGTCTGTGTTTTCCAGTATATTTACG
TCTCGCGCGAGGCAGAAGATAGACGTGCAGTTCAGCCCCATCGCGGGCCGAAACGACCCC
ACTCAAGGTCCAACCCGGCGCTTGCTGCCTCACTAGAGCCAACCGATTCGCTCAGAACGC
AGCGTCAAGGCTCCTACAATATCGCAAGCGCGCTCCCAACAGATGGAAACTCTAGCGGCA
AGAGGTGGATTCGCTATGGCTGTGCCTCATGGACGGTATCCTAAATGTCCTGCACTCGCT
CATTGCGAATTGCAGCACTCGTCGCATCTCTCCGGTGCAGCATTCCCTGAGAGCGTGCAT
CAGCGACCATGGCGGCGAACACCAGTTCATGCGGACACCCACTCCAACAACAATTCGTCC
CTAGCCCTATATTCGAAGAGGTGGATAGCTCAGCTACGCCAAGTACAACAGAGAAACCGA
AAACATGTCAGACGACCATCACTCACATATCGAGTTGGCCAGAGGAAGCGAGGGTCTTGA
AGAAGCATACATGGCTCACTTTCCTCTATGGCATAGGCGATCTCATACTCACCTTTCTAC
CTATTTATTTTATTCGTGAGTACGTCAGGGTCTACGGAAGTTTTGTTTTAATACGTTCAA
GTTCTTGCGGTCGCCGCAGCAACCTT
>Contig165
GGATGTCGCGGCCAGTCTCCACCTGACACAAGAAACATGAGGAGTAGCGTACGAGAAAGT
TCCGAGCGTGGCTGAATGAGAAACTGTGGTCAAATTCGGGGTTTTGAAACCGCCGTGCCC
CGCAAGGTGGGCCGTCGGTTTTTAACATGCAACAGTCTCGGGGACGAGTGTCGTGTCAAG
GAGCTCGCGCATCTAGACCGTTGGGTCGAAGATGGCTGTTGGAAGGCCGAGGTTCTAGAC
TCTCGCAGTCAGCACCTGACATTCTAAACAGGCGACTGTCGTCAAGAGCGATGGGATCGA
GCGATGGGATCGAGCGATGCGTACAGTGGCAGTGACAGTGACAGCTGCATGCAGAGATAG
CAACGATAGATGCCGTGGAAGACAGTTGCAAGCACAACGGAGAGTATGCACCACTTACTT
CTAATCTGATTGGCTGGAGAAACATCCCTAGCTTGACTAGATCGCTTCTGGCAGAGCGTC
GATGCTGATGTAACCAAAAGCACGGCCTTTTCCCGGGCGATCAGGCGCGTGATTGGGTCT
GCACTCTGCACTGGTACATGCTCGGGCTATTCTAATCCTTACCATGCCCAGCACTCAGGC
GGAGCCAAGGCCGTGCAGATGGCATTTGGTCAGCGTCGTGGGGAACGGAACGGAGCGACA
TCGAGATCTTGTATCAACCAACGAATTGGCTGTCTTCAAAGCAACCACACCAGTCCAGAC
TGTCGTTGATGTGTTCGCGATCCTCGCCACGTATTCGATCTGGCCTGGCTCCGTCGTTCC
ACCGGACTGTGCGACAGTGCAGACGTCCGCTCCGTGGTCCTCTCACGTTTTGCTTGGTGC
GCCCCCGACATGCGATTGGGCGCTGTCAGAGAGCAGGAGTTGCGAGGCGCTGTCAGAGAG
CAGGAGTCGCGAGGCCCAGGTCAGTTCGCACCTGTTCATGAGTCGATGGTATCCAGATAC
AAATGTATCCCAGAGCTAAAGGACACTCTAATTTAGCTTCATCAGCGAGACGTGAGCGTC
TAAATAGGAACGATAGCAAAACGCTGCTCGGAAGGTTGGGCCGAGACTGGTCTCTGGAGG
CGCACGATCGCTCCCTCTGACAGCGGCCTCGTGCTCGCGGGGTCTGGAGACGACCATTCC
AACACACCTGTCCTCAGAAAGAGCCGTC
>Contig166
TGCAGGCTCTTGGCTATCATTCTGTTCCGGGTTACCCGGTCCGTGCTGTGCTTCTATTTC
GAGCGGGGGCCCGCTTATTTCCTTCTGATCTCCTATTCTGTCATCTGGAATTCCTTAACG
AGGTCTGCACGCGAAATACACGGAGCTTGTACGCGAACCCTGCGGTTTCGCGCCTGTCAT
ACATGCTGTAGAAGCCTCGCGCCTTGTTTGTGTGGTCTTGCCTTGTGGCTTTGCGCAGTG
TGTGACTGGAGTAGGTACTGTGGTACGATGCAGTGGAGTTGGGTGCTGGGGTTCGTCTTC
ATTCCGGGGTGCAGTGTGCCTCGGTTTGGACGTAGGCAAGCGGACAGAAACGGCGGAAGC
CCGACCCTCCCCTTCGTACTCAATCAAAGATATACGATTCTCTCAAACACACCAAACGCT
TTGTTCAATCGCTGATGATGCTAGAAAGGGTATCAACTTCGCATCTTCTCAAAATGTCAT
CGCTTCGCGTGCTCCACTCCCTCCATTTCTTGCGGCTGCGCTGGCAGTTCGTAGGTCTGA
TGCTGCTCCAACTCTGACGGCGGCACAGGCTGGTAGTCTTGCCTGTAGTACTCAGTCGCC
ACATTCTTTGGTTCCAAGTCTTGGATTCGAGAGGGTATCCTCAGGACCAACTCTTTCAAT
TTGCGGTGGTTGCGGTAGAAAAGATATCCTATTGCTGCCAATGCAATCACAGCGAAAATA
GCAACCATGGCAATGCCTGCTTTCGCTCCTGTTGAAAGCCCATTGTCACCTGCTGGGGGT
GCTACGCTTGCAGAGGGCGAAGAGGTTGCTGTAGGGGAGCTCGAGGATGAAGCAGTATGG
CTGATTGAGCTCACGGCCAAAGACAGAGAGGTTGATGTGGGCGTTACTATCGAGCCGACT
TGAGTTGCACGGCGTGCGAAGGTCGTCGCGACAGTCTCGCCCGCTCTCGAGGTGATGTTA
AGGTCAGGCCCAACGACGCCCTGTTGTTCCTCGTTTGAGTAGATGAGCTCAAAGTGGCAA
GAGTACGGATACTTTCCCGTTCGGTTGTCGAGCGCATCCCATGGTCTGTATGTGGTATCG
CCAGAGGCAAACACTTCTTCTGTAAAGCCTGGCGATTGATGAATATCAGGTCGCTTGTAG
TTGCACAGTTACTAACATCGATAGGTCGCCGTTTTACCATTATCTTCAGACTTGTACTCA
TCCCACCACAAGTACAGCCACGTCTGGCCATAGTTCGAGTCCCATTCCACATCGACGGTT
TCCAACACATTTATTGCCAGTCACGGCTTTCTGCCGGTGGGTAGGCGAAAGAGGCTGACG
GTGACTGCGTAGATGACGAGTGCGCCAGTACAGAGATGATCGACCAGAAAAGTACAAATA
TCTGAGCGCCAGTTGTCAGGACTCCAGAGCCCATGTTGGCACTTATCAACACACTGACTC
TGTCTGAAACACAGCGAGAGATGTAACGACGTTGGCTTGCAAGACGAAGGCGAGACCACC
CAATGAGGAAAAGCAAGGAGCCT
>Contig167 : sp|A2RAF6|LONP2_ASPNC Lon protease homolog 2, peroxisomal OS=Aspergillus niger (strain CBS 513.88 / FGSC A1513) GN=An18g02980 PE=3 SV=1 e-value: 3e-29 blast score:  124
CCCGTCCCGCCCTCGCTCGCCATGACGGGCGAGGTGTCCCTCCGAGGCCGCGTGCTGCCT
GTCGGCGGCATCAAAGAGAAGCTCATCGGCGCCATGCGCGCCGGCGTCGAGCGCGTCCTG
CTGCCCGAGGCCAACCGCAAGGACGCCAGGGAGCTGCCGGACGAGGTCAAGCACGGTCTG
CGCATCGAGTTTGTGAGCCACATCTGGGAGGCGCTGGGGCTTGTGTGGCCCGAGCGCTGG
GAGCGGGCCCGTGTGCATGTCAGCGAGAGTCGGCTGTAGGCAACATGAATCCACTGCATG
CGAGGGAAAGAATGCGAAGAGAATGCACTGCTGGTCCCAAGGCGTTTGGCGTGTTCCGGC
CTTCTGTACCGTATTGTTGTTTAGCGATCCATCTTTCTCTCTATTAATACTACTCTCTCT
CTCTACCCCTTGCTGGTCCTTGACGTGGCGTCCTCTTCCTTTTCTTGTTTCTATTTAAAA
AATTATCTTTTTTGCTAATACTACTCTTACTACTGTTTTCTCTTTACTGTGTAGTACTCT
ATTCTCTTT
>Contig168
CCTAATACTTCTATTATACTATCTCTTTTTTTCACTATTCTTTATACTATATTTACTTTC
TCTCTTTCTCTCTTTTCTCTTTAAAAATGTTCTTCTTTAATAATACTACTCTTACTACTG
TTTTCTCTTTACTGTGTAGTACTCTATTCTCTTTTCTAATACTACTATAATACTATTATA
CTAGCTCTTTTATTTTACTATTCTTTATACTTGTTATAGGCTTAGACCTTGTC
>Contig169 : sp|O94524|GTO2_SCHPO Glutathione S-transferase omega-like 2 OS=Schizosaccharomyces pombe (strain 972 / ATCC 24843) GN=gto2 PE=2 SV=1 e-value: 1e-73 blast score:  268
AGTTTCACACACATCACATTCACCTTGCTTTTCCACTATTGATTATCACGACGTCTACAA
TAGTTTAACTCTCAGGTAGAACTCGCACATAGCGTCTGCGTTCATAAACATAATAATCCA
CGACCACAAGCTGCTTACAATGGTGGCGAATGAGACCCTTCACAAGTACGGCAGTGATGA
CGGCTGGCATGGTGTCATCGAAGAAGGAGCAGAGTTCCCACCTGAGAAAGACAGGTATCA
CTTGTATATTGGTACATCTCACAGTCTTGTGTTGTGCAGTCAAATACCTGATCGACGAGC
ACAGGTCTCTTCTGTCCTTTCGCCCACCGTGCCAACCTAGTCCGACACATCAAGCGCCTG
GACTCCTTCCTTCCTATCTCGATTGTCAAGCCCTACCCCAAGGGCGAGCCAGGCTGGCGC
TTCGATGAAACATACCCCAATGCCACGCCAGATCACATCTTCAACAGCCGCTTTATGCAC
CAGCTCTACTTTCGCGATGACCCATCGTACACAGGCAAATACAGTGTTCCGCTCCTATGG
GACAAGAAGACAAACCGAATCGTCAACAACGAAAGCATTGAGATGCTGAAGTGGCTCCCT
CATGCTTTCGACAGCCTGATCAAAGACGATAAGATCAAAGGCATCGACTTCTACCCACAA
GAGCTGCAGGGGAAGATCGACGAGATCACACCCTGGCTTACATCTCTCATCTGCATCGGA
GTGTACAAAGCCGGCTTCAACCCCACACAAGAGGGGTACAATGAGCACGTTGTGTCGCTC
TTCGCGGCGCTAAACAAACTGGAGAAGCTAGTGCACAGCAACGGTGGACCATACGTCTTG
GGTGGGAAACTAACTGAGTTGGACATCCTGACCTACCCGACGGTGGTCAGGTTTGATACA
GTCTATGTGCAACATTTTAAGACGAACTTGGGGACCATCAGACACGATTACCCGGTCTTG
AACAACTGGCTCAAGAACTTGTATCACAACGTAGAGGGTTTCAAGGAGTCGACCGATTTC
CAACACATCAAGGAGAATTACACAAAGAGCCATAAGGACATCAATCCGCTGTCGATCACT
CCAATGGGCCCGTACCCGGAGGTCGAGGAAGGATACGAAAGTGATTGGAGCAAGCTCAAG
CCTGGAGAAGTGAAGCATCCATTGGTTGTCGAAGCCGGGAGTAAGCTATAAGTCACAATT
CAAGTAATGGGAAATCCGAGTAGATGACGAAGTTTCGCAACATTGCAGTAAACTATAGAG
AGATGTAGACATGCCCAAATCCTCACAAGACAGCGTGAGTGCCTTCCCTGCCACTCCACG
ATTTACTCCAAGGCCTTTCGGGCCGCACCGGTACCGCCCGTCTTGCTCTCTTCAGCTCTA
GCAGCCGCATTGTATCTCCCTCGGTCCCGGACGGACTTGTAGTTGACGCACTCCATCGCG
AATGCTTGCGACTCATCCAGGCCCCTTCGCTTGTGAAAGCCACCTGTTTTGCGTTCGGCG
GTCCT
>Contig170
CTATGTACGAGAAGTCCATGGAGATGATGGACAAACTTGACCCTCAAGGGCGGTACATTT
AGACGGTTGGATTCGTGATGACCATGTAAGCAGGAACACCCAGAACAGCAAAGTAACAGA
ATACCCGAGACTCCAATATTCAACTTTAATCTGTATATATGCAAACGTCGATACAGGTCC
TTTCACGAGCAAAACGTGTCAAACACATCAGTTGCTACTTGTCTTACTTATCGTGTCTAC
AAGGTAGTTCCACGCATCACTCTTACCAAACTTACGATCCTACACAGTGATTCTTTGCTT
GTACAGGTTTGCATGTTGCGCCAAGATAAATATGCCGACTATGTTGGTGGTTCCAAAAGC
CCATACAAAGAACGTTGTGGGTGGTAAGGCTGCCTTGCCTATGCATCATCATTTTAGTCG
GTTCTATATGAGCACGGCTCTGGATCAACATGACTTATCCGACAGTGAACAGCGATACCA
GCATTCGGCAGCGACTCAACGCAAAGAGCGTGGGATACCTGCAGTTGTTACTACGGAAAT
CCCACAGCTCGGAAGCGTAATTGGCAGCTTGTAGCAAATTGAATGATCGATCGCCTTCTA
TAATACCAGCTACAAGGGAGGTCGACTTTCAGCTAGATGATAGCTGCAAGATTATCTTCG
>Contig171
CCACTTCCTACCAACTCGATCCCTCTATATTCCCCCACATAGTTATCTCTTACGCTTTCC
CAAAGCAGTTAGAGTCGCCAGGAGCACCATGACTGTTGCACTCCTCCCTCATTTTGCAAT
TACCTATGAAAAGGTTGACGACACCGCCGATACCAACGGCAGCTACCGTGCCAACGCATT
GGTAGGTGTTATCGACATTCTGATAGGCAGCTCTAAAGTGGCGGCAGGACTTTCTGGTTG
CAGCATTATTAGCGCTACCGTCGGCGTTGGTGCAGTGGCAGAATTTGTAGCCGGCGCAGG
CTGAGCCGAGGGCGGGCGTAAAGGCCAAGAGAGCAGTAGAAACAACCTAATAGTAATGTT
AGTATAGTGTACTTGGTGCGATTATACAGCTAGTGCCACTGCTTACGTAGAAACGCATGT
TAGATGATAGGAGTCTGGGTTTAAAGATGACGGTACAATTATTGGCGTGAAGATATCGAA
GTAACTGATTGTGAACTTGATGATTGGGGATGGAAATACTTCTTAGTGCCGTACGCTGCA
CTTTATACACGATTGTAGAGTCCCCCCCTGTAAAGGTGCATTATCAATCGGTCTTTTGGA
TGCTTATAATCACCGGTTGCCCTCCGAAGCAGTCGTAGCGGTCAGGATCCCCTACCTTCT
TTTACTAGAGCGCATGCTCGTACTAATTATAGAAAGTACGGCTAGGACGGCAAATGCACC
AAGAAGCTCGCGAAATTTGTGCGTTTAGTTAATGTAAACAATGTCCATTGC
>Contig172
AAAAAAAAGCATTGAGAATCATGGCATGCAGAACATCTCTGGCAGCAGAAGGGTTGTAAT
TTGTAAGGGTGTGGGTCTCTATTCGTCAAATCTTCCAGGGAAGTCGAATGTCTTTCCTAG
TAGAATAGACAATGTCGTACCGATACCGCTGTGCCGTCACTGAGTCGTTTTACCTAGGCA
AACTCAGTTGTTTTGAGAGATTCCCATGGCTCAAGCGGGCGTCCTGCAGGGCAACCAGAT
GTTGCCCTAGCCGACCAGCAAAAGCCGAGAATGTGCAACCAACCAACTGTTCGGTGGAGA
CCCCGTAGTTCGAAATCACATTGTCCGTCATACTGCAGGCGGATCACATTTGAATTGGTG
CCGTAGTGGAGATCGCGCCGAGATTTGTTCTGCCGATCACACTACTTGATGTCTGTGACG
CGACAATGTCCTTGCCCGCAAAATCAAGTTTTAATTCTGGGTCAGTTCAAAATTTCCAAC
TCGACTGTACCATGTCGTGTCTCGGAAATTTTGTGGCACCGGCTGACGCTGTGTGAAACT
GAGTCGTTGACGTTGGTTCATGATAGTGCTGTATCCGCAATGACACTGTCACGGATTGTA
GCCCCAGTGAGATTGAACCGGGCGTACGTACAGTTCAGACACTACATACCAAGGCAAGAT
GTAATCCGGAACGTGCGTCATCTGGATTTGTAGTTTGTGGTTCTAATAGCTTCCTAGGTT
AAATGCGACACAAGAGTGATTTTGTGCGCTGATCCCAACAATGTAGTGCTCTCTCTGACA
GCAGCCCTATATGCATCGCCATAGCGAACAAGTGAGTTGTGATGGTATAGACTTGCATAA
ATTTGCAAAACTAGCACAATGGAAAACGAGAAAGAGATATATAGAGATCTGAAGCAAAGG
TGACACATAAGATTTCGGGGAGAGAAGTCAGCCCTTGATCACGACTGCGACATTCAAAGA
GTCAACTCGGCAAAAATATCCGCCTCATCAACCGTGGGTAGACTGGCGGGTGAACCATG
>Contig173
AAAAAAAAGCATTGAGAATCATGGCATGCAGAACATCTCTGGCAGCAGAAGGGTTGTAAT
TTGTAAGGGTGTGGGTCTCTATTCGTCAAATCTTCCAGGGAAGTCGAATGTCTTTCCTAG
TAGAATAGACAATGTCGTACCGATACCGCTGTGCCGTCACTGAGTCGTTTTACCTAGGCA
AACTCAGTTGTTTTGAGAGATTCCCATGGCTCAAGCGGGGTAAGCTTTGTAAGATTGTCT
GAGTGGATCGATCCGATGGTTGACTTCCTCCCAGCGTCCTGCAGGGCAACCAGATGTTGC
CCTAGCCGACCAGCAAAAGCCGAGAATGTGCAACCAACCAACTGTTCGGTGGAGACCCCG
TAGTTCGAAATCACATTGTCCGTCATACTGCAGGCGGATCACATTTGAATTGGTGCCGTA
GTGGAGATCGCGCCGAGATTTGTTCTGCCGATCACACTACTTGATGTCTGTGACGCGACA
ATGTCCTTGCCCGCAAAATCAAGTTTTAATTCTGGGTCAGTTCAAAATTTCCAACTCGAC
TGTACCATGTCGTGTCTCGGAAATTTTGTGGCACCGGCTGACGCTGTGTGAAACTGAGTC
GTTGACGTTGGTTCATGATAGTGCTGTATCCGCAATGACACTGTCACGGATTGTAGCCCC
AGTGAGATTGAACCGGGCGTACGTACAGTTCAGACACTACATACCAAGGCAAGATGTAAT
CCGGAACGTGCGTCATCTGGATTTGTAGTTTGTGGTTCTAATAGCTTCCTAGGTTAAATG
CGACACAAGAGTGATTTTGTGCGCTGATCCCAACAATGTAGTGCTCTCTCTGACAGCAGC
CCTATATGCATCGCCATAGCGAACAAGTGAGTTGTGATGGTATAGACTTGCATAAATTTG
CAAAAC
>Contig174
AAGCTTTCTTGGCGGATAAGACTGAGCTGAAGGGACAGAGTGATAGCGGAGTCACCATGC
GACATCGACTCTGGCGAGAGGACCATGCAAGAACACACTGCCCGAGTTCGGAGGAAGGGT
CCTGTACTCGACTCGGTGCAATGTTGGTTCGTATGAAAGTGTTGATCGAGCCGGTGGCCC
CATGAGGAGAAGAAGAATAGCTGCTTGTCTCTAGCATGTATGCACTACTTTCCACTTCAA
TAAGGTACTTCGTTAAGATATTTTCAGTCATCCATCATACACAGAAAAGACGTTCGAAAT
ATGACAATCAATATGCTTTTAGACTCATTAAATGCGAAGATATTTACAAGACTCTGTTGG
T
>Contig175
CTCACTTACATCTCTACTCCAGACACAGCCCCGGTTTTTGTTAGAAAGCACGTGTACAAA
TAGTCAGCAACCCATTTAATTAGCGCATTTGTAGAATACCGATTGACTCAGATAGCTGCT
AGTTATTGCAGGCACATCGAGCATGTTTCCTTGTTGTAACACTAAGCGTCCTGAACTTGG
GTAGATCTGTCGTTGGGCATATGGCTGTATCCGAAATATACTTGGAAGCCCCTTACTACG
TTGCAACTTGTAGTGTTGAGCCTAGGGATGGGCTGCTCTTCATCATCTCCTACATTAAGC
TGTATTTCTTCGTTCTGACTAGCTGAATACACCCTTCTTGGAAGGCCTAGCGAAACCCGC
ATTTGGCGATACTGTCCCTTCACTATCGCACA
>Contig176
CTCACTTACATCTCTACTCCAGACACAGCCCCGGTTTTTGTTAGAAAGCACGTGTACAAA
TACTGCTAGTTATTGCAGGCACATCGAGCATGTTTCCTTGTTGTAACACTAAGCGTCCTG
AACTTGGGTAGATCTGTCGTTGGGCATATGGCTGTATCCGAAATATACTTGGAAGCCCCT
TACTACGTTGCAACTTGTAGTGTTGAGCCTAGGGATGGGCTGCTCTTCATCATCTCCTAC
ATTAAGCTGTATTTCTTCGTTCTGACTAGCTGAATACACCCTTCTTGGAAGGCCTAGCGA
AACCCGCATTTGGCGATACTGTCCCTTCACTATCGCACA
>Contig177
CTCGTACGAGCTGCTACAGCAGAGCTCTCCATTGGTACAACAAATGCTTTTACATAATCA
CTCCAAAACAGCCTCGCAATTCAAAATGGTCACATATATTTGTGCTAATGTGTTAAGCTA
GAAAGATATGTTAAAGCAGGGGCACGAAAATATGCCAATGCGACTATCGACTTGCAGCTA
CAATGCTCATTCATTCATGGTGTATGCTTCCAAAGAATGTGCTTTTCATTCTTTTGGGCA
CGACATGAGCTGGCCTGCATGACTAAAACCTATTACGATAATAGAAGAATGCCAGAACGA
CATCGTCAGCATGCAAAAATAAATCCAGAAGCTGACTAGGAGAAATGATTGTCTTGTATA
TAAAGAACGAATGCATTATCGTCAATAGTGTTGTTATCCAGACAGTCAATCCACTTTACT
CACTTCACTTCCAATCTCACTTTCTTACTCCACTCCAACAACAGTTCACCCCAAAAACAG
TTCACTCCAACATGCAGCTCGCTCTTATCACCTCCATCCTGGCCTTCTGCGCATCCCAGG
TCGCCGCCGATGGAGCCATTACCGTGTGCAGGGGCGCGAATGGCGCCAGCTGCTCGACCA
TCGGGGGCCTTGCACGCCCCGACAACTGCTCCGGCGGGTGCCTCAGCGCTCCCGGCACCA
AGAGTGTGAAGGCAGCAAATGTGGATCCTGGTAACTACTGCTTCACCGCCTACTCGGACA
GAAACTGCAATTCAGGCGCATTGAAGGTTGAAGGCCACTTTCAAAACGGAAATTTCGAAG
CCTACTCGTACGACTGCTGCTAGATAGTGGCATCCGTCAGGATTGTTGCCTCAGTACTTC
TTAGTATAGGGGTCCTGCCGGGAGCTACAGGTGGAAATTGGATCGATGATGTACTACCAA
GTACGCACTATTGGCACAGCTATGTCATCTAGCATTTCTCAATCACGAGATTTTTGCACT
TTTAATCTGTTTCACATGTTGCGTGAACATGGGCGTCGCAGCGGCCACAAAGCTAGACAT
GACTTGCTGTGTTGTCATACAATTACTAGGGCGTAACAATACTCTTTTACAAGC
>Contig178
CGCTGGTGAGGCTCGTGCTGGTGCGGTGTTTGCTACCAACGCTGCGTTGTGCGTGTGTGT
GTTTTTTGCTGCTTTTGGTCTTGTGGGTGAGGGTTTGCTGGGTTGGTGGATACGTGCTAG
CGGGCTGCGTAGATCTTTCAGTGCTTGAGTGTCGTCTACACGTGCACTCCAAACGCAAGT
GTGCTGAGACATCAGGCTCTGTAATACGCGTTGACTTGCTCCCCAGCACCTGGTTCTTGT
TAACAAGGGAAGGACGCTGCAGCCTGAATCTATTAACTAACTCTAACTGAGGAGATCAGT
ATACATGGATAGTTATATTGCATTAGTAATTAAACGGCTTGTTTTTGCCGCGGCGCTGCT
GGTG
>Contig179 : sp|P38227|QDR3_YEAST Quinidine resistance protein 3 OS=Saccharomyces cerevisiae (strain ATCC 204508 / S288c) GN=QDR3 PE=1 SV=2 e-value: 6e-16 blast score: 82.0
CGAGAACCATCCACCGATCACGGTACCGAGGAGGAAGCCCGTTGCAGGCGCGATGTAAAA
GAGACCGGTCGAAAGCGAGGATGTCAGACCGAAGCGGGTAGTCAAAATATGTCTTGGAGC
TGCAAGAAGCGAGTATTGCGCCCAGCAAAAGAAACAGCAAACGAAAACTGTTAAGGAGGC
GTTTGGGTACATCATCTGCTTGAACGTGGGAAGCGGACTGAACTGCGCAACAGCATGCCA
GCCCCTGATGTTCAGCGCAAGACCCGGCTGGTCCAATCTACTTGCTGGCACGAAGAAGAA
AGCAAGGACGAGGGCTACGCCGATCATCGAGACTTGTAGCCAGAGCAGGTTACGCCAGCT
TGTGTAGTTGACCATGATGCCAGCAACCAAGGGCCCTGCCAAGCATTAGCAGAGAAAGGA
GTGATGGAGATGGACAGCATCAACATACCTAAGGGAGGGCCTGCGACCGTACCCGCTAGG
AAGAAGCCGTTCGCTCTCCCACGCTGCATGGGGGGAAAGTACTCGGCAATGATGGTTTGG
CCCGCAACATGAAAGAAGCATCCCTGGAACCCACTCAAGACACGCATGGCGACAAAAACC
TCCACAGTCGGCGCGACTGCAGCTCCCATGGTGAACACAAGCAACACAGAAACGCAGGCG
ATATACGCCACCCTTCGCCCAACAATACTAGCAATCGGGCTCCACACCAACGCGCTCATC
CCCATAGCCAGCATCAGCCCGGCAGTAGAGAACGTCACGACCTGGCTCGTCGTCTTCAGG
TCCTCGCTGATCTCCTTGCTCGCCGACAACAGCGACGTGCTAGAGAAGCACGCCGCCAGC
GTCGCCCAACTGCACGCAAACACAATCAGACACTTCCTCGACAGCGGAGTGCTATCGTGT
AGTATCGATGCGCGCGTCTCGACTCGGTCGAGTGCATTGACAGGCTGCGCGACCAAGGCA
CTGGCGGAGAATGGTTTGCCCGAGGGCAAGGGGAGCGCTTTCTCAGCGTCGACGGACGCC
ATGATTCGAGAAGGATTTTTTTTTTTAAAAA
>Contig180 : sp|P38227|QDR3_YEAST Quinidine resistance protein 3 OS=Saccharomyces cerevisiae (strain ATCC 204508 / S288c) GN=QDR3 PE=1 SV=2 e-value: 5e-21 blast score: 99.0
TTTTTAAAAAAAAAAATCCTTCTCGAATCATGGCGTCCGTCGACGCTGAGAAAGCGCTCC
CCTTGCCCTCGGGCAAACCATTCTCCGCCAGTGCCTTGGTCGCGCAGCCTGTCAATGCAC
TCGACCGAGTCGAGACGCGCGCATCGATACTACACGATAGCACTCCGCTGTCGAGGAAGT
GTCTGATTGTGTTTGCGTGCAGTTGGGCGACGCTGGCGGCGTGCTTCTCTAGCACGTCGC
TGTTGTCGGCGAGCAAGGAGATCAGCGAGGACCTGAAGACGACGAGCCAGGTCGTGACGT
TCTCTACTGCCGGGCTGATGCTGGCTATGGGGATGAGCGCGTTGGTGTGGAGCCCGATTG
CTAGTATTGTTGGGCGAAGGGTGGCGTATATCGCCTGCGTTTCTGTGTTGCTTGTGTTCA
CCATGGGAGCTGCAGTCGCGCCGACTGTGGAGGTTTTTGTCGCCATGCGTGTCTTGAGTG
GGTTCCAGGGATGCTTCTTTCATGTTGCGGGCCAAACCATCATTGCCGAGTACTTTCCCC
CCATGCAGCGTGGGAGAGCGAACGGCTTCTTCCTAGCGGGTACGGTCGCAGGCCCTCCCT
TAGGGCCCTTGGTTGCTGGCATCATGGTCAACTACACAAGCTGGCGTAACCTGCTCTGGC
TACAAGTCTCGATGATCGGCGTAGCCCTCGTCCTTGCTTTCTTCTTCGTGCCAGCAAGTA
GATTGGACCAGCCGGGTCTTGCGCTGAACATCAGGGGCTGGCATGCTGTTGCGCAGTTCA
GTCCGCTTCCCACGTTCAAGCAGATGATGTACCCAAACGCCTCCTTAACACATTTAAGTT
GCGGCTTCCTCAGCTGGACGCAATACTCGCTTCTTGCAGCTCCAAGACATATTTTGACTA
CCCGCTTCGGTCTGACATCCTCGCTTTCGACCGGTCTCTTTTACATCGCGCCTGCAACGG
GCTTCCTCCTCGGTACCGTGATCGGTGGATGGTTCTCGGAC
>Contig181 : sp|Q9P782|YNY8_SCHPO Uncharacterized protein C1711.08 OS=Schizosaccharomyces pombe (strain 972 / ATCC 24843) GN=SPBC1711.08 PE=2 SV=1 e-value: 2e-73 blast score:  178
GAACCTTCAAACACTTCTCCTCCCACCTTCCTGTACTCGCTCAGCGTTGTAGTTTCGATT
CCCATCACCCTGTTCTTCGTTCTGTAAGTTGTTCCGCGCTCCCCAAACCCCAATTATAGG
ATGAGATACCAGCTGGCACCAGTCTGAGAAGACTTGTACTCTTTGCATGCGGATCAGCTT
CCCGGTCCACCAGACCACCTCTGATACTTTATAAACTCTCTGAACTGCACGATCGTCATG
TTGGAAGGCGCCTCGCTAACCGATGAATTGCAGAATAACTCATTGGTTGCACCCCACATT
AACCGCGATGGTTCTTCACAACCCCAACAACTGGCATTGGGTCAACAAGGACGTGTCTGG
TTGGGCACGCGAGTACCTCGATAAGGAGCTTCCTCAAGTCTCGGCTGAGCAGGATGGTGT
CACTGCGCAGATCGATAAGGTCGCTAGCATGGACGGAGACGTCGATGTGAGCCAGCGCAA
GGGCAAGGTCATCACCTTGTTCGACGTCAAGCTCAAGCTTGAATACTCAGGCAAGAACAA
GGAGGGCGAGGAGGCCAGCGGCACTATCACGATTCCCGAGGTTGCACACGACACGGAGGA
AGACGAGTATGTCGTATGTTCCCTTCGCTCACAACCCTTGTCTCGCCTTTGTTCGACCTC
CAAGCGCGTATGCTAACTACGACACAGTTTGATGTAGATGTTTACGCTGAGGACAGCAGC
AAACAACCAGTCAAGGATCTAGTACGATCCAAGATTGTTCCACAACTACGCAAGAGCCTT
GCAAAGTTCGGCCCGGCCGTCATGGCTGAGCACGGCAAGGACATCCAGCACGCGCCAGGT
TCCAACCCTTCAAGTGGTTTCACGACCCCTAAGGTGTACTCGAGCTCGAGTGTAAACAAG
TCATCGGCTTCGAAGACTGAGGGTGGCTCGCAGAAGTCGAGCACCGGCTCGGTCGTGAAC
GTCACTACGATCAACGACAGCACAGAGTTCCGCACCACTGCCGCCGAATTGTTCCAGACG
TTCACAGACCCTCAGCGCATTGCTGCCTTCACCCGTGCGCCACCAAAAACCTTCACCGGT
GCTCAGCCTGGCGGTACTTTCGAGCTTTTCGGCGGTAATGTAAGCGGAGAGTACACCGAG
TTGGAGGAGCCAAAGCATATCGTCCAGAAATGGCGCCTTGCACAATGGCCCGCCGGTCAC
TTCTCAAACCTATCGATCTGGTTCGACCAGAACGATGTCGATGCGGTAACAGTAATGAGG
GTTGAGTGGAAGGGCGTACCCATTGGCCAAGAGGAGTCAACCAAGACCAATTGGGACCAG
TACTACGTTCGCAGCATCAAGACCACCTTCGGGTTCGGCACGGTGCTGTGAGCAAAGAAC
TGATCATGTCATCGTAGCTTCCTGGAAGACGGAGTGCGGACATGTTGGATGATTTACGAT
TGTATACGAAGTGATGGATAGTGACTAAACAGTTGACGAAGATGCAGGCACATAGAGCAA
AGCCGCTAAAGCAATTATACCCCTTAATTACTCACTACCCTTGAACCATGCCAACCTGTC
TGAAATT
>Contig182 : sp|P40317|SOK1_YEAST Protein SOK1 OS=Saccharomyces cerevisiae (strain ATCC 204508 / S288c) GN=SOK1 PE=1 SV=2 e-value: 2e-32 blast score:  138
TCCGCGACGACGGCAGCAATCCTGACCGTGGTTGAACCGCGGGTAACAGGCGGTGTGTTG
CCAGGAAGGCCTGTTCCGCAGCTTCACACTGGTGAGGTGCTCCGAGCAACGGGTCGCGAA
CGCCCCAGCGCCATCTGTCGTAGCTGTGGCGATCGGCTCCGGGCATTGGATGTTGGTATT
GGCTGTTGCACATGTTAAGATACGCCCAGGACATAATCATTGAGCAGCTGCTCATTCTCT
CCTTTTTTCCTTCTCCCAAGTAATGCAAGGGCTGACCCTCTGACTTCAGCCTCTTTCACA
ACCTGCAAAACAGCTCTCTCCCCAGGAACGAGTCAGACGCTGTTTGAATTCCGCAACACA
CCTTGCAGCAGTCTCACACCTTGCCGCAGCTTATCCGCTACCTTCAGTAGTATCCGCCTG
TCTGTCTCTCTGCTTCTGTCTTCTTTGGCTCTGTTTCGTTTTCGCTTTGCTTTTCCTGCA
AAGCTGCACTGTTACGAAGCCGTCTCATCAAGCTTCCGCAAACGTCGTTGTGTTCAATTA
GCACAACTGACCTCTTTGTCCTCCCCTCTACTATGTCAACATCACACAAGCCCTAAGACT
TGCGTCCGATAAATCCTCCAGTTCTACCATCGACGTGGGCACATGCTAAAAGGTACACCT
TGATCAAGCGTACAACCGCACCTTGCAAGCCTGACTCGGATCTGTCTCGCTGGTTCATGC
GGGAGCTTGCGGCTTCTGTCAAACATACCGCGAACACGTTTTCAGCTTGCGTCTTGCAAA
CGCCTTGTCTTGTATGGTTTGATCGCTGACTTGTCGCAGCTCGCGCTTGTAGCAACGCAT
GCGCTTTGTGAGCGTTCGCCTCCTCAATATTTTCCGTCACGACTGCGCACCCTCTTGCCA
CCACTACCACCAAGAGCTCAGGGTTGTCGATACATAAGACTGCACTATTCAATACAGAGT
AACAGCGAACACTCTCCACAGCAAAAAGACATGGGTATCCAGACACCCGAAGCTGCAGGC
AGCAACCCTTCTACCCTCAGGCCTACCGAACATGCTTATGCTGTGCGACCGGCTGTTGAG
AGGAAGAGGACTGCGTCAACATCGTCATGGCATGGGTCACTTACTAGTCGGGAAGCTCCG
CCGACCGAGGACAGGCACTATGTTGGACACGACAAGAGACGCAGGGAACAGTATGCAGTG
CGGTCCACACGATCTCCATCGACATCACCACCACAAACCGCAGACGTACCAGAGCAACTT
GCTGAGCTGATCATGACTATGATTCCAGGACCAGAGGGGGATGAGTTAGCTGAGGCTTTT
CGCGAAGGCTCAGACCTGCCACCGATCACACGACAGTCACTGGCCGAGCTTGATATTCAG
AACATCATTACGAACATCAAGCTACGGCATGACATCAACTTCGACTGTGACCTAAGCTTT
CGACCGAATTTGGACGGGGCAAAGGGACAAGAGAAGGTCAAGGCAGCACAGAGGTACTGG
AGGGCGTTGGTCGCAGAGCTGGAGCTTTATACCCGACTGTTCCGAGGCACACCACCACTG
CAAGAGATGGATACAACCAGTTGGTCGACTATCGTCCAACACGCTGAGCGACGTATTCCA
AAGATCTTCTCAACGATACGAGATGTGCTGAAGAGCCTGGTGCCGGACCGCGATCACTCA
AGGGTAGACGAGCATCTGGATGTCCCGATGTTGATGCAAGAGATCGAGCGCGGTGTTTGC
GACCTTGTGCGTCTGTCTGAATGGATGGCGTGCCTTCTCAAGGAACACTGCGCCCCGATG
AGGGACGAGTGGGTCGACAAGATGGTTTCCTACACGCGAACAGGCGTGACACTCAACAAG
TCAGAGAGCATCGTCAAAGGCTTGTGCGAGTTGTTAGGGATATTGGAGTCCATGAAGCTT
GAT
>Contig183 : sp|P40317|SOK1_YEAST Protein SOK1 OS=Saccharomyces cerevisiae (strain ATCC 204508 / S288c) GN=SOK1 PE=1 SV=2 e-value: 1e-32 blast score:  138
TCCGCGACGACGGCAGCAATCCTGACCGTGGTTGAACCGCGGGTAACAGGCGGTGTGTTG
CCAGGAAGGCCTGTTCCGCAGCTTCACACTGGTGAGGTGCTCCGAGCAACGGGTCGCGAA
CGCCCCAGCGCCATCTGTCGTAGCTGTGGCGATCGGCTCCGGGCATTGGATGTTGGTATT
GGCTGTTGCACATGTTAAGATACGCCCAGGACATAATCATTGAGCAGCTGCTCATTCTCT
CCTTTTTTCCTTCTCCCAAGTAATGCAAGGGCTGACCCTCTGACTTCAGCCTCTTTCACA
ACCTGCAAAACAGCTCTCTCCCCAGGAACGAGTCAGACGCTGTTTGAATTCCGCAACACA
CCTTGCAGCAGTCTCACACCTTGCCGCAGCTTATCCGCTACCTTCAGTAGTATCCGCCTG
TCTGTCTCTCTGCTTCTGTCTTCTTTGGCTCTGTTTCGTTTTCGCTTTGCTTTTCCTGCA
AAGCTGCACTGTTACGAAGCCGTCTCATCAAGCTTCCGCAAACGTCGTTGTGTTCAATTA
GCACAACTGACCTCTTTGTCCTCCCCTCTACTATGTCAACATCACACAAGCCCTAAGACT
TGCGTCCGATAAATCCTCCAGTTCTACCATCGACGTGGGCACATGCTAAAAGCTCGCGCT
TGTAGCAACGCATGCGCTTTGTGAGCGTTCGCCTCCTCAATATTTTCCGTCACGACTGCG
CACCCTCTTGCCACCACTACCACCAAGAGCTCAGGGTTGTCGATACATAAGACTGCACTA
TTCAATACAGAGTAACAGCGAACACTCTCCACAGCAAAAAGACATGGGTATCCAGACACC
CGAAGCTGCAGGCAGCAACCCTTCTACCCTCAGGCCTACCGAACATGCTTATGCTGTGCG
ACCGGCTGTTGAGAGGAAGAGGACTGCGTCAACATCGTCATGGCATGGGTCACTTACTAG
TCGGGAAGCTCCGCCGACCGAGGACAGGCACTATGTTGGACACGACAAGAGACGCAGGGA
ACAGTATGCAGTGCGGTCCACACGATCTCCATCGACATCACCACCACAAACCGCAGACGT
ACCAGAGCAACTTGCTGAGCTGATCATGACTATGATTCCAGGACCAGAGGGGGATGAGTT
AGCTGAGGCTTTTCGCGAAGGCTCAGACCTGCCACCGATCACACGACAGTCACTGGCCGA
GCTTGATATTCAGAACATCATTACGAACATCAAGCTACGGCATGACATCAACTTCGACTG
TGACCTAAGCTTTCGACCGAATTTGGACGGGGCAAAGGGACAAGAGAAGGTCAAGGCAGC
ACAGAGGTACTGGAGGGCGTTGGTCGCAGAGCTGGAGCTTTATACCCGACTGTTCCGAGG
CACACCACCACTGCAAGAGATGGATACAACCAGTTGGTCGACTATCGTCCAACACGCTGA
GCGACGTATTCCAAAGATCTTCTCAACGATACGAGATGTGCTGAAGAGCCTGGTGCCGGA
CCGCGATCACTCAAGGGTAGACGAGCATCTGGATGTCCCGATGTTGATGCAAGAGATCGA
GCGCGGTGTTTGCGACCTTGTGCGTCTGTCTGAATGGATGGCGTGCCTTCTCAAGGAACA
CTGCGCCCCGATGAGGGACGAGTGGGTCGACAAGATGGTTTCCTACACGCGAACAGGCGT
GACACTCAACAAGTCAGAGAGCATCGTCAAAGGCTTGTGCGAGTTGTTAGGGATATTGGA
GTCCATGAAGCTTGAT
>Contig184
TACGAGATTAAGCCCGTCAAGAACAAGGAAGGAGCAGACGAGGGCGAGCAGAAGCAGTCG
AAGCACTTCGATGGCGCGGGAAACACGCTGCGGAAGAAGAAGGGCGACAAATAGGATGGC
TGGACGGACGGTAGATGAGACACGATGCATTGCAAGGCGCTAGCGTGGGAGCCAACTCGA
GAGGCATACGGCGTTTCTGGGATACCTTACGATCTGCTTCAATTCACACTTCACTTCTAC
AATAAATCCTGAGACGAGATGCTTCTGCTGGCTGACTTTGACACAGTACGATATCCGACT
GCCTAGACCCTCAAAGACCAGCAAGACACTGCGCCAACGCAACGTCATCTGCACGCATAT
CTGGCGATGACACCAAGTATCGTATCAAAAGTCCAAAGCTGACCCCTAGAAGACCCTCAG
GCTCTCAACGGTGAAAGCTCAGCAGCGCACAACCACACCCTAGACCTCATCAGGCTCCGA
CTTGACATAATCAACCTTCTCTTCCTCATCCTTAGCATCACTCTCCTCAGGCGTTTGGGA
CTTGACCTCCTTCTTCTTGCGCACCATACGCGGCTTCTTACTCGGCGTCTCGATCTCGCC
ATCCTCATCAGAAGCGCGCTTCGACGGCGTAGACTTGCCCTTCTTAGCCGAAGCAGTCGT
GCCGCCAGGCAGTTCCCATCCGAGCTCCTCGTACACCTTCTTCTGCTTCGCGCGCAGCAC
GCCGATACGGTTGCGGATCGCG
>Contig185
ATCCATCCAATCCACTCCACTTGTTTCTCGCAAGCTTCCTTCCTACACCTCGCCCTTTAC
CCTGCGACCTCGCTGCACGTTTCTTACCGAGAGACATCCTCGATCTCGCTTCGCCTTTCC
GCTCGTGCAACGCCCACCATCACCCCTTAAGCTTTTGCCCAGCACGCTCAAAGCTTGGCC
TTGGAGCTCTCCCCGCGTTGCCGTGCTGTTGCATCACCGATAATCACAGACCGAACCAAT
ACAGCGCATTCGTATCGCAGAGCAAAGCTTGACGTCAGCGAGTCTCGAGTTTCCTCCTGC
AACACTTTTTTCCTTGTCGCAAATCGCCTAACATCTACGCTCTGAGACGCTCGAACGAGT
AAAACCAGACCCACAATGTCGGCGCAAGGATACTACCAAG
>Contig186 : sp|Q9HES8|PYC_ASPNG Pyruvate carboxylase OS=Aspergillus niger GN=pyc PE=3 SV=1 e-value: 1e-18 blast score: 90.1
ACACGAGCCATCTCGGTGTAGCACTCCCCCGAGGCCTATCGAGATGCACCGAATGCAGGA
CTGGGCCACGGACTGGAAGAGGGAAGAAGACAAGACAGCACGATACGATACGACTCAATA
CCACGTCAAGATTGGACGTAACTGTCTGAGAGTAGTTTCTCGCTCGTGCGCATTTGTGAA
GCCCTCACTATAGGGAATTTGGAGCAAGAATATAGTCTTGGTAATAAACTTCCTTGATTC
AATAAACCATATACCATACTCGTTCGTACTCGTTCGTTGCGCAAGGGAAAAGGAAAATCG
TTACAGGTGTCCTGTCCTGTCCTTGCAGGTATAGCGGACACCCTTCCATCCATCCGTCCA
CCATCCACCCATCCATACTTCCATCCATCAGACACGCTCTTTGTACTTGCCCGTCACTCT
ACTTGACGAGCTTGCAGACGAGGTCGCCAGAGTCGACAGAGTCACCCTCGCGCACCGACA
GGTTGCCCACCTTTCCAGAGTGAGGTGCCGAGATGACCATTTCCTGTAAATCATTAGCAT
ACCGTTTGCAAATCACCTAGTTGCTTTGCTGAATACATACCATCTTCATGGCGCTGAGAA
TGGCGACGGGGTCGCCCTTCTTAACCTCGCTGCCGTCGTGCACGCGCACCTCGACCAGC
>Contig187 : tr|B2W6T5|B2W6T5_PYRTR Transcription factor RfeF OS=Pyrenophora tritici-repentis (strain Pt-1C-BFP) GN=PTRG_05523 PE=4 SV=1 e-value: 4e-19 blast score: 94.0
CAGCCTCCGCAACAATATGGACAGCAACCCTACGGCCAATATGGTCCACCAGGAGGACCC
GGAGGACCACCTCCAGGCCAGCAGTATGGCGCACCACCTCCACCCCAGGGCCAAGGAGGC
TTTGGAGGCCCCCAGGGAGGCCCACCTCCGCTACAGCAAGTGCAGGGTAGCCCTGCTGAG
GTCCAGGCCTACAAGCAGCTGCTGCAGGACTGTATCAACGAGAAGGGCCTCCAGACATTC
TACCCCCCAGGCTCGCCAGTCCTTGACCAAATTGCACAGCAGGCGGCCGCAAAGATCAAC
CAGGTTATCCAGCGCTGGCGCGTGCAGAAGGAGATTGCCAACGATATCGTGAAACTGGCT
TTGTACGACGTCGTTCTTTACATCGATG
>Contig188 : tr|B2W6T5|B2W6T5_PYRTR Transcription factor RfeF OS=Pyrenophora tritici-repentis (strain Pt-1C-BFP) GN=PTRG_05523 PE=4 SV=1 e-value: 1e-17 blast score: 89.7
CAGCCTCCGCAACAATATGGACAGCAACCCTACGGCCAATATGTTCGTAGCCCCACACGT
GACCTGACATTCTATTTTCTATCACCATTTTGTTCCCATTCATGCAGAGCAAGCATATAG
TGACGTGTACGCGACGAGTATGTGCTGACTCTATCTTGCAGGGTCCACCAGGAGGACCCG
GAGGACCACCTCCAGGCCAGCAGTATGGCGCACCACCTCCACCCCAGGGCCAAGGAGGCT
TTGGAGGCCCCCAGGGAGGCCCACCTCCGCTACAGCAAGTGCAGGGTAGCCCTGCTGAGG
TCCAGGCCTACAAGCAGCTGCTGCAGGACTGTATCAACGAGAAGGGCCTCCAGACATTCT
ACCCCCCAGGCTCGCCAGTCCTTGACCAAATTGCACAGCAGGCGGCCGCAAAGATCAACC
AGGTTATCCAGCGCTGGCGCGTGCAGAAGGAGATTGCCAACGATATCGTGAAACTGGCTT
TGTACGACGTCGTTCTTTACATCGATG
>Contig189
TTTAGGTTAGTAAATGCTTGAACCTAAAGATATAGTAATAGATAAACCTATATAAGAAGA
AGAGCTATTACTATAGCTATAATCTTATAGCTCTTATTATATTCCTTAAGGTTAAACTTA
TAAAGGAATATGCAGCTACTAAAGTCTAGACCCTTTTATCCTTTATTAGCTGCTTCTTTA
ATAATTTTTAGGACATCTTCTAGTCTAAGCGTGCTATAACCCTGCTGTTTCTTTAACAGA
TTCTTATAATCCTTTTAGCTGTCTTATAGACTGTCTTCTAATTTAGACATAGTAATAGTA
GCTCCTAATCTATAGAGGCTATAGTTAATAGGATCTAGTATCTTAAAGGTAAAGAACACA
CTAGTAAATATATCCTAGTAACCCTTACTAAGGGCAGCAACCTTAAATTATTGTTTCTAA
GCGTAGGCATTGCGCTTACCTTAAAGTTAATTAAAAGAGGATAGCTCTATTTTGTTGTTA
TTTTTGTATATAAATTAATAGCAGTGTCTTACTAAAGGTATAAAATTAAAGTAAAACT
>Contig190 : sp|Q9UTA2|FMP46_SCHPO Putative redox protein fmp46, mitochondrial OS=Schizosaccharomyces pombe (strain 972 / ATCC 24843) GN=fmp46 PE=2 SV=1 e-value: 9e-06 blast score: 48.9
AAGCGATCTACGTCACATCCAGCCTCAACTCATCAGCTGCCCAAGCTCCATCCAAGCTCT
ACCATCTAACAAACAAAGCGTTCCAACTGCCCGATACTCACCAACCCCCAATTACCAAAA
ATGTTCAAGCGAATCTTCGGCGAGCACGGCGCAAAGAATGTCGTGACCCTCTTCCACAAG
CCCTCCAGCCAGGCCTCTCTACGTGCGCACACCATCCTCAAGCAGGCGAATGCTCAGTCC
GTTGCAACCGCCACCGAAGACCAAGCTAGCTCCCACGATGCGCAGAACAAGGCAGAGAGA
ACCGAATTCGAGCTCGATGTCACAGAGGCACCTCCTACAGCAGATCAGCTAAAGAACATC
CTGGAATACCTGGGTGGGCCCAGCGCTGTCGGAAGGGTCATCCAGGGAGCAAAAGATGAG
ACAGATGCGCTGAGGCGGTTGAAGGCTGACGGAGATGCGTTCCAGAGACCGCTGGTTGTA
GACTGGAATCAGGGCAAGGCCGTTGCTGGCGATAACGAGTCAGAGATTCTCACCTTGCTG
AAGAATATCTCGGCCGAGAAGAAGTAGGCTGTGCTTTGTCGTAGAACAACAGAAGCATTT
GACTCAAGGTTGGTAATCTGTTTCCTCCAGTAAGGTCTTTTGCGCTGCTCAATTTGACTG
TTCTCTTTTCGAGACTGCCTGTTCTCTTGTCGAGACCGCAAGGACTCTCACCGCTGCTCT
ATGCTTCAGCACATGCAGCTAAGCGACGGGCACCTGCGCATCGACTGAGTGCATTGCTTT
TATGCCAGTCCCCGAAAACATCTCAATTCAGACTTTCTTGTGTCGCTTATGTGCTGTTCT
CCTAGTTCACCGCCTCCCATGTTTGTAGGCCTGTATTTTTGCTTCCGCTAGTAGCCAGTC
CGTCTGATCAAAATGATGCTTATCGTTCTATAAGCATACAGTTCAATTACAACGCAGGAT
GGAGGCGCTCAGTGCTATCTGTCTATTGGTCAGATCGTGTGGTGTTGACATCCTTACCTT
CACCTCCATTTCCTGGATCCGCCAAGACTGCACTTTCCCTCTTGGTGGTCAATCAGCTCC
AGCTTCCCACTCCCACCTCTGTAGCCTTCTTGAAATCGCAGAAACAACCTTCACCTCTCT
GTCTCCTTCTGGCGTCCGGCGTCCTACAGTATGCAGCTGCTATTTTGAAGCTGCTGTAGC
TTGACTCTTTCTCTTAGCTTCTGTACGCTTTGCATCTTCTTCTCTCCGTTCACACCAGTA
TGGGCGACGTACTCGCGCCGCTTCCGGTGGTCGCGACTTCGAGCGACGAAATGGCGCTCA
ATCATTCAAACCGGTCAGCGGTATCATCTGCAGGTTCAGACAAGACCATTACTTCACCAC
CAGCACCAAACTCCACCGCAGTTGTGGAGCCGCAGCTGGGCCCTGGAAGCGCGATGTTCA
GTACAGATCTCGGCAGGC
>Contig191
ACTTTACATATGAGGATGTAGGCATTCTTCAAACCCCTGGTTCGCTGGGCCGGGTGGGAA
ATGAAGGTAATGCAGACACGCCCTACTAAGGGCCTCCTCCAAAGTACAGAGAGATCAAAA
ATCTCCAAATCGCCCTCGTATCCGCTCTCCAAACGCTTGTTGTCATCTGCCTTTGAGCGT
AAGGTTGAGCGTAGGGTTGTACATAGAGCTGAGCGTTGAGCGGAGAGTGTAGCGTTGGAT
CAAGCATTGGATTTAGCGTTAGATTGAGCATGGAGCTGAGCGTAGGATCGA
>Contig192 : gi|227908811|ref|NM_009127.4| Mus musculus stearoyl-Coenzyme A desaturase 1 (Scd1), mRNA e-value: 4e-09 blast score: 61.9
CAAATCCACCCTTCTTCCCCTACCCCAGGGTCGGGCAAAGCACGTACGGCGCAGGGCGGA
GGGCGGAGAGTGCAGACATGCAGATGCTTCTCCAGACGCGACTCGTCTCGTCTCGTCTCG
TCTTGTCCTCACTTCAGCGCTGCAGGGTACGATAGAGAGAGAAAGAGAGAGAGAGAGAGA
AAGAGAGAGAGGATGAAACGTCTGCGAGTTCCGTACCTAGGTACTCTCGCCTCTGATGCG
AATGCGAATGCAAATGCGAATGCGAATGCA
>Contig193
AGGCAATACCATCAGCAAATAGCACATTGTTTCCTGTAATTCGACTGATACCACGAGCAA
CCCCCCTGCATGCCGACACAGCCGTCACCTGTCTCGAGAGCTAGTACCTGCCGACTACGC
TCAGCCAAGCTCGTCAGTCTCACCACAGCGCCCAGCACAGCCCGAGTTCCAATTCAAGCT
TTCGCATACTGCCATCACTTGTTGCAAAATCTCGTAAATGTCTTCAGCTGCAGTGTTGAC
CGCCTTGCCCAAATCGAAAGCGAATACGGAACATGGCCCTACACTCGCCAGCAAACCTTC
TGGAGACGCTGCAGCCGCGTATCACAACGAGGCCACAATACGAGACAATCCATATTTCGA
ACATCCAGATCAAATTGAAGCTTCTGGATCAAAGTACAACCAAGGCATCGAAAATCTCGT
AATCGTCTGTTGTCATGCCATC
>Contig194
TCGCTGTAGACAGGCATATAGACAGAAGGCAAGATAGGCAGCAATGCGAGGCAGGGGAGG
CAAAGTGTGATTTGTGCGAGCAGCTCCCACGCGGGGTGAAGCGAAAAGCTGCAGAGAAGG
AGCAAGACGCACGAGGTCAGGTGTCAATAACCGCTGCTGCGGCCGCAAAAGCGCGGCGCG
AGGAACTTGAGGAGCTTGCAGCACTTAAGGAGCGGAAGAGTGAGATCCAGCTGCAACGGA
AGACAGAGCAAGCAGGCTACCAGCTGGAGCGACTTAGGCAGCATCTTGATTGCTGGAGCA
ATGCATGTGTCATCTGCATGGCCGCC
>Contig195
TACACACACTTCTGGCTCGCGTCCTCTCTTTGGATCCAAATCGTAAAAGGAGGTGCATCT
TCTTCTTGTATCTGTTATTATTGCCCGCGTTTTCCTACCGTCACATGTTTGGCTTGGCTG
GTCTGTTTGGCGTCGGGCGTTGGGGCAGGGTGGAATGCATGCATCAGCGATGCCACGACG
GTACCTCTGTGTAATGAGCAACGTGCAGACGACGCAACGTAACGAGTCTGAGGAAATACA
TGACGTTACCATCTACCCTACTTTCACACTTCTCATCTGCGTGCGTGATGAAGTGACTCT
ACACACTTTTAACAGTCTATTAGGGAAATATGCAGACGAGACGATTACACTAAACTCTCT
AATTAAGAAGGTAGAGCTATAGGAAGAGATAGTAGAAAAAGAGACTTGCTATGTAGTTGT
ATAATTTAGTGCGTAGTATATACATCCTTATACATAA
>Contig196
ACATGGACATGGACATGGACATGGACGTTGTAGTTGGTGTAGCTGTTTAGGTGTGTGGGT
GTAAAGGTACATGGCAAGTCCAATGTTGTACAAACAAACGAACAGGCTCGCAGAGTAGGG
ACAGGAAAAGGAGCAGGGTGGATTTTACGAATTACGATTAAACAAGTACCGGTAATGTCA
GTCAGGCTCTTTACGGCGTCGGTTCACAGTCTTAGTTAGATACCTTGCTTACTTTGCCTT
TACGCTACTTGAATAGTACAGCTTTAGTACTAGTTAACGTGTTTTATAAGCGAGC
>Contig197 : tr|K2RS34|K2RS34_MACPH Major facilitator superfamily (Fragment) OS=Macrophomina phaseolina (strain MS6) PE=4 SV=1 e-value: 9e-30 blast score: 83.6
AGCAGCCTCACATTGGAGTCCTACCGGACATTGAGCTCGAACCGATCAAACCTGGCAAAG
ACAGCAATGGCAACTACTTCGAACACCAATCCAGGATGGGGATGCAGACACCAAGGACAC
CCAACGAGCTTGAGATGAGCCGCCCTCCAACACCAAGACAGAATGAAGCTGTTGGCTTGG
TTCAGACCTGGAATAACCCACCAATGAACAAGTGGAGAATTCTGTGCTGTTGCATTATAT
ATTTCGGAAACGGACTCAATGATGCCGGTAAGTCAAGATGGATTCATCCAGCAGCGTTCG
ATCGTATCGTGGATTAGGATAGCTTGATCATGCTGACCACCTCCAGTGGTCGGTGCTTTG
ATTCCTTACATGGAAGTCTACTACCACAACTCCCACACAATCATGTCACTCGTTTTCGTC
GGCAATGCCATTGGCTTCATAGCCGCTGCGCCTCTTGTAACCTGGATTTTGGCCAAACTT
GGCAGAGCGAAGACCTTGATATTCGCAGAGGTTTTCTTGATCGCTGCGTACATTGTACTC
GTCTGCACTCCTCCGTTCCCTCTCGTGATCATCGCGTAAGTAAGCAACTGACACTATCCT
TTCGCGTTGCAGAGAAAACCGACTACAATGCTTCAGCGGCAGCTTCTTAGGTAGTACTAT
GTACTGCTGGAGGCTCTTGGTGCATTTGTTAAAGCTTTACAGCTTTTATAAATATAGCTG
AAGTCCTTGTAGTGCCTCTTTAGGTTGCAGATGATCTACAGATTGGCACAAAACAACTCC
TGTTTGATTGAGCACTGTCCGCTTGTAGCCGGCATTTTCTGCAACAAAAAAGACTACCTT
CCAGTGCTGACTCTCTGCAGATTCTTCCTGATTGGATATGGAGC
>Contig198 : sp|Q06099|FADH_CANMA S-(hydroxymethyl)glutathione dehydrogenase OS=Candida maltosa GN=FDH1 PE=3 SV=1 e-value: 2e-87 blast score:  320
CGAGTGCACTGCTTGTCCAGTCCAATTGTCATCACCGGCACTTGCAAGTGCAGCAAAGGC
GCCTGTTCCGAGAGCGGCGCGAGCTTCAGCCTCTTGACGCGAGCATCGCGCGAAAGATGC
GACAGAGACCGAGCCTAAGCCGCGAGTGAGGGGTTGCCGACGCCGTGGAGGGGCAGATGA
CGGTCCTTTGGAAGGCACCCCACATCTTCGAATAAAAGGTCGGGAGCCCTTCCAGAGCCT
GGAGTAGCTTTCACTAGTCTTCCCCGTTTCTCCTCTCTTCGTCCTTCCTGTCTCTCACGC
CGGAGACTTTGCAAACCCTCGAGATACCCTTTGGATTCACAGCACCGCCGCAATGCCCGC
TGATACCGTTGGCAAGACCATTACCTGCAAGGTGCGTTCTGAAGCTTCTCGTTTCCCAGC
TCTCCCACGTGTTTGCCCAAGGAGCCCGCCCCTCTGTCTTCTGTCTGTGACGGCATCCAA
AGCTTGGCGCGTGCGGATCCGCAGGCAAGCAGACAGGCATTGCGCGGAGACGGACCTTTT
TTTGAGAAGCCATGTAATCCGGACCTGTGTACTGACTGGAACAGGCCGCAGTTGCCTGGG
AAGCCGGCAAGGACCTGTCCATCGAGGATATTGAGGTGCTGCCCCCCAGGGCCAACGAGG
TCCGCATCGAGATTTACTACACGGGTGTCTGCCATACAGATGCCTACACACTGTCCGGCA
AGGACCCCGAGGGTGCCTTCCCCATCGTCCTCGGGCACGAGGGTGCTGGTATCGTCGAGT
CTGTTGGTGAGGGCGTCACAAACGTGAAGCCCGGCGACCACGTTGTTGCTCTCTACACAC
CAGAGTGCAAGGAGTGCAAGTTCTGCAAGTCTGGCAAGACCAACCTGTGCGGCAAGATCC
GCACAACCCAGGGCAAGGGTGTCATGCCTGACGGCACCTCGCGCTTCAAGTGCAAGGGCA
AGGACCTACTTCACTTCATGGGAACTTCCACATTCTCCCAGTACACTGTCGTCGCAGATA
TCTCCGTTGTCGCCATCACCGAGAAGGCTCCCATGGATCGCACCTGTCTGCTCGGCTGCG
GTATCACAACTGGTTACGGTGCTGCCGTTATCACCGCAGGAAAGGGTGGTGTCGAGCAGG
GCTCCAACGTTGCCG
>Contig199
GCCCCCCAGTCCTCTGCTGCCCCCGCCACCAGCCAGAAGGCCTCGTCCCAGCCGTCGTCC
CAGCCGTCGTCCCAGTCGTCGTCCCAGCCGCAGCCCACTTCCAGCGCCGCTGCCACCTCG
ACCGAGTTCGAGGTTGCCGCTGCCGCCATTACCCCTACCCCCGCGCTCGAGGAGCCTCAG
GTCAACAATCAAAAGACCAAGACCGAGGTCATTTACGTTACCGCTTACGCGACCGTCAAC
GCTAAGAGGCACGCTCACGACCATGCTCGCCGTCACCAACCCTTCCACGCATAATTCTTG
CCATTTTATCAACTTGTACATGATTGGCATGTCAGGTGTTGGGGAGACCGCGTCGTTGCC
TATTCTACGCCGATAATCCAAATGCCTATTTCGCGATATACCCAGGGAGAGAGAGGAGAG
GGATGGGATCGGTATCATCCCAAGTAATGACGAGGCAGACAGCGTCGCAGGCAATATATT
CTTTCTAAACCGACGTATCGACGCGCACCCCGCCATTGCTTGTGTCTGCTATTCGTTTCC
TCCTTTCGACTCCTGCTTCGCTCGACAACTCTGTCGCGATATGGACATGGATTCGGCACT
TCTTTTTCTGGTCACATTCTTATCTCACGATGTCACGACATATACCATCTTGGGGTTCTG
GCCCTCCTTCATTGGGGCTAGCGGGATTCGTTTCTCCTTTTTTCAATTCTTAAGGAGCAT
GCCTCCTTCCTTTTCGAGACGGACAAGGAGATGTCCTAGGCTTGGTGCGTGCCCCTGTAG
TCCAAAACAATATAGACTGTCGCTATCACTCAAATCACTTGCTCAATTTGCACATCTGCT
GTGTTATCCTGACTCGATCGGTTGTGATGTGAGCCTTTGCAATCTCGCTTATTTGCTTGC
GGGAGTTCATTCGCGTCGCGCGACGCGTTCAGCAGCCTCCTGATCTCAATTAGAACAAGC
TTCCCGTCACTACCCCGTGCGGACAGCCCGGTGTCTTACGAGGAGGAACCTTTGCTCCAC
GTTTTGTTTCGTGATCTGGGTTGGAGTTTGAAACATGCGCAGAGGCAAGGCTTGACCTGC
GCCGCCTCCTGCCAACCGCGCCACAGCTTCAGACCCGCTCGGAATAAACATTGTTGATGA
TCGCCATCATGCATGCCTCTTTCGTCTTGCACAAATGGGTTGGATGAAAGTTTGAGCTTT
GTGCTCGACATGTCCATCGAACCACTGTCGTTTTCCAGCGACTGTTTCTGCAGCCCGCGA
AGGTCCGCCTCGTTGACTTTCCTACACTAGTGCATGCCAAAAAGCCCATCGCACTGCATC
TGCAAATTTCACTCGGTTGCTCGCCACAAAACTGCGATGATTGGGTCCGAGGAACAAGCG
AAGCCCACACTTTATTGTCGAAATC
>Contig200
CACGATGTGGGCTCCACCACCATTTGTCAAAACACTGCTGGAGGTCTCTAGGCATTATCT
CTGAAAAGGATATCGTTTTGTTTAGACCCGTACGCGACACAACCTCAACCAGTACCCCAA
AGATCGAAATCACATAGCAACAGAAAGGTTGTGCTTACCTAAACCATGAAGTCGCCTGGA
AATCTAATGGTTCTAGCAAAGAACAGTGCTGTTGCATCAAGCGATAGACACGGGCGTCCA
TCAAGGAGCATTGCCTATGGTTAGGGCGAGAAGATGCGTGCCGTCAAAAAAAAACAGCCC
TGTGCAGCAGGTCCGGGCGCAAAAATATGTCTTATCATGACCTAACCAGGGGTCGCTGAG
GCATTGTTAGGAATTGAACTTTGGGCACCGTGGGCGGTGGAGTTACTTACAACCTGGAAT
CTC
>Contig201
TAGATGCATACTATTCGTCCCCATGGACCAGCTATTAGGTAATTCCTCGTCAGCGTAACA
AATGACCAACTCAAACCTGGCCCGAAAAGTCACACCAGAGGCAGGATTCGAGTTCGTCTT
TCTCCTGCATCTCCGACCGCGTCATGCCATTGCTGAACATGGTGTTGGAGGTTCCGTTTC
TTTAAGCCTACCTACGCTTAGCACGCCCACGCCGGGCGGCACTGCATTCCATCCTTAGAG
CAAGCACACTAATAAGACTGCCCTCCCTGCCCTGCATACCCACACCATACGACATCTGTC
GTCTCCACGGCTCACGTGCGTTTCCCTAGTCAGGCTATTAAAGAAAGATATCAAATCTCT
TTGTGCGCCGCCAGCACGTTATCGTTTGCGCGCCGAACAACGGCATCGTTACACCGACCG
GCCGCCGTCACTCCCAGACCACTCTACCCACTAC
>Contig202 : sp|P79085|ALTA1_ALTAL Major allergen Alt a 1 OS=Alternaria alternata GN=ALTA1 PE=1 SV=1 e-value: 3e-09 blast score: 58.9
CGCTACCACCACCCTCCCCGACTACTGCCACGCTGGCGGTTCCGGTCCCAACGACTACAT
TTGCCAGGGTGTCTCGCCCGCCTACATCACCCTTGTCCAGTATCCCGGCAAGCTCCAGTA
AGCTGTCCGAAGCGGCTTGTGTATAATGCATCATCTCAACCACGATAGCGAGAGTTTCAA
GGGCGAGTGACGGATGTATTGTCTAGCATTTGGATTTGGCATTAGCGGTTTCACTCCTTG
TATATAAACCATTGTTTCCTTGTGTTACGATACCACAACATTCCTTAATAATATCAGAAT
GAAAAACTATAACTTAATAATATTCCTGCTGTGGCCAAATAAAAACTTCAGCGTACCTTT
TGGGATACCTAGAAGGTATAGTATTCTCTACACTTAGTCTTGGGGTGCGTGTTTGGTACT
GGACCAAAGCAATTATAGCTACCGAGTACCGACTGGCGGCTTGAGAATGGATACCCCCGA
CCTGCGTTACACTTCTGGATGTACCGTAGGCCGCCAGGGAAACGAGTGAGTCGGTATGTG
AGCTGTTATGCGCAACACTGACTGGAGCAAGTCGGTTTCGTTTGGTTAGGATAAGAGTCT
ACCGTGGTTACCAAGGTGGTGTCAAAATGGGGGTTTTAACAGGCGATCCACAACTAATTA
ACATCTACCTTGCTCTTTGGGATTAGACAGAACGAAGGCCGATTTCATCAAGCTTC
>Contig203 : sp|P79085|ALTA1_ALTAL Major allergen Alt a 1 OS=Alternaria alternata GN=ALTA1 PE=1 SV=1 e-value: 4e-09 blast score: 58.9
CGCTACCACCACCCTCCCCGACTACTGCCACGCTGGCGGTTCCGGTCCCAACGACTACAT
TTGCCAGGGTGTCTCGCCCGCCTACATCACCCTTGTCCAGTATCCCGGCAAGCTCCACGA
GAGTTTCAAGGGCGAGTGACGGATGTATTGTCTAGCATTTGGATTTGGCATTAGCGGTTT
CACTCCTTGTATATAAACCATTGTTTCCTTGTGTTACGATACCACAACATTCCTTAATAA
TATCAGAATGAAAAACTATAACTTAATAATATTCCTGCTGTGGCCAAATAAAAACTTCAG
CGTACCTTTTGGGATACCTAGAAGGTATAGTATTCTCTACACTTAGTCTTGGGGTGCGTG
TTTGGTACTGGACCAAAGCAATTATAGCTACCGAGTACCGACTGGCGGCTTGAGAATGGA
TACCCCCGACCTGCGTTACACTTCTGGATGTACCGTAGGCCGCCAGGGAAACGAGTGAGT
CGGTATGTGAGCTGTTATGCGCAACACTGACTGGAGCAAGTCGGTTTCGTTTGGTTAGGA
TAAGAGTCTACCGTGGTTACCAAGGTGGTGTCAAAATGGGGGTTTTAACAGGCGATCCAC
AACTAATTAACATCTACCTTGCTCTTTGGGATTAGACAGAACGAAGGCCGATTTCATCAA
GCTTCAGAAATTACTCTTGAGTAAATTCGCACGCCACTACACTGTGACAAGGCCTTGTCT
CCACAAGCTACAACTTGACGCCTTACCGAACTACAAAGCCAAAGGCTTTGCCTCCAATCC
TTCGTGCTCGAATAAGACAAGCCGCCGCATCACATCCCATC
>Contig204 : tr|G2XNS5|G2XNS5_BOTF4 Similar to flavin-binding monooxygenase-like protein OS=Botryotinia fuckeliana (strain T4) GN=BofuT4_P076140.1 PE=4 SV=1 e-value: 1e-120 blast score:  435
CTTGTACTTAGAGGTCTCGTTAGAGCTGATCAATCACAGTTTTGAGGTAAGCCTACACTT
GCACCCATTTAGCTGGGTGCTCAGATTCAACTCTAGTTCAGCGACTATCCTATGAAGACC
GATGGCTTCAACCTGGCTGATGATCACATACCTGGAGAGCATGTCAACGAGTACCTCTGC
GACTTTGCAAAAAGATTTGATCTCTTAAAATTTGTGCGCTTCAATACTAGTGTTGAACTG
GCCGTCGACAATGGACTCGCAGGATGGACGCTGACAGTAGCTGGGTTTTCCAATAACGAG
GGGACAAAGATGGCTATCAAAACATCCAGGCTCATCGTGGCTACCGGACTGACCTCAGAG
CCTTTCATGCCCACGCTTCGCGGAAGAGATGCATTCGAAGCCCCGATTTATCATACCAGC
GAATTTGCTAGAATTGAAGGTGGTCTTGGAAGCTTCAACAAAGTCGTGTTGCTCAGTGGT
GCAAAGTTCTCTTGGGACATTGCATGTGCATACGCTTCAGCAGGCGTAAAAGTTGAATGG
ATCATTCGTGAATCCGGACACGGACCATGCTGGATGACGCCTCCTAGGCTTACACCTCTC
AAAATTATCCCCGAGCTGCTTCTGCAAACAAGGCTGATTACCTGGCTCAGTCCCTGTATC
TGGGACGATGGCTTCTCCTTCATTCGAAACTTTTTCCAGCAACACTGGCTCGGCCGCAAG
ATCGCGGACAAGTTTTTCGCGAAGATGCAGCACAGTATTGAAGAAAGCAACAAGTATCAC
GAAAACCCAGAAACAGCCAAATTGCACCCGTGGGATGATGTGTTCTTTATTGGTACCAAT
AGGGGCTTGTTGAACTACGATGTCGACTTCTTCGAGTTTGTACGGAACGGCTCGATCCAA
GTTCACATTGCGGATATCACGAGACTCACGCGCAGAGCTGTGCACCTGTCTAACGGCGAT
GTTATCGAAGCGGATGTCCTCATATGTGGAACAGGGTGGAAAGATACTCCACAGATTGAC
TTTGTGACAGAGAGGGAACTTGGTCTTCCAGGTCACTTGCCATTGTCTGTGCAGCCATAC
ATTGCAGCAGCTGATTCTACGATTCTTGAAACTTGCCCAAAGCTCAAGAACCAGCCACCG
TCTCGGAAAATCAGACCAATGGTCGAAGATGCTGTAGAGGCAATCCTGGAACCTTATCGT
CTGCACCGGTTCATGGTGCCTCCAGCTTTCATTGACAACCGCACACTCGCTTTTGCAGGC
GCGTATCGTAGTCCAGCGACGACCCTTATAGCCCAGACGCAAGCACTCTGGATCACAGCA
TTTTTCGATAACCAGATCCCAGACCTTGAAGCAGGCTTTGAACTCAATTCGGACCGCATA
ATGTACGAGACAGTCTTGCACACCCAGTTTGGAAAGTGGCGCTACAGCAAAGGTTTTGGC
GCTCGATTCCCAGAGCTGTGGTTTGACTGTCTGCCCTATGTCGATCTACTTTTGAAAGAT
GTTGGGGTACCAAACCAGAGGAAAAAAAGCTGGTGGGCTGAGCGGTTCACACCATATATG
CCAGCAGACTACATCGGCATCGTTGACGATTACATGGCTCTCAATGCGAGACGTTCTGTC
CTAAGGCACAAATGAAAGGCTGTCGATGAGATCATTTAGCGCTATAGTCTTTACCGAAAT
CGTGTCCAGTCGTATGGAGATGCACTGCTTGTGGATTTACACGCAGACATTAGTACAGAC
ATGATCAGACGAGGCTGGCGATACTATCGAAAAATTCTACGAGTTCGGACATACTGAGAA
GTAAGACCATTCGGAAGTCAGTTTGATGCTAATCAAAAGTAAACTCAGACATCTTTGTCG
CGTGTTCGCTCCTCAGTCCTCAGCACATCATTTTGCTCTTCGGATGCCATGGATTACTAC
GTTGTTGTTGCACCAATATCTAGACGAGCTCTTGGCTATAATATTGGTACCCTCCCTCAA
TTGCTTGCGCAATCTACATACATGATCCTAGAACCGGTCACTCTTCATGGTCTATCTTGA
CACAGCGGGCTCTATATGTCAGGAGACAGAGCACCCAAGCAACTCCGAGTGGCCGCACCG
ATCACAGCTGTCAGCTCATATAGCGAGGCTCCTACGATTTCAGCTCTTCAGGCTGAAAGC
TAATGTTCTGTATGGCGGCCAATATCGTCTCAATCTACAGTCGGTAAGAAATCAAGGCAT
GTGCATT
>Contig205 : sp|P25340|ERG4_YEAST Delta(24(24(1)))-sterol reductase OS=Saccharomyces cerevisiae (strain ATCC 204508 / S288c) GN=ERG4 PE=1 SV=2 e-value: 7e-119 blast score:  260
GTCGCTCCATTACTGGTAGAATAAACCTACATTGATCGCCCATCTGACGTGCTTAGCTGA
CTTTGCTCGTTTTTCGCGCTCATCTTCAGGCAGGAAGGGTTCGAGAGCTTCTCCACTAGT
GCCTAAAGGTCCTGTATCTTCCACCACACCGTCGCCATCAGTATCTCTTGGGTGCATGCT
ATCTAGCACATCATCTGCAAGTGAGGTAACGATCATGTCGACTTCAAGCCAATCATCGAG
CCGGTTGTTCTGCTCTTCGTAGAAAGCTCGAACCTTCTTATTTTTCATGCTTTTGAGACT
CTCCTCACTCTTCCTATATTTCTCCAAGACATCGTGATCCACGTTATCAATGAGTTTTCT
TTTCATCTCTGCTGTTCGATTGTCTTGGATGGTGTTTTGAATTGCATCGCGAAATCTTTT
TCGTGGCTTTGGCGGATTGATTGTACCGTACGCAGCCTCCAAGTCGGTGCGGTTATATCC
ATTGGACTTCTTGTTCGAATCATTTCCATTGGTGTACGAAGTGGCCGTGTCGAGTGCTCG
TCGTCTGCCTCCAACCATGTTGCCTGCCAATTCCTTCTCTTACTATGAAGTCTCCTTTGA
TTGGCAGTACAAATATTAATGGGGTTCAAGGAGATAGATGACGGGGATATACGATGGAAG
ACTGAAGTAGGTCGGACAAGCTTTAGAAAACAAAATCTTGGCCAAACGCGTGAGACAGCA
TCATCAAGAAGGGCTAGCCCTAGCCCGCTCAAGTTTAGCATGATGATGCTTGCATGGTCT
CGATTGTTGAAGTTGGCTCCATGATGTCACCTAGCCTAGTTTACGCGTAGCCGTGGCGCG
TGCGAGACCGCCAACCCCGTGTCTTACTGCTATTTGCCGTTGCTTGGCAAGGGCACCACG
AATGCACAAAAGCTAGAGAAATTCGTAGTCTGCTGAGATGCTACAGACTTCTTCTACTAC
GTGCTCTGGAAAGGTTGCATCTTTGGGTCTGTTTTGTGAAGTTTTTCATGTCAAAATAGC
TAGCGGTGACGTCACGCCGCGAGCCACCGAACACAGGATTTCGATCTACAGAGTAAAGTA
ACGGCACTGCCGCTTGAACCGAGAAATGAACCACGGGCCTGGGTCTTTCGGTTCATTCGA
TCCGGCTGTCCTGCTTTATCGCCCGCCCACAGCGTTTGTTACAGCGATACGAAACGAAGT
CGACACTCCTACCTCCACGACATATGCCTTGTCCTCTTATTGCATCTGTTTCTATGTATT
GCAATTATACCCGCCTAATTCTGACGCTCCAAAGATGCGAGTGGACGCGTGTAGGTCGGT
CGAGCAACTTCAAAGGTCGCTTTAGATGATATACGGAATGAACAGATAAGGGACCTCCTT
CTCGTACTGGGTCCAGGCATCTCCATATTTCCTGCGACATCTTGCGATATCCCTCCGGGC
ACGATGGATGATCATGACCATGAAAAAGGCGAAATAAAACCAAGGAAAGGGGCTCTTGAA
CCCAGTAATAAGTCCCCAAGACATCGAAAAGAACATGTCAGGCACGTAATTCGGCTTGCG
CACGATGGCGAACCATCCGTCCAACAAGATCCGGTCTCCAGCATTCGTTTCCAGCGCGCG
GGGGTTCTCGATGACCGTCCGGGGCATGTGCGGGAACGCATTGCGCTTGATAAGCTGGCC
TCGTTCCTGTTGACGAAACGAGTTCTTTTGACCGTTCGAGGAGTCCCACATCCAGTACAT
GAACAAGTAAACGACGGAGAGGACCGCGAGAGCGGGTCGGCTCCAGCGATATTCCGATGG
ATCATGATTCGCAAAGTAAAGCGCACAGTGGCAGTAGGTGAACGGCACACCGGCCATGTT
CCAGAAGGTTAGAGTAAAGCCTAGCTTCTCGAAGTACATGTCCCTGCCATGGTGGTAAGT
ACCTCATCAGCCACAGGTGTTCAGGGAAGAGATTCAGATCAAGAGACAGGGTGCGTATCC
TAATCCCAGAGTCCATCGACTTACCAGGATGTTATTATCAACTGCTCGGCTTTGGCACAG
GTGTTGGTATAGATGAAGTGCGCCGCCACCAGAAAGATGACCTCAGCCGAGACGTAACCG
TAGTTCTCATACTGGCGTACTGCTACAGAGGCGGTGATGAGGAACAAGATGAACCACGGA
ATTCGAACTTCGTAGAACATCTTGAAGTCCAGAATGCCAATTCGAGGGTTGAGCTCGGCA
CCCATAAAGAAATCGTAGATAGGATAGTTCGTAAGTCGGTGGGTTCGACCACGAACAATG
GCCTGGACGTAAACGATGATGCTGTTCAAAAATCCGGAAAGAATCGCCACAGTCATGATG
GATCCGAACTCGTCGATGAGTGTGTAAAGAGGAAATATGCCAGTAACGTGCAGGGCGGCA
GCGATGACGAGAGTTGCGTACCAGCTGGTATAGGCAGAACAGTAATACGGGAGCTTCTTG
CCGCCCTCGTGGCGCAGAGGTCGGCCCTGGCTCATCACACCCGGCATATAGCAGTACATG
AGTGCCTCAAAGATGAAAAATATCCAGTAGACAGCCCAGGCCTTGGCTGTGGGAAAGGCC
CCCTCATAGACGAGATGGGCTAGGTGGTTCGTGAAGTCTCCCCAGGTCCGGTCGGTATCA
GGCCAAGGAAACTGGCCATCGTAGTAAGTGGCACCAATCCACATGTACCACATGAGAAGA
GGAAAACCAATCATCAACGATGCTGCACCAAAAGAACCGCCAAACTCAAACTCATCAGAT
TCGCCATCATTGTAGGTCAACTTCTGCTCAGTCAAATGTGGGGAGGTGGTAGTATTCTGT
TTTGAAGTTGCTTTTCGATGACTGGTCGTAGTCGTTACGCCCATTTTAGCACGCACAATG
AGCGGTAAAGCGTAGGACAAGAGGTATTGGAGGAAACGTCGAAGTACTGAGATGATACCG
CAAACTTGACAAGGGAACAGGGTCAACTTAAGAACTGTGTTGGCAAACTATGAAACGAAA
TGAGGGACTTCGACAATGGCATGGACCGCATCTCGTGTAGAGCAAACCACTGAATTCAGC
TACCAGGATCACTGACATTCTGCACTAAATTAACATGGCGTTAAGATTGTGTACCGGCTA
GGCAGCTCTGGTCTGCTTTCAGGGGCTAATGGCTATCGGCAAAGTAGAATGGAGGTCGTT
CAAGCGAGACTTTTGCCGTGCATGTTG
>Contig206
TTCTCGAGGGATCTCGTGGTACAAAGGAGAGGAGATGGCTTTCTATCACCTACTGTGACA
CCATATCCTACCTATAGGTCTGACCAAATTGCCAGTAGACGTTAGAACAGCATGGACAGG
CCAAAGATATCATAGAACCTCTTATAGCGTTATATTCAACTGGGTGTTCAGCTCTTAGGT
GCTGGCCTTCTCCACCTAGCTGTTGCTGGCCACATGGTGTTGCTGGCAACAAAGCGGAGG
TCACCAACGACCATCGATGGAGGCTCATGACCAGCGCTCCCATAGCGGGCTCTCGTGATG
ATGCAGGTCGTCCAACTGGAGATCTTGCA
>Contig207 : tr|E5A1E9|E5A1E9_LEPMJ Similar to PHD and RING finger domain-containing protein OS=Leptosphaeria maculans (strain JN3 / isolate v23.1.3 / race Av1-4-5-6-7-8) GN=LEMA_P105440.1 PE=4 SV=1 e-value: 4e-77 blast score:  289
CCTCGACAGGCGGTACTGGAACGTACTACAGCGACCTGTCGCCTGAAACTCGCCGTCGCT
TTTAAAGCTGGTCAGCAGCCACACTTCAATGATGCTGATGAATCTTGGAATAGTATGTTT
GGAAAGGCGAGAGCTGTCTTAGACTTATGGTTTGTCTCCATTCATCATAAAACATTATCT
ACAATACAATAGCCCCCAGTCCCATGGTATCTTAGTTTCACCTATGCGCCGTATCCCAAA
TCGCTAAAACAAGAAGATGATGTATGTAGAACGCTTTCACGAAGACGATGACGCAAACTC
ATCAGCGGCAGGCGACAACGCTGCAACATCAGCAGTACGCAATGACTTGATAGCACCATT
AACCTCGTCGCTCGCCATACGCTGCCACTTCTCCCTAGTCTCTTGATCTGCCAGGGCAGC
AGCGCCAGCATCACCAACTTTGTCGTACAACAAGCGTGAGACATCGCGATTAACGTCGGT
GTATTCTTCCTTCGTGACCTCTTTCTTCAGATATAGTGGCTTGAGAACAGCAGTCACCAT
GCGCTGCAGCTCAGCCTTGGTGGAGTAAGAAAGTGTCGGCGGCCGCGAAGGTGACGAGTC
CTTTGACCGAGGTGGGCTGCTGAGGCCCACAGCACGATGCGTCAGCCTGCGACGACCGAC
TCGCTCATCGTCTGCAGGTGAATAAGGTGAATACGTTGGTGAGCCCTCATCATGTTCTGC
AGGTGACTTAGGGCGTGTGAGGTTGAGAGGTGGCGGTGTCGTCAAACCAGCACGGGGTTG
CTGGTACACCGGTGATAGACCGGGAGACGAGTTCTGGGGTGAGCAAGCTCGCTCCACAAT
AATGCGCTTGGGTTGTGGGGCGGCGATCTCTCTGTCGCGCTCTGCGAAACGGTCAACTTC
GACCTCTTGTAGTAGAGAAGCAAGAAATCCGGGAGCGTTGGCCGACTCGCCAGCTGGCGG
TGACGTGGCTGGCTCTTGAACGCCTTCGTGGGTAGTAGTGTTGCGGCGGGCTGCCGCAGA
GGATGATTCGCCCCT
>Contig208 : sp|O14417|MAD2_SCHPO Mitotic spindle checkpoint component mad2 OS=Schizosaccharomyces pombe (strain 972 / ATCC 24843) GN=mad2 PE=1 SV=1 e-value: 4e-38 blast score:  155
TAAAGCTGCTGATGCTTGTGCCGTCTCGTGCAGCCCTGTATTGGAGCGCGTGCATATATG
TATTGACACTGTAGATAAGGCTGCTGCACCTTTTCGGGGACATTGTACGTTGCTGCGGTG
CGATAAGCCAATGCAACAAGGGTGCGCTGACATGTCAATGCGGCAAGGGCGCCGCTTTAG
GTTCAGTCTAGTGCCCCAACGCCAACAACGCCATGCTAGCTCCAACCTAGCGTTCCTTGC
TGTTACGAAGATACGTAGTTGACTGCTGTATACGGTAAGACTGTTTAGAGTGGTTATATA
TTGGTCCAGGGTCCGCCTTTTAGTCGGCCAAATCGCTGCCAGGCGAACGCCTTCGCCTTG
CCGAGAGCTGAGGGTATATGAAAACAGGGACCGATGCTACCAACTTGCGTGCACTTTGTT
GGTCCAGCGTGTCGTCGTCCGCTCTGCACTGTTCAATCGACAAGGTGGCGATGCTCGGGG
GGTTGAGACTTGTTGACTCTTGCATTCTGGAGCGTCGCAGTGCCGGACCGGAGATGCGCC
CGGCGCTGCCGGTAAGACATGCTTGTAGGTGCGGCAGAGGAATACAGGGGAGAAACAGGG
TTGCGCAAAGATAGGCGTGTCAACGAATGATGTAGTGTTTGTAGATCGAGGCTATTCCCC
AAGCCTGGAGGGATCAGTCCCAACACATGTACCATGATATTGGACTCAACATACCTGTAG
CTCACTAGCGTATCTACTCGGTGATTGCTCGAGCTGAAGCTTCTCAGCTGTACCTTTTCG
CCGTTCTTGATCTCTTTGGCGTCGCTATCGCCCCACTCCAGAGGCACGTCCGAATCCGCA
TCGGCGTACACGAGCACATTGAAGGTGCAGTTGCCGTCAAGCATGGGCAGGAAAGTGACC
GAGGCAGTGATTTGTCGAAAGACGGACTGAATCTCAGCCTGAATCTCGGTTTCCGTCTTC
TCTTCTGGAACAGCCTCGCCCCCGTCTGGAACCGAATTTTCTTGGTCGGTTGTAGTCTTG
GACGATCTTGTCTTTGCGTTTTTCCCCAAGATCTGGACGTCAAACTGCCAGCGCTCCACA
TGCTCGCCGGTTTCCTTGCTGGTGATGACGACGACCAGCTTGGTGATTTTGCCGCCGTAC
ATCCACTCCTTGAGCTGCGACATGATCTTCTTGATGTATGCCTTGACTTGG
>Contig209 : sp|Q9UVX3|NMT_ASPFU Glycylpeptide N-tetradecanoyltransferase OS=Neosartorya fumigata (strain ATCC MYA-4609 / Af293 / CBS 101355 / FGSC A1100) GN=nmt1 PE=2 SV=1 e-value: 5e-22 blast score:  100
GAAGGCCGACTTCGATGTCTTCAACGCACTGACCCTCCTTGACAACCCGCTCTTCCTCGA
AGAACAGCGCTTTGGTGCAGGTGATGGCTCGCTCCACTACTACTTGTACAACTACCGCGC
TGCGCCTATCACAGGTGGTATCGACAGCAGGAATCAATCGAGCATCAAGCATATGGGTGG
TATCGGCTTGACCATGTTGTAGCGTCTTCCTGTCGAGGCTGGTAGCAGAAAGCTGATAGC
AGCAAGGCTAGACGACAATGTCACGCCCAGGAGGATTCAAATAGACCCTGAAGCAACGAT
ACAATGCTAATGCAGTGGGTCCCTCAGAGGACTAATGTGCCACAGGGGGTTCTATCACTT
GAGCCTTGACCGACAATCACAAAAAACTCAATAACACCAGCGCGCAACGTCTACATTTTC
GT
>Contig210 : tr|B2VWJ7|B2VWJ7_PYRTR BTB domain and ankyrin repeat containing protein OS=Pyrenophora tritici-repentis (strain Pt-1C-BFP) GN=PTRG_01559 PE=4 SV=1 e-value: 0.0 blast score:  370
CGTCCACCGCGATTTCCACCTCGACCTCTGTTTCGGCCGCCACTGTCTGCTTTGGGCCCT
GTGGGTGCATCGGCCTGAGGGTTGGGTGCTCGTACGCCGGCCGCCTGGACATCCGCATTC
TGTGTCTTCGGCGCTCGCGGCTTTGGCGCGGACTTGTCCTTCCGCGGGCTGTCGGTTGTT
TCTCCGCTCTTCCTCGCATCCTTCTTACTCTCCTTGTTCTTCGGTGGTCGTCCGCCAGTA
TCGGGGGTGGCGTGAGAAACGCCGCCGCCGCCACCCCTGGTCTTGCCTCTACCCTTTCCA
GCAGCTTTTGCGGCGCGCTCAGCAGCCCGCTTCTGCTGCTCTTCTTCCTGGATCGCGCGT
TTGCTCTCTGCTTCCCACCATTGTTGGAACTCTTGCTCTTGTTGGATCTCCTCCAGACTA
CGTTTAGCTGCCGCGTCGCGTATCGATGTCTTCTCGGCTTCTTGAAGTGACAAAATCTCC
ATCATGCTAAGGTTTTGGCTCGGTGAGGAGGGAGAGTGAGAGGGGAGGGGTATATGTCGG
ACGGACATGGGCGTTGGAATGGGTGTCGTTGACACGGACATGCCGCGTTCAGAGGCGGCA
GTCCGAGATGGAGAAGATGCGTCTTGTGCGCTAGTGTCTTTATCTCTACCCCTCCCTTTG
CCTTTGCCTTTGGCGATCGTCTGGCGCATGGTGAGTTGAGGTGTACTTTGAGCTCGCGAC
GGCTGTGGTGAGGATTGTGGAGATGGTTGTGGTAGTGGTGCCGGCTTTTCTGGGATGGGA
GCGACGACAGGGCTAGCGTCCGACTTCCGGTGCGATGCAGCTTGCCAGGGAGAAACGGTA
GGTGGTGCTGGCTGCGCAGCCTCAATCTTAATACCCTGCTGTTGGGCCTGCTGAAGTCGC
TTGCGCTCCTTTTGCGACATCTTCGGTTGTGCAGCGCGAGCACGTTCGCGTGCTTCTCGT
GCTAGACCAAGTGCTAGACCAGATGGCTGGTCGCTTGAGGTTTGAGCCATGATGTCTCTG
AGATCGAGCTTTGCGCTAGCCAAAGGAGCTGTACCCCAGGGTTGACTTGGCGTCCTTGCT
CCTGAAAGTGCGCTGGGTGGCAGGGAACCAGGTGATATGAAACCATCTTCGATGTTGCCT
TGAACAATTGATTGTCGTTGCTTGATCGCAGCCGGCCATGGTGAGTCGGGCGTGCCAATC
ACCTGGTCGTTGGACTTTTCATCTCCATCCGCAAAACGTGGAGGTTTGATTCTTTCCGCC
GGTTCATGTGGTTCATCTTCACCGTCCGACATCTCGAACATGAGATCTGCAACTGAGCTC
TTGCCTTTGAGCTGTGGGGCTAGAGCCGGACTCTTCGCCTCGATTTTTGCGTGGTTCGAT
GCTCGTCTTCGATTGCGCTGGCGCAAGGGCGAAGCGGAAACTTCTTCTAGACTTTGCGCC
CTAAAAGAAGCTGAGGGTATATCCCCATTCGCATATTTATTCGAGAGTACGATGGCATCG
ATCTTGGCCCGTTTGCCTCGCTCAATCCTTTCTGCGAGCTCAGGGTACTGCTCAAAAAGT
AGAGCTTCCGCACGTCCGCTTCTTGCGAATGGTAGGTAGGCGAGTTGGTTTTCATGCGCA
ACTTGGTTCAATTCCAGAAGAAGGTCGTCATCCAGTTCATCCAGGGACCTGGCTGGAGTT
AGCTTTCGCAAGCGCCCTAAAAGCTCAACACTTGCCCATTCTGCATAACTGCCTCCAAGC
TAAGGCAGACGTACTCCAGAGCTGCGTCCTTGAATTCAGCAACAGAACTAGGAGCCACGG
CGGTGAGCAGCGAGCACACATTGCGCGCATTGACTGTGGTTTTGATTAACTTGAGCCAAA
ATCAAACACACCCGAACATACCGTAGCGACCGATCAACCTTTGGCAGATTTGCGACAGGC
GATCAAGCATCAACTCGTTGGCAACGGACATGACGTCCATAACTAGATCCAACAGCTCGT
CCAGCGCAAGCAGATCATTGAGATCCTCACTTGTGACGTCGTCGAAGATCTCCTCGCCGG
CATCGGTGTACAAATAGCGAACCACAAGCTCGAATAGATGCGTCTCGACATTCGTGAGGT
CAATACGTACGGGTGCCGAGCCCTCTCGTCGTCCTGAAAGCCACTGCCCTCCTGCGCGAC
CTCTGAACAGACCCTCAAAGAAGGGGCATCGCTGGCAGACAATGTCAGAGTGAAGCAGCA
TTTCGCCGTCAGCAAGATCGACGATGACATCACCGCTCTCAAAGAAAGCAGGCTCCCTCA
CTGCAAGTTCGAAATCAACATGGAGCGATCGCCGAGGATTGACCATCTGTCGTACGGCTG
GTTCCAGCTGCCGC
>Contig211 : sp|O13419|ACT_BOTFU Actin OS=Botryotinia fuckeliana GN=actA PE=3 SV=1 e-value: 8e-39 blast score:  159
ATGTCTGGTGGTACCACCATGTACCCCGGTATCTCCGACCGCATGCAGAAGGAGATCACT
GCTCTTGCTCCTTCCTCCATGAAGGTCAAGATCATTGCCCCTCCCGAGCGCAAGTACTCC
GTCTGGATCGGTGGTTCCATTCTCGCCTCCCTCTCCACTTTCCAGCAGATGTGGATCTCA
AAGCAGGAGTACGACGAGAGCGGTCCTTCCATCGTCCACCGCAAGTGCTTCTAAGCGTCT
TCCTGCGTACGATTCTCGAAATTATGACAAGCCTGGTAGCGGAGGCAACGTTGTATTGGC
GCTCTGTTACACCGGGGTTTCATGCTTGACGGTTGTTCACAAAAAGGCAAAGCTGGCGAG
CGATTGGGTGTTTACGTTATGGAGCAGCTTGAGCTCATGTGCGGATGTGATGGGATTTTA
AGATTGTAGCTTAGAACCTGGACATTTTCACGTCTTATCCCAAATTGCCTGTGACTGGAT
GCCCTACGTGACGCGATGACAGGCCTGCAGGACGCTTTCCGGCAATCTATCCAGAGGCAT
TCCGCTTGTTTCTCAGTTCAGGACAATGACGGCTCAATCTTCACGCTCCATAGATGGTTG
ACAAAACAGTTCAGGGCCTTTCCTCTACGAAACGCACTGGACGTTGAAGCTAACTGCCCG
ATCAGGAAAATCCGTGCGCTAGCTAGCGCGTTGACGATTGCGCCATTGTTGGACTCGCAT
CCTTCCATACTCGGTATATAATCTTGATTCAGTTACTTTTCTCAATTCTTGTGCCAATCG
ACTGGCTGGCTCTCTCTGCATAGATCGACCTTACCGTGACCTTGCCAACCGCGCATTTCA
TAAGGTAAGACGCACTCGGTGTAGGCTCGTCAGGTCCATGTGCCCTACTTTGAGCTGGGA
ACGAAGCACCACCACCTCAAGTTCTACTGCCACACTTCACAATGTCCTCCACAAACAGAC
AGGTCGTCAAAGCAAGCGACGAAACAACGCCATTACTCGCTTCTGTAGAAATCGGTCCTA
ACGCGGAGCCGATCGACCCCCCAACTCAGGAGACTGCCATCACAGAGGGAGCGCATGCAG
ACGATGGAAATGCGCCACTACCACGAGCCCAGATCTTTCTGCTATGCTACACCCGCGTCG
TGGAACCAATAGCCTTCTTCTCCATCTTCCCCTACATCAATTCCATGATCGAGCACGTAG
GCGGCATCGAGAAAGCAGATGTTGGATTCTACTCTGGACTCATCGAGTCCCTGTTCAGCT
TCACGCAGATGTGCGTTATGATCTTCTGGGGCAAGGCGTCGGATCGCTATGGGCGGAAAC
CCGTGCTTGTTTTCAGTCTGCTGGGCATTGCGGTTGCGACGACGCTGTTTGGCATGAGTC
AGAGTATTGCGCAGATGATCGCTGCGAGGTGCTTTGCGGGTGTTTTCGCAGGGACGGTCG
TCACGGTCAGGGCGATGCTTAGTGAGAACAGTACAAAGCACACGCAGGCTAGGGCTTTCA
GTTATTTTGCTTTTGCGGGGAATTTGGGCATCTTTGTTGGCCCGCTTCTTGGCGGTGCTT
TGGAGAGGCCGGCTGAGAAGTACACTCGTGTATTTGGATACCAGTTCTTCCGAGACTACC
CATACGTTCTTCCTGGGCTCGTCACCTCTCTGGTGGCTCTTTCAGCAGCCATAACGACGA
TGTTCTTTGTCAAAGAGGTATGATCGTCGTTCCATCACCTCAAATTCACACTGACCATAC
CCAGACCCT
>Contig212 : tr|G2WX49|G2WX49_VERDV YkgB OS=Verticillium dahliae (strain VdLs.17 / ATCC MYA-4575 / FGSC 10137) GN=VDAG_02828 PE=4 SV=1 e-value: 1e-70 blast score:  268
GTGCCAACGAACAACATTTTCTTCACCATAAACTTGGTACAAGGGCTTAGGAAGAGCTTG
GTACGTTGAAATGGGAACACCTCCTCCGAAGCACAAATTAAAGGAAGAAGCGTGGGACGA
TGACAGTAAGTGCCATCCACAACAACGCTTGGGCTGGGCACTTGTGTCCACAATACAAGA
ACAAAACGCGGATTCCAACACATCCTGCTAGCAGCAGCTAGTCGGCTGCGATTACAGCAA
GATTCTACTCGGAGTTCTGTCATGAATAATTGAGATATCGCCACAACAAAACGCGAACAC
CACCTCACAACCACAAACTAAAGCAAGAAGCGCCGAACGAACACAGCAATCCTCTTCGCT
GCGCAGTCAAACGGCGATCTGAGTACGCTCTCACTCTCGCAACATGAGGATTCGTATAAC
CTGTCCGTGACGTCCACCACGCGAGAATGCGGCGGAAATCCATCATGGCTCAACATCGAT
TCAGCTCAACGCCTTCTGTACTGTCTGGACCGTGGGCAGAGCAATGCAACGAAAGGATCT
CTGAATCTGTTCAGAATCGGCGAGAAGGGGCTTTTAAGCAGCATCGATAGGGTCGATGCG
CCGTTCTCAGGTGTGGCGGCAGAATACTTTGATGTTGGGGAAGGCAAGAGGGGATACGTG
ACCGCCAGTTACACGAAATCAGCAATCGCCGCCTTTTTGTTCCCGAAAAATGGGTCGTTG
AGCCCAGCCTCGCAGACTATCCACCCGACTCACAACATCACCGGCCCCATTGCTTCGAGA
CAGGATGACAGCTATTCCCATCACGTCATCCTCGACCCTACGCATCCGTATATTCTCATT
CCGGATCTGGGCGCTGATCTAATACGTGTTTTTACATACACACCTGGGACCGTTGCGCCA
CTGACAGAGCTGGAGCCGTTGAAGACAGAGAGCGGGGCAGGGCCCAGACACGGCGTGTTC
TGGCAGGCGCCTGGGGAGAGCGGTGCATGGTACTTACTGTTCAACGGAGAGTTGAGTCAG
AAAGTATATTCGTACCGGGTCACCTACAGCTCCAGCGGTCTTGCATGGGAGCCGGTTTCT
GAATCCGCAGTTCTTGGAGAGCTCGGAGAGACGTTGCCACCGAATACTGCGCCTACGAGC
GAGATTGCTGTTTCTCC
>Contig213
CCATCTACTGTCTGAATTTGATGATCTTGCCAGTTCAGAATCAAGGAAACTTGTACGATT
CCAGTAGAACGGCGTTGTATGCCGGATCAGAGCTCGCTTAAAAAAACATGAGTTCCTTGA
GTAGGCATTGTTTCTATGGGTCGCTCACAATTTGGGAACAAAATTCAGCAGAGAGCGCAT
AAAAGATTACATGAAACCTCTGACGGTCTCATCTCACCCACCGCCGAGCCAAGCACGGCC
GGCTAGGCTACGAGCCGCATATGTTATGCTCGCCTCCGGTGTCTCCGAAGCTTACAAAAA
GCCGGTCAGTAAATTTAGCTTTGCACAGTTTTTGAAATTGCAGGATGCGTGTAGTTCTCG
CGGTTGTATAACTAAATGTTGGCAGACTTGCAGCTTGCAAAATCGCCAGAGACCATTATA
AAATCTGGTGGAAGGCACCTTGACGAAAGCGAAGAGCACTCACAGCCGACCTCGTTAGTA
GGATAAGCTCGCTGGCCCCTGGTCAGTGTTTGAGTATGAGGCAGACGATACCTGGTGAGA
TTGATGTCTTGGGCCGGAGTCTACCAAACTCTAGGCTGGATTCTGGTTCCGCCCTCACAC
TATCGACACTGCCCCAACTAGTGACGTCCAGTCCTTCCGGCGCTCGCGTCCCCTGCGCCA
CGACTGCAGACGACTCTCTTGAAATAAATGTGCTTTTTAAACCGAAATGAGGATGTCATC
GAGGTTCGCAAGTGGCAAAATTTACTATCTACACTTTTGATTCGGGACTTGAAAGTTCAA
CTCTGGTGAAACGCAATATTTTCGGTGAGTCACATTTTGTCTTCAGTTCAACAAATTTGA
CGGGGCGAGGTTGCCCTGATCGTATTACACTAAGGCTTTGGGATGGGGTGTCTAACCAGG
ACTGATATCGAGTGGCACGTACTAATGCTGCGCCCTGCGTCGTCTGACAAGCCAGGATGA
TTAGCAGATACCAGACGAGGCCCTTTCTAAGTACGTGCGAATAATCATGTTCTAATCACA
TCAAGACAACAGCAAGTGTGGCGGAGTGGCTGGGTGCCTGTGCCACTATCCTGATCACCT
GATAAGACGTTGAATCGTCTTCTGGAATGCCAAGATGTATCGTTCGTGATTGGTTGACAG
ATAGTGGCGAAAGCATGGCGGTGGCTAAATAATTCAGTGGCCAATCATATTGCTATGCCA
>Contig214
CTCTCGTAGCTCTTCCATCACTATGTCCGGAGAGCAGACCCACCAGGCCACTCAGCAGCC
TCACGGATTCATATCGGCGCTCAAGAAGCCATTCCAGGGCTGGTCGAAGGAGCTCCTGCG
AGCTCGCGATGACGACGACGATGATTACAACTTTGCGAGCGGCATGCGCCGCGGCGCCCA
CCTGTACCGCAACGACGCCTAAGGAGGATAAGAGAGGCTATCATCGGCGGATCGCCTTAG
CCAAAGCGAATGTTCAGGCTAAAGAACGAAAGTACCCAAGTCTGGAAAAATGAAACAGGA
CTAGGAAGAAGGAGGTTGAGATAGTGCATGGGACTCGCGAGAGTGATGTGCAGCGAAACC
GGAAGAGAGGTCTTGTGTTTGGACACATGAGTGATACTGGAGTTGTCGAAGTTTTGACTT
TTGTACTTTGATACCCATCTTTTATTTTCAATCGATATTTTACCGTACTTGTTCTGCTCC
TACGTGTTGCGCATGCTTGCTGTTCTGATCATATAGCTGCAGCCATGTAGATGATAAGTG
ACTCAACTTCACAGCGTTATATTCAAGCTTTCGGTGTCACTGGAAACTTAGGTTTCTGTG
TTCGCGATTGAAGGAAGCACGGTGGTGCTGCAGCTGATGTTCACGCTGACGTCATGTCAT
TAGCGTAACAGCAAACTTAGGAGGCACTCTGCGAAGCTGTTGAAATCTCATCCTGCCTTC
TCGGCTCGGTGCGAATTTGCTGCATCGTTCAGTCCTCCTTCCCAGATTTCTGCTGTTACA
AACACTAAAGATTAACGCTCGTCAGTCTCTATATTGATCGTTGCATGCTGCGCGCGATCG
TTGCTTTTCATTCATTCACCTTTCATTGGATGTCGCACCGTCATATTCGTCTCTCAGTGA
TTTTTTTGTTTCCTTAGACTGGTACAAGGGTTCTCAGGTTGCCTTCTTCGAGCCGTATCT
TTGTATCAGGCCCCCATGGCTGTGCTATTTGCGTCTTACCGACAGGTGGGCTTGAGAGGC
AGCACCCAATTAAGAGGTTGTTCCTGTACCAAGAACATGGAGTGGAAACACAAACGACGG
TTTACAAATGCTCTAGTCCAAATCAGGGTAATACTACGCTGTTTTGGCTGCTGACTCTGC
CAACTTCCCCGTATTCGCAGCCTTTGACGGCCTGTGCGGCTGTCGCCTGCAAGATGCGCT
GGATAGTTGTGCGCTTCTCGCCTAGCCACTGGATAAGAATTTCATGATCTGCCAATCTGT
TCGAACTGGCTCATACCCTCTGCTCATCTATCACGATGATATGCTTCTTATGCTGATCGG
CAGCTGGTTCTGTTCTTTCCTCAAAACCCTAAAGGTCGACACAAAACTCGACGCCTGGAA
TTGAGCCATGTCCATATTCCTCCAGGTCACTCTGCTTGTGTCGGTAGTTGCGGCTCAACT
AACTACTTCCATATGGCTGCCCGGGGCTGCGAACGCGAATCAGAGTTTTGTCGGATCGGT
GGTCACGCAGCTGGGCGATCGCACCACCCTCTCGGTGGGCTTCGACGGAGATGCCATCTT
GACTGAATACTATGGCACCGGGCCCGGTTATGTGACGGTCGGCGGTACCACCTACATGGC
TTATCAGGCAACTGCCACCGACCCTGGCAGTGACTTCTCGGTCACTGTGGACCTTGCGTG
TTCGCGGGAGAACGGAAAAGCGGCTCCAACTTGCACCATGACTACGCGGAATTCAGTATT
GGACAGCAGCCTCGAGAGTTTTTCTTGTACCACCCTCGGGGATAGCTCCACGAGCACATA
TGTAGTGACTGACACTCTTCGGTCCAGCATTAGCGATGGACTGCCGGTAACCAGAACTAT
CGCGGAGACTGTGACTAACGGTTGCACCAAATACGTCGGTCCCAGCGTGTTACCACAAAC
TACCACAACGATGAGTGGCGATGAGCAGTACTTTATCAACAACTACAAGCTCATCATCAC
AGCTGGAACAGAGAAGCTCAATGCCTCGGCGGCCGTGACCCCCATTGAGAGTGGCGCACA
TTCGACAATATCATTAGTGAACTCTACTGCTAGAAGCTCTGGAACTGCTCAGGCTACTGG
TGCAGCTGCGCCGAAGCTGTATATGGCGCCCGTTTTGGCTGGTTTGGGAACTGCCGTGAT
ACTTTTTGTCCAACACGACTTTACTTATATCAAGGTTTAAATTCAACGAATGGGTTTTGT
GTACAAAACTTACTTCCCAGACGATATTCTTTCATCATCAGCATCGAACAAGACATGGAC
ATTATGGGATCTACTATCATTGATCGTTTGTTTGCTCGCTGGTTCCAGAGTAACGATCGT
TTGATTTCACTACATGTACAGCTGTCCATGCCTTTGTCTTTTGTTTGTGATGGCTGCGCC
ACTAGTCTCACTTTCACAATGCAGGAGCAGTAAGCCAAGCGTGCCATCGCCTTTGCCTAC
AAAATCATCCGCCCGCCTCGAATCTGCGTTCAATATTCCAACCTTTTCAGAAACAGACAT
ACAACGAGACGATTGATACGTTCCGATACAACCACCTCTATAGCACCTACCACGTTGCAA
ATATGATGACACCCTACTTTGACCCACTCGGTGAGACAGAGCCACATACCACGCGCTATA
CACTGACAGTATTCTGTCCACCACGACCACCACATCGCTGGGTACCGGCCATTTTCGGGC
GGCCAGGTCCTTCAAAGAGTTTCAACGTTGGCCCCTCATACACCATACGTCCATCTGACT
ACGATCCCGCAAACCCCAACTATGACTGCTTCGAGCTGCGCCACCTCCGCGACATGGCTA
CGAAGACTGTTAAAATCATGAGCATGGGATTTCCGAGAGAGTTGCGATGTGAACATCTG
>Contig215 : sp|Q9P5N7|TFB1_NEUCR Putative RNA polymerase II transcription factor B subunit 1 OS=Neurospora crassa (strain ATCC 24698 / 74-OR23-1A / CBS 708.71 / DSM 1257 / FGSC 987) GN=B8B20.390 PE=3 SV=1 e-value: 2e-09 blast score: 61.2
CACAGGAGCCAGCAGCGGCAATCAGGCATACGGCGGCAAGTACCTTCCTGGGGAATTGGA
GACATCCTGACTAGCACTGCCAAGATATTTGACTGATATCTGACAGGAAATTCGACGTCT
TGTGGGACCATGGGCGGCTACTATGATCCGGTGTATGGGCGTTATCGCTGAATGGTGATT
GTGGCTTCCGCACTTGCGTCAGTCATGCTCTTGTGTACAATTGGAGTTGCGCTATCGATG
ACACCTCTTTCTGTAGATGTACAGGTGGCCACACGATCGACAACCACATATATAGGGCAA
TGTAGATGTGTATGCCCAGGTTCGTTAGCAAGAGTCCGTTTCCTTTCGTATCCGTCTTAG
TTTCGATTGTTTCCTTCCGTCGCTCTCTTTGTTGCCATGTGTCCCTCGTGTCCCCCCTCC
GTAGATGATAATCTCCGTCTGTCGTCCTGTCCAGCAGTACTATGACGACACTCTTTCTGA
CATCTCTTCCCATCTCGACTCGGTCAGTTTATGCTTCAGCTGCTGCATGGTGTCAGGGCG
AGTAAAAGTTCAAGGGGAGCACAACGATGGAAACAGAGATGTTGCGAGGTTAGGATGTGT
TGAGCGATGAGGAAAGTGGGGCATCATTGAGCTAGAGCCACACTAGGATGGAAGTGAAGG
AAGGAACGTTTCATGTTCGGAGGAAATACAGGTAGCAACTGGGCTCCATATAGGATGACA
TGCAGTCCAAAGAGCGTGACGTCGAGGTATTACGTGCACGCACGGTCGGGGTTGTGTGCT
TACGTGTTGTTTGCGCAGCTTCGTTATGAGCTGTCATCTCGTCTGAGAGTCAGGCGACAT
TCATCCTAAGACGTCGATCAGTGCAAGGGTCGCGCATGATCGATAAGGCTTCGTTACGGG
AAACGGTAGCATGTCCACATTGAGCTGGTTTGCCTGCCTGTACATGAGGAGAGAAAAGTG
ACAGATACATCTCACAGAATGAGAACTCGCGCCGTCCGCCAATTGACCGCAGTGAAGCTA
CAACCTATACGAGAATTGCATCATGGTAGCGCTCATCTCTAGTAGGGCTTGGGTAGAACT
GTATGCTAGAGGTGATCTACAATGGTTGTAATTTCAGAACGCCGTCGCTATGCAGAAACA
GAAACAGTTCCGCCCTTCAAGCCAGAGCAGGCCGGCCTTACAAGCCGTTCGCAGGAGCAA
CCTGACCCAGTTGCTCATTGAGGGCCGCCTGGTATTGACTTCGTGCGGCATCAATGGCTC
TTTTTAGCGGCTGCACCACCTGAGCAATTGCATTCGCCCCGCCTTTGACAGCCTCGGGAT
CGAACCTCCTTTTTCTTCCGGTCCGTTGTGTATATAACTCGTTTTCTCTTTGCGCCTTTT
CGATGCGGGCTGTCCGTTCGGCTTCCGCAGCGTTTGCAACAGCATTGATGCGGTCTAGCG
ATCTGTCCAGAGTCTCGATGAGCTTTGCAACTTCGTTGGCGCGCTCAGGATCGCCAGAGT
GATATACATTCCAGAAGTAATGTAAGAATTCCACTGTGGTGTTATGTGTCATGGTAAGGT
TGTCGAGGATAGTATCCGTGATACCCAACTTCGCTGCTTGCTCGCTATTCATAACGCCCT
TTGCGGAGGGGTGTTCATCCTCATGTAGATGTCGCTTCCTTATGGCCGCAATGATTTGTG
AGGTCGCTGCTGTTCGCGACGATCTACTACCGACCTTTGGCTTTTTCGGCGCGCTATTCT
CGTCTTCGCTGTCACTGTCGTCGTTTATTGCGATCTTCGAATATAAGTCGGTCCCGAGTG
TCCTGCTATTTGTATTGATCCTCGCGAAGTCTTG
>Contig216 : sp|P38142|YB91_YEAST Probable metabolite transport protein YBR241C OS=Saccharomyces cerevisiae (strain ATCC 204508 / S288c) GN=YBR241C PE=1 SV=1 e-value: 9e-53 blast score:  204
TGTGGCTTCCTTCCGAATCTGTGTTACCCACGCCGTTCCCCTCATTCGCTCCACTGTCAA
CCGGCCCACCTCAATCCACCCTGCGCTCCCTGCCCCAGACCTCGTCCGCGCTCTTCTTGC
CCTTGGTCTCCGGCACATACCACAAGAGGAAGCCAAAGAAGAAGGCAGAAAGTGCTGCAA
ATATGAGATAGACCTTGCCGCCCAGCTGTGCGCTCAGGAGTGGGAAGAACTGTGCCACGA
GGAAGGTTGCGATCCAGTTCGCACCAAGTGCAATACTTTGCGTTGCGTCTACGGCTTCTG
GGCCCACGAGCTCGCTGGCCAGAATGAATGGCACTGGCCCCAGACCCAGGGCGAAGCTGG
AAACGAAGAAGAGGACAGCGAGCGCTGAGAGCACAGGCACCGACTTCATGATGCCAATGG
CAAGAAGGAGAGCGCTGATGCCCATGCCAGCAATGGAGCCGAGGAGACATGGCTTGCGTC
CGAACTTGTCTGGGAGGGGCGCGCCTCCCGCTGTGATGACAATGTTGACTGCAGACACGG
CAAGGTTGAGCAAGGCAGAGTTGGACTCGAGTAGGCCTGCTAGCAGCGACACGCCGTACA
TGACGATGCTATTGATGCCGCTGAACTGCTGCGCCAGCATGACCATGATGACAGCAGTAG
CCGCTTTCTTGTAGTCTGGGTGGCGCAAGACTTGCATTATGGTCAGAGAAGCTTGGTCAC
CAGACGACTTGGAGGCAGGCTGTGGCGAACCTCCTTCGTTGGCCAGGAGAGTCTGCTCCT
CCTCGCTCACGTTGGACCCGTCCAGGCCCCAGTCGCTCATCTCGCCGTCGATGTCGGCGT
GCTCGCCTCTGATCCTCCTCAGCGTGCTCTTGGCAAGCGCAAGGTTGCCCTTCTCCGCCT
GGTACTTGGGGCTCTCTGCGGACAAGAGCAAGCCGAGGGCTTGGGCAAGACCGATGATGC
CGCCGACAGCCAAGATGACCCTCCAGTACGAGTCGTGGCTCAGGAAGTATCCCAACAGTT
GGGTGAGCAAGATGCCCACGTTGCACATGATTTGAGTGAAGGCGCCAAAGAAGCCCTTGT
TGGCAGGCGGTGCCATCTCCGAGATGTACAGGGGCACGATGACCACGGCTGCTCCTGCGC
CGACGCCAGACACGAGTCTGCCAAAGGCCATGACGGCGATGCTGGCCGACAGGGCTTCCA
ACACGGGGCCGATGGTGAAGAACAGCGTCGTGATGTGCATTGCCCGCAGACGCCCGTATC
TGCTGGCGAGGGGTGCTGCTGACAAGGCGCCGATGAGCCCTCCGAGGGTGTACATGGAGC
CTACGATGCCCCACTGGGTGGGTGTCATCTCGATGCATTGTGGCAGG
>Contig217
GGACTGTGTGTGTGTGCTTGGGAGAATGCAGCAACCACGTCTGAAGAAGTCAACTAGATC
GGAGTGTCATTGCAACAGTGACACAGGTTTCAGTCACAGATACACTCAGTGTCAGCAAAT
GCAGTTGTGTATATTTAATGATTGTGCATTCATTCGTTCAAGCTACCATATCCCCCTCTC
TTGTCCCCAAAACGGCATATCAGAAAGGCCCATGCGTTGTTCTTGACGTCCCAAGTGGGT
TTGATCGGATCTTCCGGGACGCGTGGTAGGGGATTTAGCTCAGGGATCGGAGCAAGGAGC
GCTTAGTGAGAGCAGGAGCCGCAGCTGCAGCTAGAGCAGTCGCCCTTGCAGGAGCAGGTG
TTGCAGGTGCATGGAGACATGATGACTGTAATTGGTTGGTAGCGGGGAGCTGGGTGGTGG
TTCGTTATAGTTGGTTGAGGAAATGATGGGTCGGTGAGCTGTGTCCATCAAGGTGCCCAT
GGGCAGGCCTTTATATACGGCATCTAAGGCCCTCGTTGGGTCACTTTTGGACGTCTCGAA
GGATCCCCGGTGCGTCAGGATGACAATACCTAACCATGCGCGACTTGTGCGGCCGATTAG
ACCCTAACGGACTGGTGACATATCGAGTCTAACTAAATGCTAGCCTGGGCTTCCAACTCC
ACACTTCACGAACAAGGAGATGCGATTCGATCCGCATAAAGGCCGCAGGGAGAGTGAGGC
GTCTTGGACCCCACGCAGTGTTGGAGATGCACATGCTGTTGGACTCTGACTGGAGGACGC
TTTGGGCTAGACCGGAGAATCTACGTCTGCTGATAAGGTTACCGGCTAGAGACAGTAAAT
GTGAGGACAGTACAGCTCCTGATGGCAGTTCCGGACCTTTCCTAGGCTGTCAAGTCTGCA
TGACAGACAATCCTACGTCAGCAAAGGTTGCTAAATCGCACCTATGATAACTGACTTGAC
CGGACCAAGAACGTTCGATAGGACGATGTTGGACCTCGCCCACATCATCACGAGATGCTC
TTGCAGTGTGGCTT
>Contig218
TTCTATTATTATTATTATTTTCATCGTGGGTATATACATGTGTGTCACTGTTGGAATCCA
AGATGAGGATCGACAACGGCTATGCAAGATGCATGTACTATGATTGCTGGCATAAGTAGT
GTAGGTAGGGAAGCACCACAGTGGTGTTCGGCTGTATTTTGAGATGAATTGTATTGTATT
ACTTAGTATCTTGCATTGTGATGGTGCCACGTAGATGCTTCTAGAGGCAGGTGAACATTT
TGTTATAAACGGAAACAGGGGGGGTTTGATGTAATCTAATCAATAGAGCCATTCCGGGTC
ATCCGCAGAACACCCTGGTTATGCCAACTAAGATTGCATGCACATCTTGCTCTGCACCAT
GGGATACAGGTTTACCCTCTCGTAATCGCGTACCCTTATAAGGCGCTCGCACCGTGGTTG
CTGGCATCGATTTCAGTGGGAACAAACAGGTGGTATCCCTTCTCCTCAACTAGTCTAGGC
TCCATCAGTAAGTGCCCTTATCAAAACCTTGGGTCGCCAAACCATGATGCAATGGCAACC
AAATTAGCGTGCGCTGCCGTGCCTGAACCGACGGCTTTCGCCAGCCTCGAGAAGCTTAGT
TTCTATCAATAGCAGCACCTCAGCAAAGAGGCCGATCCGGTGGGCAGGATTCTTCGCCCT
GCGCGCTCGATATTCCTTGAGAGGTATCGCGCCTCCGTAACATTGCGGAGGTAATTGATA
ACACTCCGCTAAGGGTGCTCTTACGCTCACGAGGCGCCTTTGGCCAAGTGCATCAGGAAA
GCCTCTCAATCATCAAGCGCCTTTCGCTGGGGAAGCAGGCTGGTTACTATCGCGATGGCG
GGGCAGTAGCGCTGATGTATGGTGGGAAGCCGTTGGCTGCGGCGCAAGGAGGATACCGCA
TCAACAGTTGAACATGGGCTGT
>Contig219
AACAACAACAACAACAACGCGCAAGCTGGTGGCCAGCAAGACTACCTCGACAAAGCCTTC
AACGCTGGTGCGAAGAAGTTTGGCGGTGCGCAGGGACAGAAGATCGCAGGGAACCGCGGC
ATGAGCGAGAAGATTACCGACGGAATGCGTAGCGCGTACGAAAAATTGACTGGAAAGAAA
GTCAACCCGAAGTACTCAAACTAGGGTGCGTCTATCTGTGGTCTTCGCGTGATCACTGCT
AAGAAGAGACAAGATTGCAGTTTACAGGTTCGCAGCGATACCCAAGACACAACTACGGTG
TTACGATCTTCCTTTTTTGTCGTTCAGGACAAGGCGGGAATGGTTTCCTTTTTTTCTTTG
ATATCCAACAATGTCTTCATGATCCGATACGGAGCATCCTCCGCTTAGTCACGGTGAGGG
AAGATGGCTAGTGTCCTCAGTACTTAATGTAATGCATCACTAGCCCTCAATTCTACACGC
TCTGTGTTGATCATCGCAGCTATGCATGCCTGTCGCGATGTTACAAACACGTAGCAACAA
CTGATTCATCATAGGTTTTCATTGAACGTTCTATCCCTAACAAGACGGCGACCAGGTAGT
CGGACATCTATGCATCAGAAGACCCTAGTAGGCGAGCTGTAATTGGACCTGCTGCCCACC
GATTTGATTTGACCTTTGCAAGCTGCGAGATGAGGTAGTATATCGGATCTGAGTTCGCAT
AGCTTGAACAAGGATCAAAGGGATGAGGGATTTCTTTTCAAGAGCCACTCCCGCAGATCG
TCTAGACCAAACCGCGAGGGATTTCGAATCCTGAATACTCTTGTGTCATCACTCGAAGCG
ATGTCCTTTGAGAGCACCTCCGAACGACCATCGAACTCTAGCTTCAGCACCATATCGCCA
TCTTCAGAATCGAAGCTCATCTTACTGGGCATCCAGTCAGGCATCTCTTCGCCGGCCATA
CAATCCAGTGTCTGCAACCAGGCTCTTTCATCGACTGCACTGATATTTAAGCTAGTCTGT
AACTGGTTGCATCTGGCTAACAACCATTGCTTCATTCTCTCGGCTTTGGCGACATTCCTG
ATCAACTGCGAGGCCTCTAGGGTCGCAGCTTGGGAACCGAGCTGATATGAAGAGAGGTAT
CGAATGACTCTATGCCAGGACCCAATAGATGCGGCCAATGGCCCTTGCAATCGAACTAAT
ATCAACAACGAAGGTATTGCAGGGAGCCCTAGAAAGGCTTTCCCAAGCTGCATTGCGGCA
TCCGTGTCCACAAGGTGGAGTTTATCCGGGCCAGGAAGAAGCGACAAGCTGTATGCTTCT
GGAAAATGACGGTGTAGTGTATCAATCACGCCAGAAAGTATTATCTGAAGCAGCCAGTAG
CGTGTGCAGAACACCATGTTTTGCATGCAGTCAAAGCGTAATCCATGCGAGACTATGTCG
GTGATAGTATTGTCAACGAGCTTATCGGTATATGAGATTGATGACGATACAAGGTCTGCA
TATTCATTTGCTTGAGACAGCTGCCACAGGTTCTCGGCAAGTGACACGGCAGACGCAAGA
GCTACCACATTGCGACAGTCTAAAACAGCTTGTCGTGTAAGCAGTACGAGACGGGGACAT
TGAATTAAAATGTGCATCATAGCTCTTGCAGTGCTCTGTGAAGTAGTCAAGGAAGTACTA
AATAGCGCTGCCGGATGTGTTGACGACAAATAGAAGTCGTTGTCGTAACTCGAAATCCGG
CCGGCGGTCATGGCAATTGTAATCTTAACCAGATGATATTAGATATGATCCGACCAGTTA
AGCGGCGGTTGGTACTCACATCATCAATGTAAGTATTGTCAATGATACTCCAAAGATGTT
CCTCATCCGCGCCTGAGGACATTCCAGACTTGAGCAAGTCGATGAGACCAAGCGTATGGA
CAGCATAATGCATACTTTCAACTCCAAAAAAGATCTCGTAGTGCAGCTTCGTGGCGACGA
GAGCATCGTAAGTTGGGTTGTTTTGTGCGGCAAGGATG
>Contig220 : sp|O60182|RFC1_SCHPO Replication factor C subunit 1 OS=Schizosaccharomyces pombe (strain 972 / ATCC 24843) GN=rfc1 PE=1 SV=1 e-value: 2e-83 blast score:  306
CTGACCACCTGCTTGCTCTAGAGCTGGCGTGCATGGATGGCATGGCGCGCGTGACAAGCA
GATTACTAATAGTGAGGCTGCGAAGAGGTATCATTGCAACATGCGAGCTACCCAGCGAGA
TATACTCACACGTATCTTCACATCCACAAATGTACGACCATTCACTTCTTCGCCTTGGTA
GCCGCCGCTTTGCCCTTGCCCTTTGCTTTTGGCTTGACCTCCTCTTCATCGTCGTCGCTC
TCCTCCTTCACTCGCTTCTTGCCCTTGCCGGTCGCTGCAGCCTTCTTCTTGGGTGCAGCC
TTCTTCTTCGGCTGCTTGACATACTTATCCTTGGACAGATCCACGTCCTCGTCTTCCTCT
TTGACTTCCTCAACGACCTCGCCTTCATCAGACTCCTCAATGGCTTCTTCGAGGTCAGGC
TTCTCCTTGGCTTGTTTCTTGGGTGCCACAACCGAGGACGCCTTCATAAAAGGCAGGGGA
TGTGATTGTTGGTTATAACTGCCTCTGTGGCCTTGGCCTGCGTCTCAATCTTGACCTTCT
CCTGATCCATCGGGCCAATACCCAGCTCCATGATAGCATCGAAGTCGTCCTTGGTCAAGA
AGTAGCTGTCCATGAGTTCAATGATCTCGCCCACGGATTCTTTACCCTCCTTCTGCAACT
TCTGAATCATCTCCGTCCAAAGCACCGGGATGTATTGTTGCCGGACTTCGTGCCTATCAC
CAGACGACCGCAGCCGCATGTGGGCTTGGATCTCCTTTACTAAACGCATGAGCTTGTTCT
GACTACTATTCCTGCCCAGCCACGATGTAAAGCGAGTCTGGTTGCCGGCAGTGCTGCCAG
ACACGAAGCTTGCAGGCCTGACAAAACTGAAGACTGCGTGTGTCGGCATCAAACTCCACT
GTTGTTGTGAGCCGTGAATCATGCGATCGACCAGATCTCCATCACTGATGCTATCAGCGG
CTTCAGAGGCAAGCTCGAGCGCCTTCAGGGTTTTCTCCTTGCCAGAGTAGTTGAGCGCTC
TGATCGGATTCGTACCGAGGTAATTTTCCTGAAGCATGAGCGGACTGAACTCGTGGTCGT
TGAAGTACAGCTCGATCTTTTCGTTAAGCGTGGCTTTGCTGCTCTGAGCGAACATGCCAC
CACCAAGAATCTTTTGTGTAATGTCCCATGGCTTGAGGATGACGTGCTTTTCCCAGCTTT
TGCTCATCTGCTTGCCTTTATCAAAGTCCATCGCTTCCTCGTCCAGCTTAGCAGTGGAGA
GCATGTTGACGACTTGGCGGATGTCGGCATGGCTGCCCTCAATCAGCGCGTTGATAACGG
GTGGCGGCATCTTCAGACCTTCGCGGTATGCAATTGTCATGATGCGAGAGCGGATCTGAT
CAAC
>Contig221 : sp|P11115|CPC1_NEUCR Cross-pathway control protein 1 OS=Neurospora crassa (strain ATCC 24698 / 74-OR23-1A / CBS 708.71 / DSM 1257 / FGSC 987) GN=cpc-1 PE=1 SV=2 e-value: 5e-26 blast score:  116
CCTTCCACAATCGACTTCACGTCGGTCACCACGGCTTCTCACCAGTCACCATGGCTCTCT
TCACCAGCTCCCCACGCCTATCGGCATCAACTGAATACGACATCACACGACCTCGCGCAT
CCGCAGACGGACTTTGTGCTCTACGACCAACCAGCTCAGCCCCGTCGAGCACCCAGCGCT
CCTCAGCCTGCTCGTACGTTTAACAACGGCCAGCGCTTTTACGCAAATTCTGCCCCATCA
TCCACCACAGAATTCCAGCAGCCCTTGTCCCGACAACGTCCCCCGGTCCCCTTGTTTTCC
AGCTCTAGCAATAACATCCTCCCACATTCACAACAACAACTGCCAAACGTCGCAAACATG
GCAGACCTGCACAGCAACAACTCCTTTGATTCGGGCGCCAGCCTGATGCCCGCCTTCCAG
GCCGGCGGCTTCACTTTGGAGCAGGTGTCTGCGTTCACCGCGATCAACGACCCTTCGGTC
GCATCCGGCTCCACGCGCACCGTGTCTCCCAAGGACATCTTCGCCGATGCTTTTGGCTCT
GCACCCCCATCCGCGGCGTTTACCAACCTGACCTCGCCCGACATTGATGCCTCGCCCTTC
ATCAACGACAGCTTCGAGACCTCACCCATGTTCCAGGGTGAGCCTATGCTGACTAACACA
AACGACTGGTTCTCTCTGTTTCCCGAAGAGGAGAACAGGCTTCATGAAGTCAAGTACGCT
CCTGCGATGCCGCTGCCCATGGAGCGCACCGTCAGCAGTCAGTCTATGGAGCGATCCGGC
TCCTCCAGCATGGGATCGCCAATTGTCTTGGACACCAGCTCGTTCCGAAGGAAGTCGTCC
GTCACTAACTCGCCCGCCACCAACGGCATCAGCAAGTCTCGTCGACGCAAGGGAGCCCTC
CCTGCAATCACTGTCGATCCCAACGACAAGATTGCCTTGAAGCGGGCGCGTAACACGCTT
GCCGCTCGTGAGTCTCGACAGAGGAAGTTCGACCACGTGTCGGAGCTGGAGGCCCGCAAC
GCAGACCTTGAGGCTGAAATCGAAAAGTGGAAGAACATTGCTCTAGCTCATGGTTACACA
GGAGCATGAATCTCCGTCCCCCTCGTACCCAGTTACCGGTGGCCTTTAGGAGCTGGTGAA
GACCAGCTAGCCTTTTGGTAAAAGTTTTCATTTCATGTTGTCTGGACTTACTGCTGTTCA
CACATGTACCTCGCCTTGGTTGGCTGATGGTTATTGTGTCGCATTTTCTTCGTCGATAAT
GTTTACCGCCGGAGTGCAGTCTCCCTCGTCCTGACTTGGTTGATCCGACTCCTCCTGGCG
CGAGTGAGAATGGTTTGTCGATGCTTTTGTTTCTGATCTGCAACTGCCTGTCCTTATCTA
TGTTGATAGCAGAATGCTCCTTGTGAAGCCTTTTGTCTCTTTAAATATACCTCTTTACCT
ACCAAAAA
>Contig222
GAATGGAGATGCCAATAGAAAATAATACATATGGATATTTCTCGGGGGGTAAACATGAAC
GATTCATTCGCAAAGGAAAGAAAGAAGTGGCAATAAGATCAAGGTGGAAAGAGCTGGGCA
GTGAACAAGGAAAATCGCGTCTGATCCAATCAAGCAAGCAGCCAAGAAACAAAATGCCGG
TAAATAGAATTGGGGGCGCGGGCCCAATGTAGCTGTAGGCTGTAGTATACTGATTCTCTA
CCCTCGTAGCATCATTCTTCGTAGGCGTCGTACGTCGTAAAGTCCATCCTGTGCTGTGGG
TGCCGTGTGTGCTGGCCGTAAACGTC
>Contig223
CTTAGACGCAGAGTTGGTCGCGAAGGTTGTCAGCGCCCCTGCATGTAATCAGCATCATCA
TTCAACTTGCATGCATACCAAGTTGCAAATATATTAAAGCCCTTAATTTGGATATCTTAC
ATCACCAGTTGCTGCCGAATAGTAAATATGGCCCGCGGAGTGTTGTCTTCGAGAGGCGAT
TTTCTCTTCCTCTCACGTCTTTGTGGATATGAATAACCAGGTGTCTACATCGAAGGGAAA
CTCAAAGATAAATATGAAACCTGTTTTTAGGTGACTTTCGACAACCTGCAGGTCCATGAG
TGATCCCTTGGGGTCGCATGTGTCTGCTGTGCTTCTCAGGCCACCAATCTACGTGAATAG
CCAACAGTCTTCGTGCAGTCATCGAACATATTGATCATGGGTCGCACTTGCATCACTCGT
CGCAATGAAGGTGT
>Contig224
AGCGTGACGGTGCCACAGTGTCGCTTGCTAGTGTGGAGTTTGGTGTCAGCAACGAGCGTG
TCGGCGCTGTTGTACGACTCAAGCAGATGGAGAAGGAATGGGTTGCACAGGTACGTTCGG
ACTCTACTCTCCCTTCCCTTGAATCTCTCCCCCATGACATGATGAGACCTTATAAAATTC
GATTAGTCTTTAAGACATCCACATGGTTACAAAACATAAGCTATGCTCTTGCTGAACGTC
AACAATCACTTCACCCTTGTTTCACGGATTTGCTTCAAGGACAGTCACTGATTGAATATT
AGGGTAAAACCTTGGCCGTTCCTT
>Contig225
TCGGTCGTCCTGTCTTCTCTTGTTTTTCGTCTTCTACGATGTCACGGCTTGTTCCCGCTT
TCGAGAAACATATACCCCCCTTAGGGATTTGCGGCTGAGACGCGGGTGTGGCGTTTAGTT
GGGCATCTTGGGTTGGTCGGTCGTGTGTCTGTAGTATCATGCTGTGTATTTGTGCGGTCT
AATGATGGAATGTTTATGTTTGTGATTGAAACGTCTACATGTCAGTGCTTGTTGCGTGGA
AATGATGACCAGGATTCGAAATCTTCCTGTTCAAGATGTGCAGTTTCTTTTGTGGGTGCG
CGGGTGGGGACGGGACGGGTGGGAAGACAAGGCTGGAAAGCAGCTTAGTGACTTGAGCGG
CGGTGGTAACGGTGCTGCAGTTGAAACAAGAAGACTGGCTTTCTACCAAATAGCCTAGAC
GAAACACTGCGTCTGGCAGACGTGGTCAGCTTGTCGAGACGGATGTCTAACATCCGAGGT
CAGGGAGTGGTTCGCACGTGGGCAAGTCTGTGACGAGATGAACGTATCTAGCTGGAAGCG
TGCATTTGAGCCAGAGCGTGGGAAACCACGAGCACAGAAGGCAGATTGAATCTTACAAAC
CATGCCTCAAGCGTGCTGCAAGCACGACA
>Contig226 : sp|P04914|H4_NEUCR Histone H4 OS=Neurospora crassa (strain ATCC 24698 / 74-OR23-1A / CBS 708.71 / DSM 1257 / FGSC 987) GN=hhf-1 PE=3 SV=2 e-value: 1e-38 blast score:  159
CGAGTTGCCTGCATACGAGGCTCCACCTGTCTACCAGGACGCCGCCGAGAAGGAGGTAGT
CGATGAGACGAAGTGAGTGCGACGAATTGTGTGTTGTATATCTGACGATGGGGTTGGCGG
TCTTCAGTTGAATTGTCTATGATTTGGCGTCTGGACAACCACCAAGATGAGAGATACTCC
TTGCTTTGGTTACGTAGGCGTTTCAGTTGGTCACGCGTGCTATGAATTTCATTTGTACCC
TGCACAATCGTTCCACCTCGCCTTATCGTTTGTGACCATACGCAAGTTGAGGAGCTTTGA
CTGAACACACCCAACGCAGCCTGGAGGGTGCCTAGTGGCGTCTTCATATATATGACTCAC
CCACGCCTCCTCTCCAGCAACCATGCAGGTGTACCGTCGTCGCCACCGTGTACATCAGCC
GTCGAACAGGCACAAGTAGTGTAGCCTAGTCAATGTCTCATCACATCGTCTTCTCAGGAG
ATCCTTGGAATACTGGGCAGCCCTCTAAGCCAAAAGCTGGGAGCTTGGGTAGAGCCTCGG
TGCGCGTCGAGAATGGGTATCGAGATGTTGTCGCTGCTGGGCGGTGTCTGAGAGTTTCAA
TCAATTGTAAAGTGGTAAGGTGTATTTGCCGGCTGTCATTAGGGAGCGTGCAGCACATGG
TTGCAGTTGATTTGACGTGACGTTAAAGGTGTTGGGGTCGTCCGTGGTCGCGGTTGGCGT
TTGGTTTTCCAAAGTGGTCCGTGCACACCGCTCGTTGATTCTTTTGGCGGCCGTCTCTCA
CCAAAAGCGATGCCTGTTACAAAGTGCTGATTCCAAAAGCCTTTAATGTGCTTGATTTTC
GAGCGCTTGATTTGCAGTCACGACCCCATGCGGCTTAGCGCTTGATCTGTCTTGAGGCAG
CCGCCCTCGCCGCCGCGACTTAAATACACCGCTTGCCCGCGTTTCCAGCCTTTTCCTTTT
CTTCTGCCACTCGCACGTATTCTTCCACCCCAACTACTGCAACTGTAACAACGCGCATCT
GCGTTCTCGACCAAACTTCATCCAACTTCCATCCAACTAACACTCTAGCACCATGACTGG
ACGTAAGTACAACCTGCGTGTTGCATCGCTGTTGTCGTCGTTGTCGCCGCCGCTGCAGGA
TTGCGGGTGTCGTGCATGGTGGACTTCAGCCGCAACGCGCCGACCCCACTCCAGCAACGC
GCACCGCAACCACAACAGACTGCACCACGTGTCGACACCACTGCTATACCTTCTGCTCCT
TCACGGCACATCATGCTAACGTTCTTCTCCAGGCGGCAAGGGCGGCAAGGGTCTCGGCAA
GGGCGGAGCCAAGCGTCACCGCAAGATCTTGCGTGACAACATCCAGGGTATCACCAAGCC
CGCTATCCGCCGTCTTGCGCGTCGTGGTGGTGTCAAGCGTATCTCTGCCATGATCTACGA
AGAAACCCGTGGTGTTCTGAAGACCTTCCTCGAGAGCGTCATTCGCGATGCCGTCACCTA
CACTGAGCACGCCAAGCGCAAGACTGTCACCTCGCTCGATGTTGTCTACGCCCTCAAGCG
TCAAGGCCGCACCCTGTACGGTTTCGGTGGTTAAGCGCTTTTCTTTCACGGTTTTCATAT
CACGACTTCTGCCGGCCTCATCGGTCCACGGTCGGTTTCGGTGCTTGGTGGGATGGTCAC
AATGCCTTGTATAGTAGGCTACGGAGTTCACGGTCACATCAGTGGGATTGATTGCTTTTA
CATGGAATGATACCATAATTCTTCACTTGTTCGTTCTCTGTCGCTGCCTGTGAAACCTGG
CTGGCTGGCTTGGGTCTTGTCTACGAACCCCTCACACGTGTCTGCTTGTTGTGACGTTGA
ATGCGGTGGTCATAGCGAGATGGGCGACCTGTCGCTCGATTGGTACGTGGCGCGCCGTCT
TGCCTTGCTTGCACCCTCTTCACGAAGCATCATCGCCATTCTATGCATCTCGACACGGCC
ACACAGCTAGGGTCGCTTTGACCTGCCGCTATGGACTTTGCTGCTGTAGGTCTCAGGCGT
GCCTCCTCACCATGTGGAACGCCTTCTTTGTCTGTCGTGCTGGCTGCATTCGGCAAGTGT
GTGCGTGGCCAAACACGACTTCCTCTGCAGGCCTGGTGTTTTTCAAGGTTGCAAAGGCTT
TTTCCCATGCACCCTATCTTCTCCCATTCTCCTCGCTGTATCTCATTGCTCTCTTTGAGA
CTTTCCCGATTGTCCGCTGCATATCCGGTAATCATCGCTCCTCTGACGTGATAACATCAC
GCGTAGCCCCTCCATGGCAGCATCACCGCACCGCCCAGTACAAAATGACCTCTCATCGCC
AACTCCACTGCCGAGAGCATCTGCGCGTCCAATCTCTGGCATCACCATGGCTCTCTCCCC
ACCGCCTCGTGCCTTGTTCTTCGACGTCTTCGGTACCTGCGTCGATTGGCGCAATGCCGT
GGTGAAGGAGCTGGAAGCGCAGGCTCATGTTGCGCTCAACTCGGCTACTGCCTCTCTGGC
GTCCCGTGTCAGGCTTACCGCGTCTGATATGACGGAACAACACTGGGCCAGTTTTGCTCA
GCAATGGAGGGATGGCTACAAGAAGTTCACGCAGCGTCTCGCTACAGATCCATCCGTCCC
GTGGAAGTCGGTCGACGAACATCATCTCGAGTCCTTGAAGCAGCTGGTTTCCGATTGGGA
GATCGATGGTCTGTGGGACGAGGAACACCTACGTGCTATCAGCCTAGTTTGGCATCGCTT
GGACCCTTGGGCGGACTCTGCCATGGGCGTCACTATGCTGAACAGGCTCTTCTGTACGTC
CTGCCGTTCATCGTTGCATCGAATGCTAATATATCAG
>Contig227 : tr|B6GZF0|B6GZF0_PENCW Pc12g05500 protein OS=Penicillium chrysogenum (strain ATCC 28089 / DSM 1075 / Wisconsin 54-1255) GN=Pc12g05500 PE=4 SV=1 e-value: 6e-10 blast score: 55.8
GCGGCGAGCGCGACAGATGAATTGATCATGGAGACGATGCAGGGTGAACGCTCAGTGCGG
GGTGTTGTGTGGTTCGACGAGCTAGTGAGTCTTGAAATTGTAATGTAAAGCAAGGGCGAA
ACCACTCAGCGGCATCGTGGGTAATTGGCATTGGTACCATACAGACTCACGGCAGAAGTG
ATCGTCGTTGCGTAGTAGTTTCTCGATGCCGACTTAGGCTCCTCCAGAAGTCACACAAGC
CCAGGGCAAAGGGGGTCATATCATGCAGGTCCTCAGAATGGTCGCGCAAAGCGAAAGTGG
GATTTGAGTCATACATTAATCTCATTGCATATTGTAGTATGTGGAATGGGTATTGTTCGA
AAATAAGACCAACGCCGCGCTGAAAGCAATTCGTGCGATGGATACTTGACAGCTCCGCCA
GGTACTAGAATCCATTATTTCTGACGCAGTCGATAGTTTAGACACCAGCCATGTCTGGTG
GGGGGCCGGTGTTGCCACGAGAAGAGTTGCGGATGTGAAAGGCCGACAGTATGGTGGTAG
CGAGGAAAGTGAGCCAGAGGAAGGCTCCAAAAACGATGGCGGCAACGCCACAGTCGTGAA
AGGTGCCGTGACCGGAGCCTCCCCAGTACACGTTGTGCCACAGAACAGCCACAGCAATGA
AAGCTGCGAACCAGAAGATCATGGCCAAGAACTCAACACCAGCGATGGCGAACTTGTGGG
CAGCGCGAGGGAAGCGTGTTGGCGCCAGGGTCAAGTATGCGACCGCAAGCAGAGTCCATA
CTGAGGTGAAGAGCATGAAGTTGAGGCTGTGAGGAGACCAGCTACCCCAAGGGCTGGTGT
ATTGGTCGACGACTGCAAGCACTTTAGCAACAGGTATCAAACATGGCGCAAGTAGAACGG
ACTGTAAGCTGTGAGACCCAACACAATGATGGAAAAGAGCACCTGAACGCCACGCAGGCC
GAGGACGATAGCTGGAGAGAGCATGCTGTTGTTGAATTTGTCGATTCCACGTGAACAAGT
GCGATGGGAAGTCCTTGAGGAACTGCTGCCTTTTGACGACTGAGATTGCGGTCAAAAGAG
GCTGGGATGAATGCGAAGCCTGCGGTCCACCACTCCACTCGCCCTTATTATACTATACGT
GTGAGACCTGACAGCGAT
>Contig228 : tr|E4ZVF1|E4ZVF1_LEPMJ Similar to acetyl-CoA acetyltransferase OS=Leptosphaeria maculans (strain JN3 / isolate v23.1.3 / race Av1-4-5-6-7-8) GN=LEMA_P027290.1 PE=4 SV=1 e-value: 2e-30 blast score:  135
TTTGGTGGCAGTGCTCATGAGACCTGTGCTCATGCTTCGCAGACATACACCGTCGAGTTC
AATCGCGACGGATCGCCGTTGCGCGGTTATGTTGTAGGGCGGCTAAAGAGTGATGACAAG
CGGTTCCTTGCGAATCATGGCAATGACAGTACGCTGAGACAGATGGCCGAGGGCGCAGGA
GAGATTGTGGGTAAGTCTGGGTGGGTCTGGCAGGACAAGAAGACAAAAGGGAGAGGGCTA
TTCGCGTTCGATAAGCCGGCGAGGTTATGAATGTTGCCTAGTCTAGCTTCTGTGGAAAAA
AAGGTATCTCCATGTGGCGCGTCAGAAGGCAATATGTCTAATCTGTAACGCAGAAACGTG
TAATTGCGTGTAGTTCGTATAATGTACATGTCGAAGAGAACAACCTTGAAACGCCAGGGA
AACCCGAGTGCTGCAACCTCGCTATGGTCAAATGAAAGCAATCATAACTATACTCGCTAA
CTTCATCATGCCACGCTATGTTCGGCCGTTATGTATGCTTATGCGTCGTAGATGGACTCC
AGCAATGCACTGTATGCATCCGCCGCCATGCTCAATTAAAGAGGTAAGGAACAAAATCAA
CGTTGAACGCTAGACAAAAGAAAAGAAAAGAACAACTGGAACATCAGAGCAAGGCGCAAA
AGGATGCCTCCCATGGTGCTCAATTGGAGCGTTCAGTGCTCGTTGACAGAGAACTGTGTG
TTCGTCTCAAGACTCGAGAGTGTAGAGTTGGTATCCCAAGTCCCGTTGTCGGGGATGGTT
TCGGCGACACTCTTCGTACTCTTCTCACGTCGCAGCTCTCTCGAGCTTCTCTCAGGTCTC
TCGGGTCGTTCGGATCGCTCGGACTTCTCAGACCTCTCCGATCTTTCAGATCTTTCAGGC
CTGCCATGCTTCTCTGGACTTTGCTTTCGTTGCTCTTTCAGCCATTTCTTGTGGCTGTCA
GCACGCATCGAGTCCTTTGAGCTTCTGGAGGTCTGCATTGCCTCCTTGAAAGCCTTGCCG
TTTTGCATCGACATCGGGCTGTTGGGGTACAGCGCTTTCACTCCAGCACTCCGGCTCTCG
CACATGTAGCGGGTCTTGAGGTCAGGTTTCTCGGAGCGTTCTGTGCGCTCGGACTTCCCT
GATCGTTCGGTCCGCTCGCTGCGCTCGCTCTTCAGGGTTCGACTGCTAAGCGCATAGCCA
CTGGTCCGTCGCAGCGTTTCTGGGCGTGGTGTGATGTCAGGAAACTCGTCTTCGGTATTA
CGGGTGCGTGTAGAGCGACGGCGCCTCAAAGATGGCTGGGTGCGATGGGACTGTAGTGAT
TCGATCTCGTCGAATGCCTCGAACAGTGGAGAGGCAGGTTGTGGCGGTGTACTGGAACGA
GAGTGCGGAGGTGTGGGAGGCTCATGCTCTAAGAACACAGGCAGAGTCTCGCTGTCTTGT
GGTGTTGGCTCAGGCAACTCTTCCACTGATTCAGCGATAGGGGCAGTCTCTGCGAGCAAG
CGCCCTGTCTCCACGAAGACCGACTCAGGTGGAGCCTTTGAAACCTTTGAGGGAGCATGT
GTGAAGATGCTCTCGACAGGAGGCGGCATACCAATGATGTTGCGTGGGGTCGCAAAATCA
ATAGGTCCCGGTGGAGGGCGCTGATATGCACGTACAGGCCGGGACGTAGGCTCGTTGAGC
GCAGCAATCGACGAGGGAGGTGGGGGCGGCGTCCTTCGTCTCCTCGGGGACTTGTCAACG
CCTTCGACGGGAGACGGTGGTGGTGATTTGGTTCGTATCGATGTCGTCTTCTCAGACATA
GCCGGCGTAGGTGGAAGGGGG
>Contig229
CACCACCACACTTCACCTCTGCACGTCAGGGCGTGTTTTCAGCCGTGGTTGTAAGGAAAT
GGAGTGAGAGGGTTTCTTCCAGCATCGACGGAGCCAGGCCTTTTCTGCGAAATATGATGC
TTCTTCCAAGCTCACCTCCAAGCTCACCTCCAAGCAGTCTGGAGGAGCAGAGACATCCAC
AGTCCTCACAATGATGAGAAACACTCGACGCTCCTCTGCAATCCGCAGAGCACAAGTGAC
TCGTCAAGCGTCACAGGCCTGCGTCGGTCCTTGCAACAGGGCACCGACAGTCACGCTGAG
GGCCAGACCACCTGCGCGACTTTCCAGGAGCATCAGTGACCATCTCTGACTCACTACAAC
CTCCAGTCATACCAGCAAAGACCTCTCCTCTCGCATCTCAACCATGATAATATTCAGGCG
CCCTGTACAGCCACACCTCGCTCGTCGATCCATTGCCACTCTCTGTTTCTCATTTGCACG
CATTCACCGGTGTTTGCTGCCTTTGCTCTAGACTTGTTCTGAAGTCACGTTCCTACATTG
CTTTCTCAGTGTTCGTCTTGAACTCATCAATGATAGCATGCATGTCCTGAGCTATTCATC
TGCGTTGGTAAAGATGCCAGTCTTGTCTCCTGCTCGAGGTGAATCGCAGTCGAAGACGCT
CATCATGACGCTGGCTTGGCGCAAACGCTTTTGCCCTCCCAGCACTCCACTCCCAGCCAG
GGACAGCTAACTGGACTGGCTGCAGCGACTCACAAAGCCTCAGCATCGCAATTTCTAGCA
GTAGCAGCACATAGCGCAGCGCGACATCATGGCCAACCTTGATCCGTCGGAGGCAGTCAC
GATCGCCACAGCCCTCGGCCGTCTCGACAAACTCAAGACTGACGAGTACATCACAGCATT
TGGTCCGGATGGCAGACAGTTCTTCGCTACGCCCAATGGCTACTCTGCGTGAGACATTCC
AACTGGTGAAGCATCAGACACTGACAACTGTGCAGCACCCAGCTCCCAGTGGAAGTTCTG
GCTGACCTAACGACCAAGCGGATCAAACGAGTGGCATGGGCATCGTACGGATCCCATACC
AACTCCTGGTTCTTCGCTTATGAAATGGTCGACGGCACATGTACCTTTCGAGTTGGCGCT
GCTGTTCCTCCAGCACTCGATCCATTCATTGAAGAAATCAAGCCCACACCGCCTTTACTT
ACGACTCTACGCGTGCAGCTTGGCGACAACAACTCTTTCATCGCCTGGTCCAAGACATCG
TGGGCATGCCATGGCATTCCAGCAGCACTCGAAGCAGAGCTGTGCCAGATGAGCTGGACG
CACATGAGGTCCGACACCATCACCAGAGGGCTACTCCAGAGTGAAGTGAAGCAAGCTACA
TGGCACGGCGACGGCTCCTACTACGTCGAGAGCCAAGAGGGGCGTGGTTGGAAGTTCGAG
TCTGACAGTACGCAGCAAGCGTGGAGCAGGCTATGGCGCGGTAGACCAAGCCGCAAGGAG
CTGTCTGAGCT
>Contig230 : sp|Q12500|AVL9_YEAST Late secretory pathway protein AVL9 OS=Saccharomyces cerevisiae (strain ATCC 204508 / S288c) GN=AVL9 PE=1 SV=1 e-value: 7e-49 blast score:  192
GATGTACTCGGAGATTCTCGATTACCACAATGTTGATGCCACTGCACAGGAGGAGCAGAA
TGTCAGCTAAGATACCCAAGAGACATGATCACAGAACCAACGCCGTGCTTGTGCGGGCAT
GCCCCACTGCTTCACTCGGATCTGGTGTCGCGCCCTGCCTAGCACCGGCAGGCCTATAGT
CTTTTCTCTATAATATTCTTCGTTTCATGGGCCACTGCAATTACAAGCGCGGTTGAAGAG
GAAGTGACGTGTTGTTTCTTGGATGTTTGTTTGGTACTCTAGGCATGTTGATGAAAAGGG
AGCTGATTGGTCATGGTGAAGTGGCGGGTAGCAGTAGACAGGCATTGTCTCTGGCTCCAT
GCTCATCCTCCTCTTATGTTCGATCCTAAAGAATAGAAGCACAATTTACGACTCAAAGCC
CTTGTTCACACCCGGCGTGGCTGCACCACGACAAAAGTCCAAAGATCTGACCAGCTCGAG
TCTGACCACGCCCCCAGTCCCAGCCTCCCATCACACCTCCGAAAGCGACTGCTTGCACGG
ATAAAATCCCTCGTGTTGCGGATGCGAACCACCGATGTGCGCTGAATGACATGATCTACG
GCCCGTCACACCTCAAGCAGTTAGCTCCACAAGGCTGATGATCCATCGTCACCGCCAACA
CCACCGCCTCCCGCATCTTTCAAGGACGCGAGCCTGGCACATGGCTTTCCTGTTACGGTC
CTATCGAACGTCGTAATACCTCAAGCGACAGCGATATGGCGACAACAGCTCCCTCGGTTG
CGCTTACCCCGCTTGTCTGCATTATCGACTTCCATCACGCGAGGGGTCCAGAGGTTGAGG
CTTGGATCGGCCTCGAGGATGGCGAGGATCCAGCTGTGGAGCATGACTGGCCACTGCTGC
CTTTCATGGCTTTGAGTGACGGTGCGCATGCCTCTACAGAAGATTATTCCTATTTTACCC
TCCGCCGTTCGGCGACGCCCTCCTATCCCGCGACGAGTCTGTTCGGTATATCATGCACGC
GACAGCTACCAGCGAGCGAACTGATCGATCGACCCGCCGACGTCACAAGAAGCACAGTAC
AAAAGGCTGTGGTGGTGGTAACAGACAGCCCACAGCACTTTGGGGCGATCAAGGCTCAGC
TTGGTGTTGTCACAGCAGCATGGTTTGCGCAGAGAGACTTCACAGACATCGATATACTAC
AAAGGTTCCACGAAAGTCTGCCACGACTGCTGGAAAACCAGGAGGGCCAGGCCGAACACT
ACTTCGGCATATCACTCCGCGAGTTCATACACGAGTTCAAATGGCAAACTCTTGTTCTGT
TCAAGTGCGCTTTGCTTCAACCCAAGGTTCGCATAAGCCAATCTCACAGAGAACAACCGA
GTATGATGCAATTTGCCCTGATTTCTTTGATACCCGGCCTCATGCGCCACCTCCAGGACT
CCGCAGACCCCAAATTTAACTCGAGTGAAGGGAAGATTGTTATGCCCACAAGTCTCAAAA
CGTCTGAGCGTTCATCCTTA
>Contig231 : sp|A1D1E6|AGDC_NEOFI Probable alpha/beta-glucosidase agdC OS=Neosartorya fischeri (strain ATCC 1020 / DSM 3700 / FGSC A1164 / NRRL 181) GN=agdC PE=3 SV=1 e-value: 1e-79 blast score:  294
TACGTCGGGCATTGGTTGGGTGACAACGTTTCCGCATGGGATCAGTACCTGACTTCTATC
CGTCATCTACTTCAATTTGTCGCATTCTTTCAAGTCCCTATGGTATGTACTACAACCTGT
GTATCACTAAACAACAGAACTGACATTTCATAGGCTGGTGCTGATGTGTGTGGGTTCTTG
AACGACACTACTGAGCACCTCTGTGCGCGGTGGACCGTTTTGGGAGCTTTCTATCCATTC
TATAGGAACCACAACGTAGATGGCGCAATGTCTCAGGAAGCCTATCGATGGGAATCTGTG
ACCGCCGCTGCAAAGAAGGCGATCGACATTCGTTACAAGCTTCTGGACTACATCTACACA
GCTATGCACAAGCAGACGGTGGACGGAACCCCAATGCTTGCACCTCTCTGGTAAGTTACT
GTCCATTCACGTATTCTTCTTCAAACGCTCACAATATGCAGGATGCACTATCCTAAAGAT
GCCAACACGTATGCAATCGAGACGCAGTTCTTCTATGGCCCTTCTCTCATGGTCAATCCA
GTGACGCAAGAATCTGCATCATCCGTCTCATTCTACGTACCTGCCGGTGTATGGTATGAT
CTTTTCACACGCAAGGCTGTGCAGGGGGCTGGAAGTACGATCACATACTCCGATGTTCCC
GATACAGACATCCCTGTCCTGGTTCATGGTGGATCTATCGTGCCTATGCGCACCGAAAGC
GCAAACACGACCAGAGCGCTTCGTGACAAGCCCTTCGAGCTTCTCATTGCACCCAAGAGC
GACGGGAGTGCAAGCGGATCCCTGTATCTTGACGACGGCGAGAGCCTCGAGCAGTCTGGG
ACCAGTGGAATCACGTTTACGTTCAGTGGGTCAACCCTCACTGCCGAGGGAACATTTGGG
TTTTCAACCGTCCTACGGATCAAGAGCATCACTGTGATGGGTAGTGGTGACGCGCAGTCG
TACGAGTTGAACAAAGGCTTCGATGCTGGCTGGAGTGTAGATATCGGAGGGTTGAAGAAG
GTATGATCGAGTCAATGGGATCGGACCGTGACGTCATCTTACTAGCGCATTCTGTACTTG
TTGATAATACTTGCACTCGCGTTTATGTCTTGTGAAAATATCTCGTGGGCTACTTCGCTT
TACGATCGTATCTCCAACAAAGCTGTTTGACGACTCACCATTAACAGTGGCACACTCCAT
GGCCAGCCTTGCAGGCGCGCAGTGCTAAGATTTCGCACCAGGCGATGTTCTAGATTCCGC
GGATCGCACTGAAACCACGGCAAGCGGTTCGAATTCGACGTCATCGGGCCGCCGGCACGC
GTCAGCAATGGCAACAAGACATTCAGGAGGATGAAAACGACGAAGGAATGTCTTTTGGAT
CGTTGATGCGATGCAAGAGGCGGTCTGGG
>Contig232 : sp|A1D1E6|AGDC_NEOFI Probable alpha/beta-glucosidase agdC OS=Neosartorya fischeri (strain ATCC 1020 / DSM 3700 / FGSC A1164 / NRRL 181) GN=agdC PE=3 SV=1 e-value: 8e-71 blast score:  267
TACGTCGGGCATTGGTTGGGTGACAACGTTTCCGCATGGGATCAGTACCTGACTTCTATC
CGTCATCTACTTCAATTTGTCGCATTCTTTCAAGTCCCTATGGTATGTACTACAACCTGT
GTATCACTAAACAACAGAACTGACATTTCATAGGCTGGTGCTGATGTGTGTGGGTTCTTG
AACGACACTACTGAGCACCTCTGTGCGCGGTGGACCGTTTTGGGAGCTTTCTATCCATTC
TATAGGAACCACAACGTAGATGGCGCAATGTCTCAGGAAGCCTATCGATGGGAATCTGTG
ACCGCCGCTGCAAAGAAGGCGATCGACATTCGTTACAAGCTTCTGGACTACATCTACACA
GCTATGCACAAGCAGACGGTGGACGGAACCCCAATGCTTGCACCTCTCTGGTAAGTTACT
GTCCATTCACGTATTCTTCTTCAAACGCTCACAATATGCAGGATGCACTATCCTAAAGAT
GCCAACACGTATGCAATCGAGACGCAGTTCTTCTATGGCCCTGCCGGTGTATGGTATGAT
CTTTTCACACGCAAGGCTGTGCAGGGGGCTGGAAGTACGATCACATACTCCGATGTTCCC
GATACAGACATCCCTGTCCTGGTTCATGGTGGATCTATCGTGCCTATGCGCACCGAAAGC
GCAAACACGACCAGAGCGCTTCGTGACAAGCCCTTCGAGCTTCTCATTGCACCCAAGAGC
GACGGGAGTGCAAGCGGATCCCTGTATCTTGACGACGGCGAGAGCCTCGAGCAGTCTGGG
ACCAGTGGAATCACGTTTACGTTCAGTGGGTCAACCCTCACTGCCGAGGGAACATTTGGG
TTTTCAACCGTCCTACGGATCAAGAGCATCACTGTGATGGGTAGTGGTGACGCGCAGTCG
TACGAGTTGAACAAAGGCTTCGATGCTGGCTGGAGTGTAGATATCGGAGGGTTGAAGAAG
GTATGATCGAGTCAATGGGATCGGACCGTGACGTCATCTTACTAGCGCATTCTGTACTTG
TTGATAATACTTGCACTCGCGTTTATGTCTTGTGAAAATATCTCGTGGGCTACTTCGCTT
TACGATCGTATCTCCAACAAAGCTGTTTGACGACTCACCATTAACAGTGGCACACTCCAT
GGCCAGCCTTGCAGGCGCGCAGTGCTAAGATTTCGCACCAGGCGATGTTCTAGATTCCGC
GGATCGCACTGAAACCACGGCAAGCGGTTCGAATTCGACGTCATCGGGCCGCCGGCACGC
GTCAGCAATGGCAACAAGACATTCAGGAGGATGAAAACGACGAAGGAATGTCTTTTGGAT
CGTTGATGCGATGCAAGAGGCGGTCTGGGAAGGCCGTCGGCTGTCAGTGCAAGGCGAAGG
GTCTTTAAATTACAGCCAGTAATTCCAGTGCGGCGGCGCCGTGTTCGAGACACCTGTTGC
GCTTGTGGCGTCAAGCGTGCGGCGTCTTACCGATTCTCCAGATCTTCAATCGCAGAAAAC
CGGCTCACCCCACCGATCTCTGCAGTGCACCCCCATCAGCATCTCTCTGGGTAAGAGGCT
TGCGGTGATGTCTACGCCTTCAACGATGGACGACGTATCCCATGGATCGTTCACACCCCC
AGCAGATGTGACACACGCAGCGGATGGAACGGATGCTTTAGAGGATGCCGCATTGGTCGA
ACTGGACAGCCTCAGTCTGAAGGAAATCCTAGATGAGGACTCTCGGCCCACCTTCATTAT
CGACCTCGACCCAGACTTTGTGAACGAAGTCACCACGATACGCCCGGCCTTTTCCAATGC
AGCGCTGAAGCTGCACAGCCAGCTGCTGGACAGCATCACCGAACCCCCCGAAAAAAACAG
GGACTCCGCTACAGCGACATACGAAGAGTTTCGAAACTGGGCTACAGGCATCAGCAGGTT
TAATAATTCAAAAGATGTCTTTCCCCTTACGCTCCTATACCAAGGCTTACTCTGGACGGG
ATCCACTATTCGTCAAAGATGGCGAATGATTTCTGGCAACGCCCTATACCGCGCATCCGA
TATACCGAAAAGTGGGCTTTGTGCTGCGCTACCATCACGACCCACAGCGATCAAACACGA
TTCTGAAGCCGCAAAGGCGCGCAAAGCATCAGCTCTTGTATCCGCAGCACCGACGAATGC
GCTTTGTCTAACCTATCAGCAATCCGACACGGTTTCTACGAATATTTCTAACGCTTCCAG
TAAGATAACGGGTAAGAACTCCACAGGCAGCAGTTCGTCTGTGACAATATCACTGTCAGA
CAACGTTGTTCCTGATTTCACAATCGCAAAGCCCAAAGGGATCCTTACAGAGCACGCAAT
GTTAGTCCGGAGCATTGATTGGGCGAGCACACCCCTGGGCCCTATGAGCACTTGGTCTTC
ATCATTACGAGAAGTCGTGAATCTTGTGATCCGCAATCCCTTTCCATGTGCATTATTCTG
GGGCGAGGAGTTAACGGTCATTTACAACGAAGCGTACAAGGTCGAAGTCGCCGGAAACAA
GCATCCGGAACTCATGGGTACAGGGTTGGCGGGTCCTTTTGCCGAAGTCTGGGACAGTAT
TGCACACGTTTTCCAGAAGTGCGCACTCACTGGGAGGGCAGAACGAAGAGAAAACGAGTA
CCTGCCAATCAACCGGTTTGGATACCTGGAGGAGACTTTCCTCTCTTGGTCTATAACGCC
CATGTACGGTGGAACAGACAAGATCTTGGGCTTTTACAACTCACCTTTCGAAACAACGCA
ACAGACGGTCAGCAGCCGGAGGATGCACATGTTGAGATACCTTGGCGAACGATTGAACGC
AACGCGTACCGTAAAAGAGTTTTGGAAGCGTTGCTTAGAGGGACTCGAGCACAATGTTCA
CGATGTCCCTTTCGCGCTCTTGTACTCAATCGTCGACAACGATGATGCGGACACGGCCTC
CCATTCTTCAGATAGTACTATATCGCTGAAGTCCTGTCTTCTAGAAGGAGCCATCGGCAT
ACCTGAGGGGCACCCTGCGTCACCACGAAAACTCGATCTGAAGCGCAGTCAAGAAGGATT
CGTCCCAGCATTCAGAGAGGCTATGCGGACGCGTGAGCCCACAATGTTACAGACAAGAGA
CGGAACATTACCAGAAGCTTTACTTGAAGGCATCACGTGGCGAGGGTATGGGGACCCATG
TAGAGAGGCCATAATTTTTCCACTCCGACCGACGAATGGCGAAATGGTGTTCGCTTTCCT
GCTGGTTGGTGTACAGCCTCGCAGGGCTTACGACGACGAGTACAAGGCATTTGCGGCGAT
GCTCAACAGACAATTGGCGACGTCTCTCGCGTCTGTCATGCTTTTCGAAGACGAAATGAA
GCGAAGTAGGAATGCGGCAGAGCTTGCTCAAATTCAACGTGAGCAGCTGAGCCGTGAGTT
GGTGCTTCAAACCAGTCGTATGCGTCGCATGACCGAGCTTTCTCCTCTAGGCATGTATCT
ACTCAGTCCCGAAGGCATGCTTCTGGAAGCCAACGATAGATACTTTGAAATGACAGGGCA
CGCAAGAGAAGGTTCCAGGGAGTTCACGTTCATTACCGTAATGGCAGAAGAAAGTATAGA
GCCATGTCGGGAGATGTGGGATGAACTTGTGGAGACGAAGACAGCTTGCACACGTGAGCT
CAGACTTAACAACCCGCATGTACAACCTCGAGATCTCAGCGGAAACCCCATTGAACACTG
GGTCCTGGCAAGCTCCTCCCCTGAGTTAGGTCCTGATGGCCAGGTCGTCAGTATCATGGG
ATCCATCACCGATATATCACAGATGAAGTGGGCGCAAGGCCTGCAAGAAACAAGAATTCG
GGAAGCCGAAGAGACAAAGCGGCAGCAGAACGAGTTTATTGACATCACGTCTCACGAGAT
GCGGAATCCTCTTTCCGCAATTCTCATCTGTTCGGATGACATTCGGGACACGCTTTCTCA
ACATCCTTTCGGCCAAGCAGATCAAGGTGTCATCACAGACTGTATAGAGGCGGCCAATAA
CATCGCTCTATGCGTGCAGCATCAGAAATCTATCGTTGACGACATTCTGACAGTCTCCAA
GCTCGACTCAAATCTCTTGCTCATTACTCCAGTACCTGCGCAACCGTTGGCGGTTGTCCA
GCGCGCCATGAGTATGTTCAAGCCGGAGGTTCAGGCTAAAAACATCGACTTCACATTTCA
CCCAGACCGGTCTGTGGAGGACCTCAACATCGACTGGGTTTTGCTGGACCCTAGTAGACT
ACTTCAGATCACAGTTAACCTCATCACGAACGCGATCAAATTTACACAGGCCGAACCACA
ACGGTCGATATCTGTGCATGTCAGCGCATCGTCAGCTGAACCTGACACCTATGGAAAGGA
GTTCCAGTTCGTCCCAACAAGAGGAGTACCCCTGCTCGATATAACGACTGGTGATGACTG
GGGTGCTGGGGACCTTATCTACCTGCGCGTAGAGGTGCAAGACACCGGGTGCGGACTCAC
CCATGACGAGAAGGAGTTGCTGTTCGAACGCTTTGCACAAGCCTCTCCACGCACTCACGC
ACACTACGGAGGCAGTGGACTCGGCCTCTTCATCTCGCGTCAACTCGCTGAATTGCACGG
CGGACAAATTGGCGTATCATCTCAAGCAGGCGTGGGCAGTATTTTTGGTTTCTTCATTCA
GTGCAAGCGCACTGTCTCGTCGAGCCGACCCGTCATGAGCCGCACGATCACAAGCCAGTC
CACCGACCACGCTGTGAGAAATCGCGACCTTGCAGCATCGGTATCGGGTATGGATATCAA
ACCGCCAACGGTAAAGGAGATTATGGCCGAGGCGCCGAAAACCGGTGTAACAAGAGACAC
ATCAAACCGAGGCCCACTTCATATCCTTGTGGTAGAAGACAACATCGTCAACCAAAAAGT
CCTTGCCAAGCAGCTTCGAAAAGCCGGTTGTATCGTCTCCACCGCGGACAACGGACTCTT
CGCGCTTACTGAGCTCAAGAAGACTGCATACTATACGCCCAACGGTATCCCTCTTTCTGT
AATCCTAATGGACTGGGAGATGCCTGAAATGAACGGACTAGAGTGTGCAAGAGAAATTCG
TCGCATGCAGGATGATGGCGAGATCAAAGGATACGTACCGATCATTGCGGTGACGGCGAA
TGTGAGAGGCGAGCAGATTGCTACCGCCAGGGAGAGCGGAATGGATGATGTTGTGAGTAA
ACCGTTCAGGGTGCCCGAGTTGCTGGTCAAGGTGAAAGACCTTTTGAAGGATTTGGCTGC
GACTGCTTCCGAAGAGGTCTAGCCAAGAACAGGAGACAAGCTGGTACTTTTTGTGAAGAG
AGCATATGTGTAGAGAAAGTGTCACGTTGCGCACATGGCGTTTTGGTACGAAGGGCTCGC
TTCGAAACGCATACCCATTTGATTTACCTGACGAATTCGTAGATCGAGCGTTAGAGGGGT
GCAGAATCACGGTGTCTAGAAGGTAGAGCATTCAAGCATTGACTAGAACTCATCACCCCA
TTTCCCTCAGCCTTCCTATCGAACTCAACATCATGAACACTTCACACCAGCCCATCTAAC
TCGAAGGTTTCTTGTCGCCCACTCGGACCAATGCCTGGATGTTCCCCCCTCAGCGTTCAG
GCGCCATAAGCCGCGACGCGCTACTTGCAAGTAAATCCGCACGTCTCGCGGCACACCTTC
TCCAGGTTGGAAAGCTGACACTCGCCGTCGTTCCCGCAGGCGACGTCGTCACATCCCTCA
ACCAAGAGTCACTACATGATCACTTCTTGCAGGGTGAGGAACCGTGTGAGCACAACGCCG
GATTGCTTATCATGCAGCAGAA
>Contig233
TGCCACAGATAAAGCTAGACAGAGGGCGAAAGATGTAAAACGGACTGCAGAAGAAATAGA
AGCGAAGTGGGTGCACTGTAAAAGGAAACCAACGCAAATGTTGACATCTCAGGCTTCAGC
GGCTAAAGCAAGAGCATGATGATTGTAGAGCTGCCCTTACAGTCGCTAGAGCTGTAGAAG
AACGCGCATACACAAACTATGCTCAGACGATGTCACGAAACTTCACCACGGCTTTCCTAA
ACGCTTTGCCGAGAGAGCTTCGCGACCATGTGTACTCGTACCTGTGGGATGACGAAGACA
TGATACGTCAAACGAAGCGCTCCATCCGAGAGTATGCTTGGAGCTATAGGATGCCTGAAT
TCTGCGCTCCACCTTATGTTCAACCGGATCACGTGGGACAAGTTGTTGCAGAGGAGCTTG
CCTTAAGCGTCTACAAGAAAGCCTTCAAGACAAGCCTCCACGTTACAGTCAGCGCGGGAC
ATATACACAAGTTCCTAGCAGCGAATCCTCTAAGAAGTAACCTCAAACCTGCGGACTGTA
TAAAAGCACTGGACATTGAATGGTATCCAAACGAGTATTCCGATGAAGACGTTGCGCGGT
CATTTCAGGACTTATCAAACTACAGCTTTCCAACCCCCATCCCAGTTAAACTCATACTTG
GCAAGGTTCTGGGAGACGCTGGAGGGGTTTTAGAAACTACGACAGTATTGACTCAAGAAC
TTGGTGTCTTCCGACCTGTATACGAGGCACTAGTGAGCAGGAGTTGTCCGGTAACAATCG
AGAGGTTGGGATAAGGCCGATCATGCTGATCAACTCAGCGCACCTCGGCAGCCTTGACTC
ATACTCAGGGGCTTGCTCGTAGCACTCGGCTCCACGCGGACTCAACCAACCTCCAGATAG
GCACTGAATGCGTTTGCAGACCGTACTACTAAGTGTGCCTTGGTGAAGCT
>Contig234
TCTAGCCATACTGCCAGACGCGCGGACCAACAGCCGGGCCCTTATCAAGGATGTATACGA
GAGTACTGTCAGAAAGCGATAGCGTTGCATGCCCTGTAAGTGACTGGTCCCACAGCCTTT
AGAGGTTACTGACATGATAAGGGAGACAAGAAGAAGTACACCTATGTTTGGCAATGCGTA
AGTATAAAGCCCAAGCGAGAATACTTTGAAGAAAGAGGTATTAGCTGAAACTCGTAGTGT
TATTGCGGATACCCCTCCATACCCTACAGAAGCAATCTTTGTCCGTCATGTAGCTATACA
CGCTGTGAGAATTGTAACATTTCGAAGATCCAAGTGAGATAGTTGATCAAACGGCTCAGC
CATGTCCAAACTACCAAACTCTCTGACTCAATTCGAACTCTGGCCTTGATAATTCCACAA
AACCGAAGTTACTTGTTTGGTGCTCAAGGGTATCTGATCGGAGACCGTAGCAGGACTAGA
TCAAGCTTACAACCAACAAATGTACGGACGATTGGTTTTGTGAGCAGATCACCTGGCCGG
GCTGCTCTTTTACCATCAACAACTCATGTATCAACCACTTCGCAAGAGCATTTTCCACTG
ACAAATGAGTGATATATCCTTCATCTTCACTTTGCTTGGCGACGTTCTACTGCATAGGTG
CACAGTATGAGGCAAAAGCGCCAATGGTACTATGAAGAGTAGAACAACCTCTTAGGCACA
GATTCAATGATCATGTCTGTGCGCTACGAGCCGTGCCCAATCTTAAGTTTTCTGGGGTTC
ACAATTCATCTTCATGCAGATACTTCGTCATCCCTTGGATTTTCGACCGCAAAGCTTTC
>Contig235
TCTAGCCATACTGCCAGACGCGCGGACCAACAGCCGGGCCCTTATCAAGGATGTATACGA
GAGTACTGTCAGAAAGCGATAGCGTTGCATGCCCTGTAAGTGACTGGTCCCACAGCCTTT
AGAGGTTACTGACATGATAAGGGAGACAAGAAGAAGTACACCTATGTTTGGCAATGCTGT
TATTGCGGATACCCCTCCATACCCTACAGAAGCAATCTTTGTCCGTCATGTAGCTATACA
CGCTGTGAGAATTGTAACATTTCGAAGATCCAAGTGAGATAGTTGATCAAACGGCTCAGC
CATGTCCAAACTACCAAACTCTCTGACTCAATTCGAACTCTGGCCTTGATAATTCCACAA
AACCGAAGTTACTTGTTTGGTGCTCAAGGGTATCTGATCGGAGACCGTAGCAGGACTAGA
TCAAGCTTACAACCAACAAATGTACGGACGATTGGTTTTGTGAGCAGATCACCTGGCCGG
GCTGCTCTTTTACCATCAACAACTCATGTATCAACCACTTCGCAAGAGCATTTTCCACTG
ACAAATGAGTGATATATCCTTCATCTTCACTTTGCTTGGCGACGTTCTACTGCATAGGTG
CACAGTATGAGGCAAAAGCGCCAATGGTACTATGAAGAGTAGAACAACCTCTTAGGCACA
GATTCAATGATCATGTCTGTGCGCTACGAGCCGTGCCCAATCTTAAGTTTTCTGGGGTTC
ACAATTCATCTTCATGCAGATACTTCGTCATCCCTTGGATTTTCGACCGCAAAGCTTTC
>Contig236
GGCAGCCCGCCCATCAGCGGCGTCTCCATGCTTGCGTCGAGCCATGCATTGACGTTCCTG
ATGACGCCAGGCTCTGGCCGTGGTGGGCGCGGTGGGGCGAGGCGTGGTGGTTCTATATTA
GGTATCACGCCCTCACTCGATGCAGGTTTCCAGAGGTGATGCAGCCATTTCTTCGTGTCG
TGGCTAGTCGGCATGTTGTACTGTATGTTGCGGTAAGTTGCTGGAGGATTTCGTCGCGAG
AGCTGGTATTTTGACGTGGGCGAGTCGCAGCTTCTCCATTTACAACAGACGTCACTACAA
TGTTTACACCCATCGTCGTCTACAGTCTCACCCCAACGCCGGCACAACAGGTGAAGTGCG
AACTTCTGGCTCTGGAGGTCGGAGGATACTGTGGCCAGTTTGGGTTCTGTTGGTGGGATA
CTGATGGTTCGGTAGTAAACGGGCTTCCTTCGCCGCTGCAAATCGAACCTGCTCTGCTGA
TATGGTGTATTGTCTCTTCGCCGGCTCTTCAACACCGATGGCAGGTTCTGGGGTTTTGAA
TACCTTGTCACCACCCTGGTAGTCTCATTCATTGTCCTTTCCTCTTCGGACGCCTGCGTA
TCCCTCTGCCATTTGGCGTAACTGCGAACGAAAGTTCGTCTTCTACCAGGAACCTCGTCA
GGTGAGTAATCGTCCAGCTTGCGTTCTTTCAACGATCCGTGGGCCACTTGTACAGGATCA
GCGAGAGGTGAGGTGGTCAAAGGAAGGGATCAACGGCCCTGCA
>Contig237
TGCGCGGTTGAGAAGAAGCAAGTGTGGAGTTGTGTTTTGTCTGGAGGAGTTCCATGATGA
CTATGCTTGTGCTTGATAGTGCGCAAGTCATGGTAAAAAGTACCGGTTGCAGTAAAGGGT
AAGTCGACTCGCTGCGTTGGTTCTGTGTAGTACACTGACCTGATAGAGGAAGTAGATGCG
TGCCCGGGGCATCGAAGATGATTTGAGTGCCTGGACGGCTGTTTCGTGCCGCAAGGAGAG
GTAGCAGTGGTGGCGTTCAGTCAACGCAATTGTTTGGCATTTGAATACGATCACGTCCTT
TTGATTGTAGCTACCCAGTTACGAAGCTGCTTCGACTTCCTCAAACTCGACAAGTGCCGT
CCCAGCCTTACAAAGATCCTGCAACACACGTTAGCTTTCGTCTTCGCAACTACAATGAGA
AGGACTGGGAATTGCTTACCCCTTTGCCATGTATGATCTTCTTGATGACGCCATCC
>Contig238 : tr|E5A1E9|E5A1E9_LEPMJ Similar to PHD and RING finger domain-containing protein OS=Leptosphaeria maculans (strain JN3 / isolate v23.1.3 / race Av1-4-5-6-7-8) GN=LEMA_P105440.1 PE=4 SV=1 e-value: 1e-21 blast score:  105
CGACTATCGGCGGAAATTGTGCTCTGTATGTCACAATGACGACTGGTGATTCAAATTGCG
TTCTATAGTTTCTGCAAACGCTTCCGATTTTGGGGAATCCTGAAGAACTGGGCAGGTGCA
ACATATTCCGAATCGCCTCTCCTCAGCTCAGTGAGCTGCTCAGCTAGCTAGTAGGTTCAG
TAGGTCCATGATACGATGGTTCGAGACGAGATCTCGCACTCAGTCAGTAGTGATCTGTAT
GGGTGTGTCACTTGGTAAGGTTGACACGTAAAGTTCGTATCACTATACCAAATGTCGGTG
TGACTGTGACTAGATGTTGGAGTCGGTTTCTAATAGTAGTATGTTTCAACTCCGAAAATT
ACTGCCCTAGGGGTCTTCTCATATTGTGGAGCAGGGATGACAGTTCTCTTCTTCGTTCTA
TGAGTCAACAGCCAGGTGCTCTTCTGTTTCTGGGCCTCTACGCAGCTTGCTGGTCACGAC
TACGATTGAGCTAAGAACGGTTGCCTACAAAGCTCCAGCTATAGCAACGGAGAAATAAAG
TCTTACCTTGTAAACTTGAGAATCGAAACGCTACTAATTTGTAGTGCCGAAGCGTCCGGC
AGGATCTACGCTGGTAAGGTGATTATGCCACTAGCGACCTCGACAGGCGGTACTGGAACG
TACTACAGCGACCTGTCGCCTGAAACTCGCCGTCGCTTTTAAAGCTGGTCAGCAGCCACA
CTTCAATGATGCTGATGAATCTTGGAATAGTATGTTTGGAAAGGCGAGAGCTGTCTTAGA
CTTATGGTTTGTCTCCATTCATCATAAAACATTATCTACAATACAATAGCCCCCAGTCCC
ATGGTATCTTAGTTTCACCTATGCGCCGTATCCCAAATCGCTAAAACAAGAAGATGATGC
GACAACGCTGCAACATCAGCAGTACGCAATGACTTGATAGCACCATTAACCTCGTCGCTC
GCCATACGCTGCCACTTCTCCCTAGTCTCTTGATCTGCCAGGGCAGCAGCGCCAGCATCA
CCAACTTTGTCGTACAACAAGCGTGAGACATCGCGATTAACGTCGGTGTATTCTTCCTTC
GTGACCTCTTTCTTCAGATATAGTGGCTT
>Contig239 : sp|O43102|CBF5_ASPFU Centromere/microtubule-binding protein cbf5 OS=Neosartorya fumigata (strain ATCC MYA-4609 / Af293 / CBS 101355 / FGSC A1100) GN=cbf5 PE=2 SV=1 e-value: 1e-22 blast score:  105
ACCTCATCGCAGCGTAAATTAAGACGCGATCTTAGCTACTGATTGAACAGCCAATTCGAA
ACGCTGCACAGGGGAAACCGACAACGCAGCCTAGGTCAAGATTCTTAGAAAATCCAACTT
CTATACGTGTGCTATTGTAAGGACTCTTGCCTACAGCCTGTTTACCTAACGAGCACCCCG
CTCGATCCTAGCGTTGTCTTGTACCCATCGTCGGCTTCTATATTCAACCTCAGATCCATT
CAATGCTCATTTGAAAGTCTGTAGACCAGCCAGTGCCATGGCATTACCATGCCAGCTAAG
ATGAATAGAGCAGGAAAGCTGTCCCCAGTTGTTCCTTCACCAAAGCTCATTACGATCCAG
GTGAACGGAGATGCACTGGTCTCACTTCGACCGCGACCATGAGCTGATCTCGAATGGAAT
CACTTTGTTTAGCTGAAGAGAGTTACGTATGACAACTCCCATGTAAGCCGTGACGCATAT
CTCGTGCATCCGCAGCGCCGGACTACAACTAGCGAAACCAAAACCCAAGAGTCAGATCCA
AACCCCGACCAGCCAGCAAAAGGCCTACAAGAGATCGAATAACTCTTAACAGGGGACTCG
TCAGTCGGCTCCAGGATCTGCGAGGCAGTGCACTGATCGGAAGGATTGCTTTCGGTTTCA
CCGCCACAGTGATCGGTATTGAATACCTTAGCACGCATTCGCCGGCCCTGACGTCTCCCT
TCTGCGTCGCTTTGACGCCTGCGATTTGGTTGGGGTAAAGCAGGTCATAGCATTGGTTGG
CGACGACGTCCGAGACGGTGGTGTCTGGGTCTTTGTAGCAGTTTTCGATGTTGTATAGAC
CGACGTCGAAGGTGGGGAATGTGTATGGGGCGTGGCAGGAGTACTTGTAGGATCCGAATT
CTTGCAGCTTGCAAACTCTGTCACCACCAGTTCGGTTGCGTCGTTTGTGGTCTTGCAGTC
GCTATCGGAGAACGTCTCGAAGTAGCAGACGGTATCTTTAGGTGCGTCTCCAGTTGTGGT
GGTGTCGGAACTCAGGAACTTGTACGCTGTGCATTCGTTGTAGGGAACGTTGTCGATGGT
CTTGTTAAATAGGTAGAGGCCCTCATACGTTCGACAGGTTCGTAACTCATACAAAAATGC
TTTGACATTTGTATACACGACTGCGGGTACTTTGGGCGTCTTCTTCTTGCAACCCTATTT
GAAGTATCCCATGGAAGGAAGAGCGCGAGACATTCGGTTGGATTCTTCTGAGGAGTAACT
TCAGCAGTGCAGTCCTTGTTGCATGTGTATCCATCTGGTATTTTGGGTGTCTTTGGAAAA
CACGAAGTAATTGTAAAACGTAAGAAATTGTAAAACAGAAGTAATTGTAAAACACAAGTG
ATTGCAAAACACAAGTAGCTATAAAACAGTACTTAGTTCGGTACAATGGTTAGCCTCGTG
GCCGAAAATTACTCTCTGGACGCCTGGAAAGGCTGCACAGCGTCTGCAAACAGACGTTGC
CGTACCATACGGGGGATCATGTCATTGCTTGGCATGGGACTCAACATGACCTTTGACGCG
GCCGTCTACCAGATCTTGTCATCTTGGCGAGCGAAATGCGTTATATTTGGAGGTCCAGCA
CGTGTTTTGCTGTGACCATGAACAAATAACGGTATCAGGCCGAATGTCAAGCTGTTGAGA
TGTTAGAGTTGGAGCTGGAGCGGGAGCTGGATGATAAACACGACCGGGCCGATGATTGTC
CGGAGGCGCTAACCATGTTCAGGCTACTCCCATGAAATTCTCGGCTGGCAAAAAGTTGCT
TCGAGCTTTGCAGGACCAGACGCCAATTGCACCACCAGGTCCCCGTCTCCATACTCTCGA
CGCCATGGCTCTCGTGCAGACCAACCCCGATGCCTACGTGATCAAGCCAGAGGCCGCTGC
GCCTGCCATCGACACCAGCGACTGGCCGTTGCTACTCAAGAACTACAGCGACCTGCTCGT
CCGCACATCGCATTATACCCCCATCCCGCAAGGATGCGCGCCCCTTGCGCGTGACCTCAA
GTCGTACATCTCTTCCGGCGTCATCAACCTCGACAAGCCGTCG
>Contig240 : sp|Q01373|FOX2_NEUCR Peroxisomal hydratase-dehydrogenase-epimerase OS=Neurospora crassa (strain ATCC 24698 / 74-OR23-1A / CBS 708.71 / DSM 1257 / FGSC 987) GN=fox-2 PE=1 SV=1 e-value: 1e-16 blast score: 83.6
ACGCGACTCCGAGTGTTGGTGCTGCGCTGGCACACCTTCCCCGTTGATAAACCGACATGA
CGCTTCTGCCATGTTCATATTAGTCATATGAACCATCGTGACCATAAAACTTCAAACTTC
GCCTCTAACGCCCCGGCAGAACTCTGATACCACCCCTCTACCCCTCCCACTTCAACTTTG
AGATTCTGCAGATTCAACATGGGCCGTCTTGAAGGAAAGAACGCTATCGTCACCGGCGCT
GCTGGCGGCATCGGACTGGAGACATCGATCCTTTTTGCACGTGAGGGCGCCAATGTCCTC
CTCTCTGACATCTCCGGCCCAGCACTGGAAAAGGCCCTGGCCAAGCTCCGCGAAGTAGTC
CCGGCCGCCAAAGACCTCAAGGTCGAGACCAAGATCTGCGATGTCTCCAAGGAAAGTGAC
ATCGAGGCCATGATCGCACACGTTGACGCCTGGGGCGGCCTAGACATCATCTTCAACAAC
GCCGGCATAATGCACGCCGACGACGACGACGCCGTCAACACACCAGAGAAGATCTGGGAT
CTGACCCAGGCCATCAACGTCAAGGGTGTATGGTTCGGCAGCAAGCACGCCGTTCTGAGC
TTCCGCAAGCACGGAAAGAAGAAGGCCAGCGTCATCAACACTGCCAGCGTCGTCGGTCTC
GTCGGCTCCGCCACACCCCAGCTGGCGTACACAGCAAGCAAGGGCGCTGTTCTGGCACTG
ACGAGGGAATTGGCCATGGTGCACGCCAGGGAGGGCTACAGGTTCAACTCGCTGTGCCCC
GCGCCATTGAACA
>Contig241 : sp|Q01373|FOX2_NEUCR Peroxisomal hydratase-dehydrogenase-epimerase OS=Neurospora crassa (strain ATCC 24698 / 74-OR23-1A / CBS 708.71 / DSM 1257 / FGSC 987) GN=fox-2 PE=1 SV=1 e-value: 4e-14 blast score: 75.9
ACGCGACTCCGAGTGTTGGTGCTGCGCTGGCACACCTTCCCCGTTGATAAACCGACATGA
CGCTTCTGCCATGTTCATATTAGTCATATGAACCATCGTGACCATAAAACTTCAAACTTC
GCCTCTAACGCCCCGGCAGAACTCTGATACCACCCCTCTACCCCTCCCACTTCAACTTTG
AGATTCTGCAGATTCAACATGGGCCGTCTTGAAGGAAAGAACGCTATCGTCACCGGCGCT
GCTGGGTAAGTGCCGTCATCTTGCGTGTTGCTGGAGCTCTGCACTTTCTGCCTCGCCAAT
GGCCAACCGACACAAAATCTGAAAGAGAAGCTTGAGAATGGGGCGTTCGGAGCCAGGGAA
AGAGAAAGAGAAAGTGAAAGAGCTGGGAAATGAACCTATCCACTCATGACGACTGTGTCC
TGAACGGCTACTAACACCGCGTAGCGGCATCGGACTGGAGACATCGATCCTTTTTGCACG
TGAGGGCGCCAATGTCCTCCTCTCTGACATCTCCGGCCCAGCACTGGAAAAGGCCCTGGC
CAAGCTCCGCGAAGTAGTCCCGGCCGCCAAAGACCTCAAGGTCGAGACCAAGATCTGCGA
TGTCTCCAAGGAAAGTGACATCGAGGCCATGATCGCACACGTTGACGCCTGGGGCGGCCT
AGACATCATCTTCAACAACGCCGGCATAATGCACGCCGACGACGACGACGCCGTCAACAC
ACCAGAGAAGATCTGGGATCTGACCCAGGCCATCAACGTCAAGGGTGTATGGTTCGGCAG
CAAGCACGCCGTTCTGAGCTTCCGCAAGCACGGAAAGAAGAAGGCCAGCGTCATCAACAC
TGCCAGCGTCGTCGGTCTCGTCGGCTCCGCCACACCCCAGCTGGCGTACACAGCAAGCAA
GGGCGCTGTTCTGGCACTGACGAGGGAATTGGCCATGGTGCACGCCAGGGAGGGCTACAG
GTTCAACTCGCTGTGCCCCGCGCCATTGAACA
>Contig242 : sp|P38125|DTR1_YEAST Dityrosine transporter 1 OS=Saccharomyces cerevisiae (strain ATCC 204508 / S288c) GN=DTR1 PE=1 SV=1 e-value: 7e-69 blast score:  221
CGGGAATGAACTATTGGGCTTGCATGAACCTGGCTGCCGATGATCAGTCTGGAGGAAATT
ATTCACGTCTCGTCACAGAGCTCGACCAAATGGCAGCGAAAGGCATCAATCACCTCCGAA
TCATGGCCGGTTCAGAGGGTGCACCAACACCCCAACCATTCCGGATGAACCCGCCTCTGA
TGAATGCCCCGGGGCAGTACAATGACGAAATTTTCAAGGGTCTGGACATCTGTCTTGCAG
AAATGTCGAAGCGTGGAATGCGTGCAACAATGACGTTGAGTAACGAGTGGCAATGGTCTG
GAGGCTTCGGTCAATACATTTCATGGGCGAACAACAACACGCAAATCCCATACCCAGAGT
CGTGGAACCTTACAGCGTCGCCTCAAAGGAGCACACCCGGAACAGGCTGGGGAAACTACA
CAAAACAGGGTGTGGATGCAGCGCCATATAGCGAGTTCACTGGCTTCGCGAACTTAATTT
ACAACAACAGTCTAGCCGAAGGGTGGTACAAAGATCACATCAAAACAGTCATGACCCGTC
GGAATACCGTGACTGGCCGCTTGTACGTTGAAGACCCAACCATCATGACATGGCAGCCTG
CAAACGAGCCTCAAGCCGCAAATGCACTTGGCTACGTCGGCATCGGCCTGCTCCCCAATC
CAGATGATTTACTTTTCCCTTGGGTGGACCGTACTACAGCTTATATCCGCTCGTTGGCTC
CCAAGCAGCTCATCAGTCTCGGCTTCGAGGGTAAGCAGGGGGAGTTCTACTTCAAACATG
CACAAAACTTCTCGACCATCGACTACGCCACTACGCACTGTTGGGTCCAGAACTGGGGCA
TCTACGACATGTACAACTCCAGCGAGGCAAATTTGAAGGCTGCGCAAGACTTTGCGGTAA
CTTTCATGCACAACTCCAGTAAGTGGGCTGCCGACATCGGAAAGCCGGTCTTCCTCGAGG
AATTTGGCATGGCTCGAGACAACTGGGAGAATAAGGATAAAGATTACCCGTACCTCAGCA
GTGCGTCGACTACACACAAGGATCAGTATTTCCGGACGATTATCGGCACAGTCATGGACG
AGTTCCGCAATGGTGGTGCGTATATTGGCACCTCGCCGTGGGCTTATGGAGGCGTATATC
GCCCGGAGATGCAACACGTCAATGAGTTCGGTATGATATGGGCAGGAGACCCACCCCACG
AATCGCCTGGCTGGTACGACCTGTACGACACAGATCAAGCAATGGAGATCATTGCAGTGC
AACAGAAAACTATTGCAAGCTGGATAAGGGAGCAAGGGAAAAATGGAACCGACTGCTGAA
GAGAGCATGCCGTGACCTGGTAGCAGGCCCCCTTCACGACAAGTAAGATATCAGCACTAT
ACCACGATTGTCTTAGCGCTAGAACTCGTTCGCAGTTGCATCACAGCTTCAATGGCGCCA
ACTTTCAATCAACAAACAGTAGTTTCCAGTATCTATTACATTATCGCCGTTACACGCTAA
TGATGCAAACTCCCAGGGCCGCCCCAACGCCGCGCTATGCAATGAAGTCAAAACGGTATA
GCATCGTCAACACGAAGCCTTGATGGATCACCGTGCTCAGCCATGCGTCTGCTGTGCTTT
CAATGCTGCGCGCATCTCCGCACCTTTGAAGATGATCAGCAGGATCCCAGGAATGCAGAG
CAAATCCATCGCCCCAAAGATGCTGAAGGTCCATCCAACACCAACCTTGTCCAGTAGGCC
ATCCATGACAACAGCAGCGATGGCTGCAGCGACGTTGCGAAGAAAACCTCCTAATGCGAC
TAGACTCGCGGTCTGAGCTGGGTCGCATTCTGTCTGGAATGAAGTGCTGGTGACGAAGAC
AATCGATGTCCCAACAGAAGCAAGTGCCGATCCAATCAGACCGGCAGCTGGACTTACGCG
GTTTTGGCAGGACCATCCGTACATGAGCTTGCCTACGGCTGCGATAAAAAAACCAGGTAT
TTGATAAGCAATTCGTCGCTCAGGTGCGACCTTGCCGTCGGGGCTTTTAGCGATAGACCT
CCTGCGCAGCCAGTCACTGCCACGACCGACAATGATGGAGGCGATGAACATGGAGATACC
CGGCGCGAGGTATGCGTAGCTGACTTCGGCGGTAGACCAGTTGTACGTATCCTTGAGTAC
AGTTGGAAGGGAAATGTACAACCCATACAACCCAGCAAACTGGAAAGCACCATTGAACGA
GACGATGAGATGAGGAGGGTACTTCAGAAGCCGCATGAACTTTCGAAATGATGGACGAGG
GACCTTCGGGCCCTTGATATCCGTATTAGGTTGTGTGCGGAGCTTGGGTATAGAAAACCA
TGGCTGGTGAGCAAGAACGGCACCATTGCCAACGAGAGATCGTAGAGTCTCCGGCATGCA
AAAGATGATGGCGCAGTACACAGGAAGACAAGTCAAGGCCAAGAAGCCGAAAACCCATCT
CCAGCGCGAAACATCTGCAAAACCACCGCCAATGACTGGTCCAAACACTGGTCCAAGCTG
GGGCCCCATGAGAAACCAGGCCAGAGCGGATGCGCGTTTTGCAGGCTCGGTGATATCCGC
AACGGTGCCTGCTCCGACTGAGAAGACGATGCACGACCCAAAAGCCTGAAATATTCGTAG
GATGAAGAGAAGTGCGATGTGAGCAGGGAGCGTGGCCAGCAGCACGTTTGCGACCAGAAA
GCTTCCAAGACCGACCATATAAACGAGTTTACGCCCCCCAACATCGGAGGCTACTGCGCC
GAAAAGTGGCTGTGATACATCAGCTTTGGCTTTTGATGCTCCATAAACAATTACATACCG
CGATGGCAAACACCACCATGTACATCGCCACCGTCGCATTGATCGCTGTTGCCGAAGCCC
TGAAAATTTCTTCGAAGAGCACAAGAGATGGCAAGTAAATTGCGCCAGTCAAAGGGCCAA
AGAAGCCTGCTGCTGTCACGACGCCAAGCATGAAGCGCCGACGATTGAGAGAGAAGGCCG
AGTATGGAGGTGGTGGAGGTGGTGGTACAACATCGTCGGCTTGTGCTAATGGCTCTGCGG
CATTGTCTGAAGAGGAGAAATCGCTGTCGATACTGTCTCGACACCTGTCGTAGTGGTGGT
CTTTCTCGAACTCAATCGGAGAACGCATGTTGAGGATGGATAGTCCAAGCTAAGATTGGG
ACCCTTGGGTTGATATGTATTGTGCACCGCCTGATTCTCGGAGCGTTCTACAAGCCGACA
GAGTACATGCGCAGCCTACGTTCGAGTTGGACTTTGTTCAACAGCCATAAGCTATGACTG
TTCTCACTGGCTCACGTTATCAAGGCCTGTCCTTGCATGCTATTTTCATACAACTGCGGT
CAGCCCTGGGGCTAGCCTAAGATACGCCTTTTTGTGCGTCGCCAAGCGGCCCACCCTCAC
TCCAGCCAGCCTCCACCGCTCTGCTGGCCCTTCCACTCTCAACCATCGGCGGCCTTCACA
TGACAACCAAACTTCTCGTGGTACTTTAGCAATTGAAACTGAAACGTAAATGCAGACTGG
GCTGCAAAAGACAGCATGGCATCGCGTGCAGCCCACATACATGGTCTTTTGCTAGACGGA
ACATGCTTGGTTCAATCACGATCGCGGGAATTGTGTGATGCTGCGCCGTCAACGACGGGA
TGCAGCCCCGCCAGACAAGATTCAACGTAGTGATCACAAAAAGAACATTGCTCAAACGTT
CAGTACCAGCCGCGATACCGTACACGTTGGACTACAAAACTGGTCTATCCGCTAGTGCCC
GCTGTGATGGACTGAGGCTGAAGGCCTTAACTTCGCCTAGTGTGGGCTCCTCTAGCGAGC
T
>Contig243
GGCAATTTAAAATTCTTCAGGCATCCATTCTTTGTCTTTGGCGACCACTCTCTCACGTTG
CAGAAAAAGCCAGAAACACTGTCTCTGCGATAGCCACTCAGTTACTTCGTAGTATTGCTG
GAGGCCTTCGGTGTAATTGTTACTGCTTTCATGATGAAGACAAGTTATTGAAGTCGTGTA
TCACCACTTTATGCCGCAGATTATTTGGAGTTGGCATTAAAGAACTCCTGTATTACTACA
GACTGTTAGCTAATAGCCGCTTTCTCTGCAACACGAGAGGCACTCAGGCCTTCCAGCGTA
AGAACTACCCAGGCCCTTTCACAACGAAGCCGAAAGATTGCGGTCCACGCGCAGAACATC
ATTTCCACATCAGCCGCACGCCAGACATACACTTTCATCGTCCCAGATCTGTTCCTAAGG
CTTTCCACTTGGACACCGGTCTGGACCAGGGGTAATCGCTAGCGCCCGCTGCCCGTGAAA
ATGCACCACTCAACACCACGGTTTCCATCGCGAGCTCAAGCCACGCGCAGTTCTGACAGC
TGTGCCGCGCTTTTTCGATGATTCAGCGACTCAAGCCTCGGCGCGGCGGGTCCACGTCGC
GATGTCCGGCGAGGATAGGCAGAACCTAGACCAGATCTGGTTCGATGTGAGTGAATTGAA
TATGTGCAGCAGGCGTTCCTGCAGCAGTGGCTGCGAGCTTGAATCCAAAGCTCCATGAAT
TGACTCAGCTTGGTATAGGGCGACCCTGCAGAACCGATTCGTCTGCACGTGGACTCTAGC
CACCATCGATACATTCAGCTAAGCGGAGAACAGCCTCGAAGCCATGAGTGTCAGGGGTGC
AGTGATATACCTCGCGGCAGACGCCCGTCTGATAATCTCTTCCTAACGACTTATCCAGCT
TGTTCGTGCGTGGTCTTGTAGAACCTCACTCTGCAGCCTCTCTTTTTGCTACACTTAATC
TAGTCACTCTTTACACTAATAGCACAATGCCTTCCCTGTCGCTCCTTTTCGGGTTTGGCT
TTACTCTTTCTTCGCTCGCTTCTGCCACCAAGTACACTGCTCAAGACACCTACGCAGGAT
CTTCCTTCTTCGACTCCTTCAACTTCGTCACTGAAGAGAAGACCAACGGCTTTGTCAAAT
ATGTCGA
>Contig244
CTTGCCCTTGCCCTTGCCCTTGACCACAGCATCTCCGTGTTCTGTGTCTTGCACCTTCTT
GCACCGCTTCAGCTGTCTTGGCCGTGCCCATCTGGTTAGCCCCGCCCATCTGGTTAGCCC
TAGCCATTCTGGGAAACGCTACGCCCCGGAACCTCCCCGTTCCCCTCTGCTAAATCGTGA
ACGTGCTCACCCTATCATGACAAACCAACCTCACCATCTCCCCTTTCATTCAACCAACGA
CTGCAATCTCCCTCATCGCTTGATTATGCTATCGAAAACGTGGGCAGTCTCTACTACGTA
ACCATGCCAGCTAACCATGCCAGCTAACCATACCAGCGTCAGAGTACTAAGCAAGCTGTC
AAAAGAACATAACCAAAGCCAAAGCCCGACTGCAGAGCCTCGACGTGAGCTCAACTTCAA
TGGCCCACAACAACCCATTACCAATACTCCCATAGCCCTCTGCTGCTGTAAACCATGTAC
CTGCCCTCTGCCACCTCTAGCTGCAATGCTCACAGTAGCATCCATGTTCAAACGCCAAAA
CTCATACACACCTGTCTGCATCGAGCCCGGTCCAAGATGAATCAAATACGCGTGCTCGAG
CCAAACGTCGAGAGCACGTCAAAGTCGCAACTCGCATCGCCTACTGATCTCTCAGCGTCG
ACCACCGTTCCTGCGCCTCTCTTCTTCGCCGTATCCCTCAATTTCAGCCTTCTCCGTCTG
CTTGATGTAATCGAAGCGTTGCCTCCACTTCTCCGATCGCCTCACCTTTTCTTCCGACGA
CATCGTGCGAGCCTCATCCTTCTTCGAGCGCCTGAACCGGTTCGTCACCTTCTCGAGCTT
CGCCTTGGCTGGAGAGTGTTCGCCAGACTTCTTGGGCGAGCTGGATGCGTTCGCCGGAGA
CGATGCCGCCATCTCTTGCACGGACTCAGTAGCCTTCGTTGGAGAAGAAGCCGCCTTCTG
CTTGCCCTTTCCCCCAGAGCCTTTGAAGCAAGATGCGCTCGCCTCTTCAGTGTCCACAGA
AGCCGGAACCCCAGTAGCTTGAGCGCAACGACTGACAGAAGAGCGGCCATCTCCGACTTT
GGTCTCCATCACCAAGTCAGCCAGATCATCCATCGCGCCGTCTAGTCCTGACATCCCATG
GTTAGCGAAAGGCCGAGCTGCAAGCACGTTGTTTCCGCCATATCCGCTAGGGCCGACTTC
TTTGTGAACCGTGTAGAAGCGAGGCATCGCCTGAGAGTTGGAATGGCCACGGTTGGCAAG
CTGGTTACCAGAGAACGGACGGCCGAGGCCGTGGGTCGACACTGGTACGTCCGAACGGGG
GGCAATACCTTTCTCCAGTGTCTTGCTTGCATCTTCGTTGCAACTTGGAAAAGGCGGCCC
TCTGTGTTGGTATCCATTGAACTGCCTCTCCGAAAACAAGCCAGCAGGTTTGGGGTACTT
GATGTCGTTGAGCTGGCGTGCATTCTGCATGCAGTCGTTGCCTGGACCGAAGGATGCTGG
GGCGTTTCGAGCAGTACCTTGTGGAGCATAGACTGGTTCCCGATGAGAGCTCAAGGTCCC
ATGCCCCTGGCTAACACACACGTTCTCTTGACTGCTCACAAGTGCCTCGCTGCGATTGAA
CGTCATGCTGACGGCCGAGTCGTGAGGCGTAGATTCTGCCACGAGGCCGTGAAGCGAAGG
GGTTCCCGAGTCGGCCATCTGTCGTCGCGAGTCTCGAGCAGACGCATTGCTGCATCGATT
GTTCAACGAATCGGCTAGGAAAGTCAGCAGGCCCTGGATGTATCCTTGCAGCACCTCAGT
GCTGTCAGGCATTCCGACGTGATCGTAGCCCGCCTGGAAACCCTCTTGGTAGGTAGACGG
TATGTGCGCAACAGCTTAGGCATGGAGAAAGGCCAGATTTCTTCTGTCGCCGCCCGCTGT
TGCGAGTAGGATCGATTGAGCTTCGTGTTGCTGGACGTAGTGTGCAAATAGCTGCCCGTT
TGCAGAGCATGGCTTTGTGCAGGCACGGAAGATGGGTTTGACGCCTCCTGCTTGAGAGCG
GAAAGACAAGGTGGCTTTCCATATGCATCTGGCCATGATCCAATTTTCGGCGCTGGCTTG
TCGTTCCTCGATCGACTCGTATTTCCCTCGTTCCAAGGACTGGCAGGCCAGCTCTTCTCT
GGAGTCGCCGGAATGGCTGTGTTTTCGTCTTGATTTACCTGGGCTGCGCCGGCTGTAGGA
GCCACTCGAGTGGATGAATGCTCATGAGTGTTGGTAGGAAAGAAG
>Contig245 : sp|O13317|TRI11_FUSSP Isotrichodermin C-15 hydroxylase OS=Fusarium sporotrichioides GN=TRI11 PE=3 SV=1 e-value: 5e-57 blast score:  220
GACAGGCGGTGCGCGAGGAGCGGTTCGAGATCGACAACAGCGGGAGGAGGATTGCGGAAG
GTTCGACGAGTGGCAGTAACCAGGGCAGAATCGAAGATGTGACGGATGAGCAGCAGAAGG
AGAACGATAGGCTGTATGAGGAGAGGATGGAGGACGAGTACGCGAAGAGGGAGGGTGGCG
CCTGAAGATGGAATGACCAGGTACAGACTTAAATTTATGAGATGAACAGAGGGTGAGAGT
TATGTAGCTGTCATCACTCACTCAACCTGGTGTGCTGTGTAGGAAAAAACTCTGAATAAA
TCACTTCCTGCTCTTCTCCTGCATACGCCCCCTCCGTACCCATCAGCTCAAGAATACAGC
ACGCGACGAACAAAAAGACGGACAAGCACGGAGCCATGACTAAAATGCAGCGCCAACATC
TTCAGTATCCGCGGCGCTAGGCCCCTCCGCCGTTCTATCCGCCCCGCCCCGCCTCTGCGC
TTCTACCTCTGCACCGCGCCTCGGCCACCCGCGACTATCCGCCGTGCGCCTCGATATGTA
CCTGCGCCTTCCGCCATGAACGACGTTAACTTTGCGAAACTGGGGCACGGGGCCTCTTAC
CCAGACGCGTCCCATTTGTCAGTTTCCTGTGAGATTTGTGAGAGTGTTTGTGCTGGATAC
TGGGGGAGGTGCGGATGGCGGTGGAAACACTGGTTTTGGTACTTAAGGAGACGCGTTTAC
TGCTGCTTTGCTTTTCTAGAAGGATACAGCGTTTACTGCTTACTGGCTTGTTTAAATTGC
TGCTCCTGTGTCAATGAACGTCATTCGATAACTAGCAATACCTACGAAGCTTCAGATCGT
GAGCTGTTATCATGGGACCCTTCAGCCTCGCTTGGTCGCTGTTGACCTCGCCTCTGCTGA
TCCTCGCGACCATCTCCGGTACTCTGACTTTCTACGTACGTACACGACCCAGCAACCAGA
GCCTTGGCTGATAACCCCCAGATCCTTGCTGTCGTTTTCTACCGCCTCACCTTCCACCCG
CTTGCAAGATACCCTGGCCCGCCCCTCGCCAAGATCACAGACATCTACCTCACCTACTAC
GCCTACAAAGGCTCGCGACACCTCGCTTTCCACAATGCACACCTCCAGTATGGGCCGTAC
GTGCGTCTGGGGCCGAACTTGCTGTCGGTCAACACAGCCACGGGTCTGAAGACCATCTAC
GGCTTCCGGTCCAATGTGCGAAAGGCTTCCTTCTACGAGGCGTTCCCCAGCACAAAAGCT
GCTGTCAGCGTGCACTCGGCCATCGACAAGAAGCAGCATGCGCGCAAGAGGCGCGTTATG
AGCAGTGCGTTTAGCGATGCTGCGATCCGCAATCTGGAGAAGTACATCATCGCCAACGTG
CGCGTTGGGTGCGACCTACTCGGCCGCAGGGCTGGCGGTGGCGCAGACGATGAAAAGTTT
GTAAACGGGCAGGGGTGGAACGGTGCATGGAACGCGGCGCATTGGTGTGAGTGGTTGGTG
TTCGACATTATGGGGGATCTGGTATTCGGCAAGGCATTTGGTATGTTGGAGAGTCCTGTA
AACAGGTTCGCCACGCAATTGGTCGGCAATGCGGCGCACAGGCATTTGATCTGCGGCACA
CATCTTACCATCCACAACTGGCATCTCGACAAGCTCTTCTTCCGCAAGATCGCCGGCCAG
CGTGCACAGTACATGCAGTACAGCAAGGCACATGCCATGGAGCGTACCAAACTCGGCCTC
GAAGCTGATCGCAAAGACTTCTTCTACTAAATGCTGAACGCCAAGGATGCAGAGACTGGA
GAGGGCTTCAACATGAACGAGTTGTGGGGCGAGTCGAACCTGTTGATCATCGCCGGCTCA
GACACCACCTCGACCGCCATGTCTGGAACGTTCTTCTACCTTGCACAAAACCCCAACGTG
TTGGCAAAGCTGTGCAAGGAGATTCGTGACACGTTTTCAGACGTCGAGGAGATCGTCACC
AGCCCAAAGCTGAGTAGCTGCTCGTACTTGAAGGCCTGCATCGACGAGACGATGCGCATG
ACGCCTCCGGTTGCCGGTGCTCTTCCACGTCAAGTCCTTCCGGGTGGCCTGGAGATCGAC
GGCAAGCACATTCCAGCTGGTGTCGATGTCGGCGTGCCAATCTACGCCATCCACCACAAC
CCCAATTACTACCCCCAGCCGTTCGACTATATTCCTGAGCGCTGGCTCGCGGACCCAACG
GCTAACCCCATGCACAACAGACTGCCCGATGCACAGTCAGCATTCAACCCCTTCAGCATC
GGCCCACGAGGATGCATCGGTAAGGGTTTAGCATACGTCGAGTTGACCGTTACCATTGCG
CGGGTGTTGTATCTGTACGACTTGAGGCTCGCTCCAGGAACGACGCTGGGTGCTGGCAAT
AAAGACCTGGAGGTTGGGAGAACAAGACCGACTGAGTATCAGATTCAGGACGTATTCGCC
AGTAAGAAAGATGGACCCATGTTGCAATTCCGGGCGAGGCTTTGAATGCTCCGAAGAAGT
AGATGATATTACAAAGAATCCGAAATGAACTCGCCAATACATGGTTTTCGGCATGAAAAG
TGGCGTTGCACATCATCCAAGCGCGAGCTTGAGTGCGACAGCTGATTCTGGCGTCGGGTA
TTTACTTCTTTGGCGACTCGGTCTGCCCTCGATAATAACCTCTCTGTACTTCTGTTCCAG
CAGAGCACCGACGTCCTTCAGCGGAGTGTCCTTGGGAAGGGACTGCCGATAGGCCCAGAG
TTCTCTGTGGACATTGGGTCCACCTCTGTGAATCTTTGCTTTCGCTGGACGGCCCAGGAA
CACACCAGCTTCAACGTGAGAGTTGAGTGCAGCTTTCGCCTCCTCTGGCGATCCGAACTG
GATCTTACAGCACCAGCCATTGGGCGGGTTCTCGTGTTTTCGTACCGTTGTGATGCCTAC
AACGTCGTATTGGTGGAACTTCTTGTAGAACGCGTGTAGAATATCGAAATATGATCCCTT
TTTTGCTGGATCTACAGGAGGTAGGTCTTGAAACTGCACCCACTTCTCCGCTATCAAAGA
GGCTAGGATTTCGGGAGAGGCCGTCATGGGCGGTCGAAACACTCGAGACTTGAGATCACT
TGACGGTGATGGTTTCCAGCCGGCATAAAGACTGGGTTGGCGCCAAGCGGGAAACTTCTC
AGGATCGTATTTTTCTGGGTTGAGACCAAGCCCAAAGAGAGTGAAACGCGAGAGCGTTTG
TATGGCAGCAGTCGCTTGCTTCTCGTCCGATAATTTCATCATGCAAAACGAAA
>Contig246 : tr|B2VSY5|B2VSY5_PYRTR DENN domain containing protein OS=Pyrenophora tritici-repentis (strain Pt-1C-BFP) GN=PTRG_00769 PE=4 SV=1 e-value: 2e-35 blast score:  151
GCATGGCTATCGATGACCCGACGGCAACGTGACGAAAACGTAGAATATTTCCCCTTGAAT
CCGCCGTTTCCTTCAAGCCCCCAAGCATGCGCGAAACGCTACAAGACTGCGCCTTGGCCG
AACAAGGCACATTGAACCCGATACTAGCCATGTTAGACTGATCACTCGGAAGAATACCGG
CATTGCGATGCCTAAAAAACTGCGACCCAACACCTGCCGCAGGCCAGATAGACCCAACGT
GCGCAAGCACTTACCAACAAGACCAGTGCGTGCATCAGCCACGCAACCCATCATGGATGC
CTGCATGCGCAAGACTCCTCTTGCGCATGCACGCGAGCATCATCTCCCAACACCCACAGC
ATCCGCGCACTTACTCCCGCGAACCACATGCCAAACGAACCATATGTCGTCCAGTCGTGC
AATGGTGTCGTGCACGTAGCATCCCCGCTGTGTCGAGTCTGCAGCACCAAGTCCATGGTG
CCTCCCATTGCGTCTCCGCGCCTTCCAAACGCCAAACCACGAGCAAGGGGAGGGATGCAT
AGGAGTTCAGGATGAGGAAATATGGTATGCTATGCTACAAACACCTCGCCGAGGTAAGAT
ACATAAGAAGACATGTTGCGCTCTTCAAGCGAGCTCGCCCGCCAGCTTGACGTGTTTCCT
TCTGCCAGAGGCTCTGCTGGTAAGTTCTGCCGAGTTCTGCTGATTTCCTCCTCCTGCGCT
TCCTGTGCGCCGTCAGAAGGAAGTGGGGGGGAAATAGAGAAACAAAAAAGAAAAGAAGAA
AAAGAAAAAGAGGAAACGGATTAGATACTGGCCGTACACAAGAGGAAAAAGGTCGTGGGT
GGTTGGGAACGGAAACATGAAGAAGCCGGGAAAACGTGTGATCAAGGACAGTAAGAACGT
AAGTTTGGGGTCCCTTTGGAAGCCAACGCCTGCGCCAAGGAGAAAGGGCTTGGAAATGCA
AAAAGGCTGGCTGTGGAGGCCAGATCGGGGTTGCTCGGAGAGCTGTGGAGGTGGCTAGTT
GAGCCAGCTGAGAGATCGTCGTACCAAAGCCGTGCGGGTCTACCGCACATGCCGCGAGCT
CTGGCGCGAGCGAGGTAGAGGCGTGGCGTACTTGGAGACGGGCAAGTCCGAGTACGAGTT
GCTGTCGTCGAACGACTCATCCTCTATGATGCGCGTGGGCACGTCAGGAACATCGTACGA
TCGGTGCTGCAGACTCGTCCTGTCTGGTGTTGTCGAGGCGCTGGCCATGGACATCGATGT
GCTTGATCGGTGGCTCAGATCAGGGGTAGGAGGAATGCTGGAACGCCGGCCAGGGCGAAG
CATGTCCTCGTCGCCGTACTCGCTGCCGATTGTGGACTGTGCGCGTCCATCGGCAGTTGA
CTGCTGGCCTACGCTGGCACGACGTTCGCTGTGGGTGTCACCGTCTTCGGTGTCGGCACG
CTGGGCAAGCTGGAGCCCCTCG
>Contig247
GCATACGAGTGGGTGTGGCGGACTAGCGTGGATAGAAAAAGCTGGTGATCCACGGCCGAA
CCGAATACAGACATCATCCATGGTTTTGATCAAAGTTACTTTTCCTCTCGTTTGCATCTT
GTGACACCTTGTCTCGCTTTTACACAACATCAACTCTAGTACAACTACCGATCATCCCGC
GAACGTGGTCACGAAATCACTCGTAGCACTCACTCCCAACACATCATGTCTCGTGTTGTT
GCCATGTTTGGGTGCTTTGGTAGGTAAAAAGAGGACGGAGCATAGGCTGATACTCGCTAG
AGAGAGGATTAGGATTGTCTATTTCTGAAAAGGGGTGTGAGCTACTTAGCACCTCTGTGC
TAACATGACGGGGGTAGAGGCATACATGATCGACAGTGAAAAAGTGTA
>Contig248
TTGATCTCGGGGACGGAGAGAGGAGGGATGATAAGATCGCAGAATGCGTTGGATTTCCAG
TATCGATGGTCATCAAGGTGGTAGTAACATGGCAGGCGGGCCTGGCAAGGGGAGCCGAGC
GTCACGGCATACTCGAGGATGTGGAGTTTAAGCTCTTCAGACAAGGTGCGCCAATTATCA
AGGAAGCAGGATTTTGCGGAGAGGGCGGTCATTGTAGTGGCGCGGTAAGCTCTACGGACG
AAAAGAAAGGAGGGATGCCAACGTGTAGGCAACTGTCACGTGCATGGATTCCTTGGCAGG
CTCCTTCACTCCATAGGAGATACGCATATACATCAGATCATACATACGTATTCCCCTCCA
A
>Contig249 : sp|B2VS19|MDM34_PYRTR Mitochondrial distribution and morphology protein 34 OS=Pyrenophora tritici-repentis (strain Pt-1C-BFP) GN=mdm34 PE=3 SV=1 e-value: 0.0 blast score:  708
GGAACTGGCTCACATGGCCAAAATGTCTTGTTTGATCTGCGATCTCAGGGCAGCCTGAAG
GCAGTTATTGATAATCCGTGACCATTCATGCCACCCGAAGGTGCAATCACCAGAAGCAGA
AGACAAGGACACCAATGAATCCGATGCTTTTCCAATCTGTGGTCCATACATAAACTATAA
TACAAATCCTTTCGTGTTGTTTTCGGCAAAACGTCTAGTCGTCCTCAGTCAGATCACCAT
ACTCCCACTGGCCTCTCCTCTCCGCCTTGGCAACATCCTGTTTCTGCTTCAGAGCCCCAA
GGACGTCCGACGCGCTCCTTTCCCAGGCCTTCAGCTTCTTGGGAACCATGGCAAGACCCT
CTTCGATGACGTCAGCGTTGACGCTCTCGTTGCCAGACTTGCTCTCCTTGGGGTCGAACA
GTGTGACCCACAAGAGGCCATCCTTGTCAACCTGATCAACGTTGGCTACGAGCGAGCGGC
CAGCAGTCTCCTGCGAGATGAACTGGACAGCGTCGTTGAGATATTCGGGGTTACCGGGGA
GCTGGATGAAAGCCAGCTGTGCGTCAACAGCCTGGGGCTTGAGCTTGGTGTTGGAGAACT
CGGCGCCGAGAGGGCGCAGGCGAGTCCAGGGGATAATCTCAGAGTTTCCGTAGTCAACGT
AGACGACCTCAGCCTTCTTGGCATCGCGGTCGTTGCGACGGACGCGAGCACGGTACCATG
TGTCGTCCTCGGTAAACTTGGCTGACACAAATTCGCCGGTCTTGGGAGGGCCGTCGAGAC
CCTTGTTGTTTGCAGGGTTGAGGTGGAACTTGCTGAACGCGCTCATCAACGATGTGAGTG
CTGAGGTTCCGGAACCAACCTGCTGCAGCTTGAGCCGACCATCGTCGGCGACGTGAGTGA
CAATCACATCACGGTAGTCCTTCTGTCTCGAGGCTGCTGGTGCATCACCGTTCGATGTCT
GGGTCGCAGCTGCGGTTGTGTCCTCGTACTCATCCTCTTGCGATGGGTCGTAGTTCTCCC
AAAGGTTCCTACGTGCATCCTTGGCCTTCTGCTCGGCAGCAAACAGTTCGTTTGCGTTGC
CTGACCTCTCAGCCGAGTATGCGTGTACAGATGCGAGACCTTCCTCGACAAGAGTCTTGG
CAAAGTTCTCGCGGTTGATGTAGAGAGTACCAATGAAGCCACCGACCTTGTCGCAGTCCT
CGACATCGATCTCAACGTCTCGCTGCTGGCAACGCCTGCTGGCAAACTCGTGTGCCTCCT
TGCCAAAGGGCTCACCCTTGTCTTGGTCGTTCCTCGCTGATCGCGGTGCGCGGATACCGG
AAAGGACAAGAGTGATCTTGGCGTTGTCGCGGGGAATCAGCACTGTGAAGCGTGAGGCCG
ACTTGACAAAGTCAACAACGGCGGGGATTCTGCGCTGCCTCGAGAGGAGAGTGAGCTGGC
GCTTGGCCTTCTCGAGCGACTCAGAGTAGTCCACGTATTGCTTCGCAGAGGGTGCCTTGG
GGGACCAAAGACCCTTCTGCTCCTCTTGTGCGGTAGCCTCAGCAAGCAAAAGATCGTCGT
AGATGGGGCTCCTGTCGGTGTCGTCCTGGCGGTGGCGGATGACCGTGGCCATACCGCTCT
CAACGAGGAGCAAACCGATGTTCTTGCCCTGTAGGCTGACTGTCGCCATCTCGCGCTCGT
CATAGCCCTCGGTTCCCGGACGCTTTCCATCAATGTGGAACTTGACGTGCTTGCCGATCA
GCTTCTTGCGCAGGAACTCCTTAGCTTCGGCCGCCCAAGGTGACTGCTTAGGGTCCGTAG
GCTTAGGTTGGCGAACACTGCTAAGGTTGATGCGCTTCTCAGCACCGGCCTTGTTCCGCA
GGAAAATGGTGTCTGCGCTTTGTACTCTGCTGACAACAGCCTCGAGCTCACCAGGAGCGT
TGGCTTTGGGCGCGACATGGCCCTGATAGACACCCTGCCTCCTGTCACGGGCGAATTTCT
CGGCCTGCCTCAGCGAAGCCATTTGTGCGCCGAGAAGTGTGGTGTGGTGGTCGGTGCACT
TGGCCAGTCCAGCCTTGAGGATGTGAGGCGTGATGCTGCCCTGAGTAGGGTGCTTGACGT
CTGCCACAATCTGTCCGTTCGGTGTCAGGCCAAGAACGCTGACTGCGGTGTTGCGCTGCA
GCAGCCTGGTCTCGACGAAGAGCTGCGCATCGTCACCGAAAGGCTCGGCGGTCTGTACTT
CGCCAGTGGAGGGGTTCGTGCGCTGTGTCGATGGTGCTCGAATACCGGCGAGGAGAATCA
TGGTCTGGATGTGCTCGGTGGGCGAAAGGACGAATCGAACGATGAGACGGTCGCCCGAGA
GGACCTTCTCAACGATAGCATCGAGCTCCTTGCCCTTGTTCTCGTCGACGAACTGCTGGG
GGTTGCTCAACTCATTCGACGAGTTGATTCGGCCACCCGTCTCAGCCCAGAGACCCTTCG
AGTCCGCTCTAGCCCGAGCCTCGAGGACCTGGAGCTTCTCCAGCAGCTGTGCATCTTCAT
CTGAATCGCCCTTGCGGCCGGCGTCGTCGCGGAGCTTCAGCCAGCCCTCAGCGACAGCTT
GTTCAGGGAGCACCGTGCGGTCCGGCAGGGCAACGATACCGTACTCGCGGTTGGCGCCAG
TGGGGATCTTGTACAGGACCTGGAAGCGTACGACCTTGCCGACGAGGAGACGGCGGAGGT
AGTCGCGTGACTCGAAGGCGAACTGCTCGTCACCCTCGCGCTTCAATCTTGGTGCGGTGA
CGAAGGCCAAGCTGAGGATGCGCTCTTGTTTCGGGTTGCCGATGTTGTGCAGGACAACGG
TGTCTCCAGAGAGCACGCTCTTGACCTTTGCTTCGAAGTGGGAGGCAGCCATGATGGGGG
ATGGAGCTTGACACTCGTCAAACTAAATAGATAGAGAGCCGAGGGAAGGAATAGGAAGAG
AGACTGCAATTGAACCAAAATCTCAATTGCAGAAGGGGGAGATGTGATGGGCTGAAGTGA
CAACGTGGTGCTTAGCGGTGCGGTGTTCCCGAAATCTCGCAATCCTAGCTCCAGGGACAC
GACTGTGGGGTCGTCCAGTCTAGGCGAAGCTCGAACGTCACTTGCAGATCTTATGCATGC
CTTGTACCGTTTTGAGACCGTCGATGGCAGCCCTGTCTTGATGTTCAAGGGATTATGAAA
AAAAGCCGAAAGTTGATTATACGGTCGGATCTGAGTTTGTGTATTACTAGCAGCCAGTGC
TGCATCCATTCCTTCAGCCATGTATGAATGATTCGGATATATGGCTAGGAAACCGCTTGC
CAGTTCAGTCAATAGACTTCCTGCCGGCCGACCTTTCTCTTCTTGAACATGTACAACACA
AAGGGCAAATTGCCCACCCTCTCCCAAGACCGGTCCACACAAAAGAAATCCGCCTTCTCT
TCCAATACTCTTACACGGTGCTCTACAATACACTGATCCGCACTTTTGTTCCAAGCAAGA
GAAATACTAAACAGAAAAAGCGAGCGCTTGTTGACAAAGTAAATCTAAAGCGACGGACAG
ATTAACAAGTCAAATTCTAGAACGCCGTCATCATGCATAAGTCATTAGGTGTTGCTGGAC
CCAATGTCCTAAGCAACGTAGGCAGGGGGTGCCTCGAGCTCGTCCTCTGCAGCCCAGATG
CCTCCTGTGCGGGCTTTTGAGCTTCGAGCCAGGGGGGACCTATCGCGAGAAGAGCCGTCG
CGGTCTTTCTCTTGTTGCACCTTTCTCGCAATCTCTTGTGCTATCTTCATCATCCATGCC
TGTTCGAGTATGCCACCGGTGCTCTCAGTCTCGTTTGGTGGTGATGTGAGGGCGATCTTG
TCGAATGACAAGGAGCGTAGGAGGGGTGATGTAGACTTCTGAGCCTGAAGGATCTGGTTA
TGTGAGAGCGGAGGTCGCTTTGAGGAAGCGCGAGGCTTGATCGTCTCGTCATTGTAGGCA
TCGCGCTGCTTCGATGTCGATCTCGCTGTCCTTGGTGGTTCGGAGAGAAGGGCTGCGGCA
GGGAGTAGTGTTTCGGTGGATGCTGTGTTGTCCACAAGTCTGCTTGGTTCGCCATGGTCT
AGAACACCGTGCGGACCATCGTGTCGTAGGCCTGGGTGGACTGGGCTTCGGGGTGGTGTG
GCAACTTCTCCAGCTTCCCTCTCCTCATGCATGACGCTCGATGTCTCGGAAGCATAAGTA
CTCGCCATCTCGCTATGCGCGTCGGTTGACGCCATCTCACCAGTGGCGCCGTCTGGCTTC
TTGCGAAGATCCACAACGCGCTTCTTGCGCTTTCGCATGCCGCCGGCTCGTGATCGTCCG
GCGCCCAATGTGAGACCTGACATGGAGTAGGTAGAAGACACAGTCGGGCGTGAGTCGTGC
GTGTCGTGGGTATCGTGCGTGCCTTGGCTTCCAGAGGCGACAGAAGATGCGCCTGACCTC
ATGCTTCCGAAAGTGGATTGGATCCTAGACAGGCTGCCTCGTGTGAGTGCTGGCATGGCA
GTACCTGAGGCGTCTCGATCAGGTCCAGCCCAAGCACGGAAGACGGCGTCTCGGATCCCA
GGCGTGAAGAGCGATAGAGTACGTTGCGATTCCGAGAGTGCAGCCAGGCGAAGGATGTTC
TTCTGCGAAAAGGAGGCATGGATCTCGCCAACGGGATCGAGCGCTATTTCCGAAATCTGC
GACTCGTCGAGAGGGTTGCCGAAGGCATCGACAGCATCTTGTGGGGGTGTTGCCAGAGGG
TCTACTGCAGTGGCGCTGTCCTTTGTGCTATCCAGTCTTTCCTCGGTCTCGATTTCCTGG
AACTCTGGCGAACACAAACGTAGGGACAATCGGTGGATGATGGCAGGCAGGTCCTCCGTA
AATAGCACCCGCAGTTGTCCCTCAATCTCCTTCTGCAGATAGTCGCGGACGAAGGGTATC
GAGTCGAACGTCGAAGACACCTTGAGTGACTCCAGGGGGTCGTTCCTAAATACCAGCGTC
AAGCCCTTCTGCTTGGAGAAGACCAAAATAACGAAACCTGATAACCGAAAGTTCGATAGC
GTGATGGACAGCGGTATTGTCAGGCCAGATGCTGCTGCTAACGGTTGTGGCGATGCGAAG
TCTGGCCTTGTCGATAGGTGCGTCTTCAGCGGATTGACCTGGACCTTGGTCTTCAGCGTC
AGAAAGGCATCACCGGTGTACGACATTTTGAAGATGCCCCTAAACCGATCTTCCGCCAGG
TCGCCAATCTCTAAGATTTCTAGCTCGGGTGGTGTCGATCCGAGGTTGAGTTCGGTGACG
ATGATGTCGTCAACGATGATGGGCGGCTTCGGCGACTTGTTGAGCGCGGTTGTGAGCATG
TCTCGCGCGCGCGAGGTGTCCGCCAGGAGTGGCGACCAGTTGAAGTTGAACGCCATGGCC
GGTGGGTGTGCTCAAGTGTGGGCGGAGCGTTGAGGCTGCTAGCGACGCGAGGGGCCGGTG
TGTGGGTTGATGGGCGGCAGCTGAGGTGTCGCGTGCATGCCTTTGGTCTTGGTCGCCGCG
TGAACGGGTTCTGGGCACACGGCAGGTCCGGGGCTGCGTATGGGTGGATAAATGCGTCAC
CTGGAAGAAGGATGATAAGCGACGTGCTGCGATGATGCTCGTCGGCCGTGCAGGTGATGG
TGGAGTGAGATGTGAGCGTGCAGCAGGAATTTCTCGGGTATGGGGAATGGGGAAGGTTCG
GGAGCCTTAGGGAACGGAATCTATGAGCTCAGCGCGCAGGGAACCAACTTTTGCGCACTG
ACCGTGCACCACTCGCTAACACAGGGCTGAACTTCGGACGAACCGCGGCTGGCTTGTGAA
ACACAACAAAAGGCTGCCAGTAAACAGTATTGATAGGTGGTAAAAGGCCCACGCAAGCAG
AGGGGGCGTTTTGCCGTTTATCAATAATTCGAGGGAGCAAGCGCGACCCGTCAAGCCTGT
CTCGCACCTGTCGACCAGACGAGCATCCTTAATTTCATGTGACGCGCATCCATGTCGAAA
CATGCTACCTCAGCGCCCCGAGCCCCAGAACCCTTCCAGAAGACTGCCAGCTCAACCAGC
AACCCCCGCATCTCAGGCACATCAGTCCAAAAGTAGCCAATGGAGGGAAAGGGGTCGGCA
ATCTATCGATAATGAGTCACTTGGGCCAACAGATTGCCTGTTCTTAATGCGGGGGAGTAT
TATAGCGCGTTGTTTGTGGTTGTACTTTTGACGTGATGTCTTGTTGTGATAGCAGGAGCA
CCTATAGCCTTTGCGTTTCGGGTCTAACAGCAAACGCAATGCTACAGATGCACAAAGGCT
CAATTGTCGCCCTCCAACAGCTTCTCTACAGCAGCCACCTTGTCCTTGAAGCCTTGCTTC
TTGTCTGTTCTCGTGCCAATCCTGATGTCACTCTGGATCCTGACAACGCCGTTCTGATGA
AGCAGAGCATGGCACTGTCCAATAACTCGCATGCAGTCATCCCATGATCCCTCAATACAT
GGTCAGTACCGCAAACGACTCCATTTCATCGCACATACCAAGAGTTGTCCCTGCCGAATG
CATCGAGTAGCTCAGCCCGCTCCTCTTCAAGATCCTCTGCACCTCCGCGACCTCCTTGGA
CACACTCGCCGTCGGCGTGCCCAGCGGGATGAGGCAGAAATCTGCCGTGCAAGACGGGGG
CGTCTTGATGTCTGACAAGTCGTGACTCGCCATTGTTGGTTGGATGGTGCTGTTCAGAGC
GTGAGCTGTGAGGTTGGTGGGGTAGATCACACCAAGGATCTCTGAGGCGACTCAAGACAT
GTCATAGCAACGATACACGGGCTGTTCACCCCAAAGTATGTAGCCGCTTATCATTGTTTC
ATCTATTCGAGTATGGCACGCCATGATTCGTTCGGTTGAAGTTTCCCTTCGTCGCTAAGA
GGTATATGAAGTTGTTGGCATCGCCTTCGGCCACAGCTCGGGGAAAGACAAATTTTCACA
TCCCGAGTGGAGAGTGTTCATTATCCTTTCCTCGAGGCCGTCTACCATGCTGCCACCAAG
GCGAAGCGAAAAGCTAAGATCAAGATATTGCTGGAAGCCTGGTAGTAGTGCAAATAACGA
TATTTAAGATAAAAAGAAGGTTACCTCATAAAACAATACAACTGGTTCGATGGTGTAG
>Contig250 : gi|429240604|ref|NM_001022026.2| Schizosaccharomyces pombe 972h- siderophore-iron transporter Str1 (str1), mRNA e-value: 0.001 blast score: 46.1
TTGGTCGGTTGACGTTGGCCGTATGCAAACAGATGAGCTTCGAAGGGACGCCGCACAGCA
GCCATCATGCCAAACAAAACCAGGGATGCGACACTACGCATACGTGTCAGTGGAAGTCAA
ACCAAGCAGGGTCCTGGTAGCTACTCACAGCGAGATCATAGCGAGAGCCATGCCTACGCG
GCTGACAAGGCAAGTAATGCCAGATTCCCAGCTTTGACCATCAAGCTGATTAGGTAGGCA
GCTTGGCCTCCGAGCCACCAAAATCATATTCCATCCAGCAGTCAACAGCCACAAAACACA
CAGTGAGATCACCAAACGATTGGCGATGTAGGTCGTCTTTTTGATGGTGCCTGGATCTAG
TTGCTGGTAGGTCAGAGCTCTTTGCTTGACCGAGTATGTTGTATGTACGACTGTGTAGAC
TATTGTCACAGTAGCCTGGTGCTAGTCAGCGAACGATCTTTACACAGTGTGTGGTGCTTT
ATACCGAAACGAGCGTCAAAACACCTGGTAGAATGTTTGAGGCATCCTCAGAATCGGATG
CAATCTGGAACAGCGCGATGACCAAGCATAGGACGGAGCTCCAAAGTAGTGTGTTCAGGA
TGATTGTTATTGTGAATAGACTGAGTTGCCTATGGGGTGCTGGGGCGCTGATTCTGAAGG
CGACAAGCTTCGCTTCGGTTGACGCAGGCTTTTGAGACAACCGCTCGCCTGTACGACTGT
GGCGATTCAGTCTTGCCATTTAGGCTACTGTGTATTTTGAAAGTCGCCTCCAAGTCTTTG
GTTGTAGATGCAGTATCGCAGGGAGGAGTGCGCAAGAACTCAGGGAATTGTAGACAGCGA
TGGCATGTCGGAAGTAGCAGGCGTGTAATTGCACTTGTGTTGTAGAATACAATCGTGAAC
CGGGAGCCAGCGGCAGGACGAGGATGCTCGAAACTAAGCTGTCGCAATGTATCGACAGCT
TAGTTG
>Contig251
CTACGGCGTGGCTTCTATATGGTCGAGCTCCAGCTGCACATCAAGCGCAGGAAGGGGAGA
GTGCGGATAGAGATGTCATGGAACTGCCAGGATGGCACCGTGCGGATGGCGAGGTCGGAC
GCGATAAAGAAACAGGTCGCCATGACCAGCACGACGGGCACAAGAAGATGATGTGGAGAG
TAGGCGGCGTTGCTGCGGCCATCTGGCTTGCAAACCTGATAAGATGAACACCAAAGCGGA
GTTGTTAAAATACTAACGAGGGCAGTCATACCCGTGAGATGATAGAAGGCTTTTGTTCCT
TACATGATATGAAGTATCTACTCAAGCAGTCGAGCGTTCGCCCTTTTGAAACACCTAGAT
GAGCAACGCAAGCAAGACTCCAAGGCCTAATTCGTCCTGGACGATTTCCTCTCTCGCAGT
ACAGGAAAAACCAGATGCAAGCGTGAGCGTTCTTGTACTTTCCGCACCAGCACCAACAGG
CGAGCGGCATTGCTGGCTGTCTGGTCTGTAGATTACTCCACGAATACTATGATAGACTCT
GAGTCCCCGGCCT
>Contig252 : tr|F0XKM1|F0XKM1_GROCL FAD dependent oxidoreductase superfamily OS=Grosmannia clavigera (strain kw1407 / UAMH 11150) GN=CMQ_8227 PE=4 SV=1 e-value: 1e-25 blast score:  119
CAAAAGCTTCATCATCCAAAACTTCGAGGGATGGGCTGATGTTCATTATGGGCCAGGAGA
GGGGATCGAATACAGCTGGAGCGGCATCATCGGGTTAAGTGTCGACGGTGTGCCCTTCGT
GGGAGAAATTCCTAGCAAGCGCGGACAGTGGATCTGCGCCGGACATCATGGACACGGTAT
GGCACGAATTTTCACAGCAGCGCCTGGTCTTGTGAAGCTCATGAGCGGCGAATCTTGGAT
TGCAACTGGTCTTCCGGAGGTGTATCAAATCACAACAGAACGATTGGCAAGACTCAAGAG
CACATCGGCCTCGAAAGTCGCAACTGTTTGAAATTCAACCGACCAAAACAGTGTTGGGAA
GTTCACACCTGCTCACTCAACGCGGTCAATAACGTGACCAGCACACTTTAAAGCGTGAAG
AAGTCTCTTCATCATATCTGACAGATATCGAGAACGCGTTGTTGACCGTACAAAATTAGG
CTTTAGATGTGAGAGCAGGAATACATGTTATTTTGCAAAGACAAGACCGCGATGACGGGA
TCCGGAGAGCTGTTCGGTAGCGATTCCGGCTCGAGACGAGCTGAACAGCGTCAGCATCTT
TTGAACAAGCCATTTCCACTAATAGTAAAGCAAGGCTAAAGAAGCTAATAGTGCTACATT
TGTAAGTCAGGCATGTGCTTCTAGGCTGATGTCCACCACAGTCAATAGTCCTGGTAAACT
AGGAATCTATGGCCAGCAAGAGGCTGTACAAAGTATCTTAAGACTCAAGCAAGATATAGA
TACTCGCTGAGGGTATTGCAGAAGTAACTTTGCGGGTTTCAGATATCTCCATTAATATGG
CAGCCTGTGTTGTTCCCATGCATCTCTATTTAGCTATCCTTTTGAAAGAGAGTACTAGGA
GGGTGTGTTGGTATTAGCGTTGGCGAGACTATTTTGCTCATGGGAACAGTTCTAGGCCAT
CCGCCTTGAGGCGTGCTTAGGGATACTGGATCTCGCAGAGCTCAAGTGTCTCCTAGCATA
TATCAGTGTGTATTCGGTTTGATAATGAGCATGGGAGTAGCAATTTACTTCGTCAAGCCA
ACAAGGGGCTTGGAGATACCATCTGTTAAACTTGTACTGCTTAGCATCAGCAGTGTTGCA
TTGGTGATGTTAAGAATGGAACAAACATGCCTTTAATTTGTAGTTGCCCCATCCAAACCT
TTCCTTGCATATC
>Contig253 : sp|P38739|WSC4_YEAST Cell wall integrity and stress response component 4 OS=Saccharomyces cerevisiae (strain ATCC 204508 / S288c) GN=WSC4 PE=1 SV=1 e-value: 2e-19 blast score: 94.4
CCCCAATTGCACTCTGTTTGGCCTCTTCGTCAGGCAACTGTGTCAACGGCAGCCATGCTG
ACGACGGCCTGAGTGAACAGTTTCTTTTCTCCTTGTTTAGCATCATTCGATCCATCGATC
GAATCGGCAACGTCTACCGCAACAAAACTGCACCACCACACAGCGACATCCGCTCTTGGC
CAACCCCGCTCGTCCTTCGTCGAGCATCATTGCTCTCACCAAACCCACACAACGTCCGCG
CACGATACCGGAGGCGTTCAATCGCTATCTTCGGCCTTCATCGCGTCGTGGTGAAGCATT
TTGCCACGCACCTTCATTCACCATCGGCCGTACACAACGCCGACGAGGAACCACCCAAGG
ACCCACAGTCATTTGATAGAGCTCACTCTCCAGCCACTTTGCTCCACTAGATCCACACAT
TGTAGCCATGATCCTCACGCCCAGCGCGACTCTACCAAACATGCTTGTTGCGCTTGTTAC
TCTCTTGTTCAGCGCGTTGGTGACAGCACAAGGCACTGGATTCACACAGTCGTATTGCTC
GTCGCAGAACACCGCAACAGACGATGCTTTCTTTTGGACCTACCAATCGAACGGGAAATG
TTCAGACCACTGCAACAGCGCGGGTACTTATGCCTTCGCCGTTATCCAGTTCACAAACTG
TTGGTGCTCAAACTACATTCCCTCCACTACAACCGACATCACTAGCTGCCAAAAGGACTG
CCCTGGTTATCCAGACGAAAAATGCGGAGACAAGGATGCAGACCTTTACATCTACATCAA
GCTTTCTGGCCAGCCTTCTGGTACCGCAGGAGGAGGCTCACAGCCATCTTCAACAGACGC
GACAGAAGTGAGTAGTGCGACGCCGGTTCCCTCGTCGACGGACTCCCCACCGTCATCAAA
TGCGATTACTCCTTCGGCTTCGCCAAGTCAAAGACCCACAAGTCGTGGTCGGCCTCCCGT
GACAATTACACAGACTGTCGTAGAAGAAGCGTCGACTGTTATTGTGACGCCTACTCGATC
TCAGACTTCTGCTGCCCCTGCTTCTACAACTCCTCCAACAACCAACAACAAGCCATCTTC
AACCCTGGCAACTGTTGCCACTTCTTCCGCCGCCGAACCATCCACGAACCTTGTGGTTGT
CACTGAAAGTGGTGCCGTCGTTACGCGAACCGTAGTCTACCAACCCACGCAGAATGCGCC
GCAAGTCCAACCCACCAGAAAAGGCTCAAACAATACGGGCGCTATAGTCGGAGGGGTTGT
TGGAGGTGTCGCAGCTATTGCAGCCATCGTTGGTGGCATTTTCTTTCTCCTTTGGAGAAG
AAAGAAGCAACAGCGAGCGGAGCAGGAGCATCAGGCAGGCATCACACGCAATACGAGCAC
CATGAGCAAGGCCGGCCTTCTTGGAGGACGGACTGTCGCAACCGATCCTCACTACCCACC
GCCGATTGCTACAAACCTTAGCTCTGCTGGTAGCCGGCACGATAACGAATCCATCAGCCC
GATATCCGGATCGCAACGCAGACACAGTCAGCCGTTGATGATCGACTCCCGATTGAATCC
CGAGACGGTTTTGATGTATCACCCGACCTTTGGGAACAGCAGCCGTGAGAGTGTAGGAAG
TATCGACGACAGCCGCGATTACGGGCGACAACTCAATGTGAGGA
>Contig254 : sp|P38739|WSC4_YEAST Cell wall integrity and stress response component 4 OS=Saccharomyces cerevisiae (strain ATCC 204508 / S288c) GN=WSC4 PE=1 SV=1 e-value: 1e-18 blast score: 92.4
CCCCAATTGCACTCTGTTTGGCCTCTTCGTCAGGCAACTGTGTCAACGGCAGCCATGCTG
ACGACGGCCTGAGTGAACAGTTTCTTTTCTCCTTGTTTAGCATCATTCGATCCATCGATC
GAATCGGCAACGTCTACCGCAACAAAACTGCACCACCACACAGCGACATCCGCTCTTGGC
CAACCCCGCTCGTCCTTCGTCGAGCATCATTGCTCTCACCAAACCCACACAACGTCCGCG
CACGATACCGGAGGCGTTCAATCGCTATCTTCGGCCTTCATCGCGTCGTGGTGAAGCATT
TTGCCACGCACCTTCATTCACCATCGGCCGTACACAACGCCGACGAGGAACCACCCAAGG
ACCCACAGTCATTTGATAGAGCTCACTCTCCAGCCACTTTGCTCCACTAGATCCACACAT
TGTAGCCATGATCCTCACGCCCAGCGCGACTCTACCAAACATGCTTGTTGCGCTTGTTAC
TCTCTTGTTCAGCGCGTTGGTGACAGCACAAGGCACTGGATTCACACAGTCGTATTGCTC
GTCGCAGAACACCGCAACAGACGATGCTTTCTTTTGGACCTACCAATCGAACGGGAAATG
TTCAGACCACTGCAACAGCGCGGGTACTTATGCCTTCGCCGTTATCCAGTTCACAAACTG
TTGGTGCTCAAACTACATTCCCTCCACTACAACCGACATCACTAGCTGCCAAAAGGACTG
CCCTGGTTATCCAGACGAAAAATGCGGAGACAAGGATGCAGACCTTTACATCTACATCAA
GCTTTCTGGCCAGCCTTCTGGTACCGCAGGAGGAGGCTCACAGCCATCTTCAACAGACGC
GACAGAAGTGAGTAGTGCGACGCCGGTTCCCTCGTCGACGGACTCCCCACCGTCATCAAA
TGCGATTACTGTTAGTACCTCTATGTTTCATTCTATCGCTACTCCTTAACATTGCCCCCT
GTTCAACCCTTCTTGTCAGTTTACGCTCTTGTTTTTCCCCGTCTTTGAAGAGACGGCCTT
TTTGTTTCAGCAATGTCTCCGATTACGGACAACATTTGACATGTAGGCAGCCTTCGGCTT
CGCCAAGTCAAAGACCCACAAGTCGTGGTCGGCCTCCCGTGACAATTACACAGACTGTCG
TAGAAGAAGCGTCGACTGTTATTGTGACGCCTACTCGATCTCAGACTTCTGCTGCCCCTG
CTTCTACAACTCCTCCAACAACCAACAACAAGCCATCTTCAACCCTGGCAACTGTTGCCA
CTTCTTCCGCCGCCGAACCATCCACGAACCTTGTGGTTGTCACTGAAAGTGGTGCCGTCG
TTACGCGAACCGTAGTCTACCAACCCACGCAGAATGCGCCGCAAGTCCAACCCACCAGAA
AAGGCTCAAACAATACGGGCGCTATAGTCGGAGGGGTTGTTGGAGGTGTCGCAGCTATTG
CAGCCATCGTTGGTGGCATTTTCTTTCTCCTTTGGAGAAGAAAGAAGCAACAGCGAGCGG
AGCAGGAGCATCAGGCAGGCATCACACGCAATACGAGCACCATGAGCAAGGCCGGCCTTC
TTGGAGGACGGACTGTCGCAACCGATCCTCACTACCCACCGCCGATTGCTACAAACCTTA
GCTCTGCTGGTAGCCGGCACGATAACGAATCCATCAGCCCGATATCCGGATCGCAACGCA
GACACAGTCAGCCGTTGATGATCGACTCCCGATTGAATCCCGAGACGGTTTTGATGTATC
ACCCGACCTTTGGGAACAGCAGCCGTGAGAGTGTAGGAAGTATCGACGACAGCCGCGATT
ACGGGCGACAACTCAATGTGAGGA
>Contig255 : sp|Q4WJX0|CSN12_ASPFU Protein CSN12 homolog OS=Neosartorya fumigata (strain ATCC MYA-4609 / Af293 / CBS 101355 / FGSC A1100) GN=csn12 PE=3 SV=1 e-value: 7e-36 blast score: 92.4
GAACTCGGGCTCACCTTCTGCCAGGGCCTTGTCGAACCCTGTGAGGTCGCCCTTTCTGAT
GCAGGTCACGAGTGGCCCGAATATGCGTTCGAGTCGAGGAGATTCGGCGAGAAGAGGAGA
TCTGGGGACGACGTGTTGTGTGATGAGACGGCAGGGAATGAGGTAGGTGAGAATGAGTCT
GTGGCAGTCAGTTGTTTGCGACTGCGTCGTTGGCTGCAATGACAACACTTACGACTTGTT
CTTCTCAGCAGCTGCGTGGCAAGCCTCCCAGGCTTCTTGCAAGTTCTTCTCCGCCTGCTA
TGCGTCAGCGACAGGTTCTATTCTCTCTTGTGCTTCCTGACCTTTGTGTAGTCCTCCTGT
AGAAAGGCGATCACTCCAGTGTAGTAGCGGTATGTGACTCGGTGCGCTTTTGGGTACAGG
CCGAAGGGCGGCAAGTCGGACTGGGCTTCAATCGATCGGACAACGTTCTTGGACAAGCTG
ATGGCTTTCAGCTAGGCCGAACGAATTAGCATATGAAGGTCACTGTGTGCAGCGGAGGAG
GTACCTTGAAGTAGGTCTTGAATTGAAGATTGGCTACACAGTAGACGCCCCACTTGCGGG
ACTCTGAGAGATCTGGGTTTCTGAAGCGGTGTCAGAAGCGATACGGCACAGAGTAAGGTC
AAGGCACACCTGTCACCCAAGCAAAGAGCAAATATCCTGTTG
>Contig256 : sp|O94565|OMH4_SCHPO O-glycoside alpha-1,2-mannosyltransferase homolog 4 OS=Schizosaccharomyces pombe (strain 972 / ATCC 24843) GN=omh4 PE=2 SV=2 e-value: 6e-24 blast score:  107
CTCTTTGCTGATACTGAGGGGGTTTCTAGGATTGAATCGTGCGCTATTGGATTTGGTGAA
AGCATTTAAAGTTCGTTGAATTTCTGAAAGCTGATAACATGACTGTTCTTTTGATCCGGT
TGAAGCAGGTCTCGTCAATTTGTTTGATCCCAGGGTCGCAAACGCACTTGCATCCCAGCT
CTTCTCTAGGTAATATTCCTTCGTTCCACACTTCACTCGCGCTCGAAACAAAGGTGCCTT
TTCTTTTCTCCTCATCTGTTGGCGCATACGTACAGTACTGGAAGTCTGAGTGTCGGTACC
AGAAGTTTGAGAAATGATGCACTTGTTCAGGCTTTAATAGCATCACAGCCGCCAGGCTAT
GTACTGGCGCATTACCCCATCGCTCGTAATAGAAACCGCCATCTTCGTCCAGGAAGCAGA
ACATATCCCGGTACTGTGACGAGCAAAAGAAGTCCATATCCGCAATTTCAAAGTTCTACC
AGAAGTGGCACATGTTCCATAGGTCACCGCTTGTGTCGCGATTGCGTAGCAATGCCAGGA
AGTATCTAAAGGGCCAGCGAGTATATGAAGCGGCCATCATAGATGTCCAGAGCGACGTTG
TAGAGTAGTGCATAGCCGATTTATGAAATAAGAGTTTACGAAAGAGGGATGCTGCCGTGC
G
>Contig257 : tr|B2W2Q3|B2W2Q3_PYRTR Cytochrome c oxidase polypeptide V, mitochondrial OS=Pyrenophora tritici-repentis (strain Pt-1C-BFP) GN=PTRG_03701 PE=4 SV=1 e-value: 4e-11 blast score: 71.6
GGAGGCTGCGGACTGTCAGCAACCATTCCGCTATTGCGATAGCACATGATTTACAAGATC
TTCCCAGCGAGACTCGATGTTCGCAAGTGTAGGGTTGGAGATGGCGTGTGCCTGGCGGAA
CTGCTGGAGCTGGCTGGTGACGGGTGCGGCTCTGGGGACGGCAGCGGAGCGCGTCGCCCG
GACGATCGAGGTACGCAGCATGGCGGCGGTAGAGTGGAGAGTGTCGAAAAATGCGAAAGA
AACGGAGAGAGCTTCCCTTCGAGGGACCTGCAGCTGCCAATGGGTGGTGATGATGACGAT
GGTGATGGTACAAGGAGACGGTCGAGCTTGCAGTGGGCGGCTTGGCAAAAAAGCGAAAGT
CATTCGACCGGTGACACAGACCACGCCAGGAACGGCGCGCCAATGAGCGCAGCTGCGAAA
CTCACCCTCACGAGTGAGTGGGAGCAGGGCCGGATATCTTCAAAGTATTGCGTGCGCCTG
GTGCAGCCTGGTGTTGAGAGATCCATGTTTGCTGTGCAGGAGACTGTTTGCTTTGCTCCG
GCCATGTTTCTGCGCTCACTCAGCGTGGAAGAGCGACCATAGCAGCTCCACCGCACTGCT
GCAGGGCATCGCAGCGTATGTCTGATAGCGCTCTGGAAGCCGTTGCCGCAGTGAAACCTT
TAGAGATAGGGTACACAGCTGTTCTGGCTCATGTGTGGTCGATGGAGGGGCTGAACTGCT
CGGTCGTAACAGTCACTTGCAACAGTCAATTGCAACAGTCACCGAGGAGAAGGATTGTGC
GTTAGGGACAACTTGCTACAGTGTGTCCAATACTACGGGAATGAGATGGACCTATATGGT
ACTCAAGCCCAGGCGGCATATGCGCGGTGCGCTTGTAGCACCTCGCTGATCGCATTGCTA
AAGCTCGCAAACTGCCTCAACTGCAGATGGCTGGTTCCAGAGGGGCTGACAGCAGTCATC
TAAACCGAACACTCGGATTCCCAAGTGTCAGGGTACAGATTCAGAGAACATTCCCCACGC
AAGAAGGCTCATGACAACGTCAATTTCCGTGGGAAGATGAGGTCGATTTGGCGTCGTGCA
TCTTCTAGTCACCTGACCAAGATGCTGGTGACGGAGCGAGCAGTGACAAGTCTAACACTT
TATTCTCGTCGATCTTAGAGAAAGCAGCTGTCTGATCGTAGAGAGGAGCTGTCTGATCAT
ACGGCCAACTGGAAGTCCAGACCTATTCTCAACGTCTGTTGCTTGAGGGCGTTTCATGGT
GTAAATAGCTGTAGCTTGGCAAAATCTCAAATTTACGGTAAAGCTCGAGCTCAAGCTCGA
GCCTGTCAGCCTTGCGAAGCTGGTAGCTTCGATCACTGCCTCACGCGTAGACGCGATACA
AGTGCTCCTCCAGTCTTTATGCAGGTACCTTGAGGAGTTCTGGACGCCGTTGTCGCACAT
CCAACATCCATGTCAGGTGGTAAACTCGGATCTGCTTGAGCTGACCCCTCCTCTAGCCCT
GAAGTCTCGGCCGCGGATGCGTTGCGCCTCACATCTCAGACAACCTCAACGACTACGTGC
TTGACTTTGCGTGGCGTTGAAAATCTCGGTGGTAACACCAGATGCTCGCCTCCCCGCAGT
GTTTATAATATCGGATGATCGAATGATCCCGGATCACATCAGAGACTGCCGGTCACGTCG
AATGCATGCTTCGGCCAACTAGCTTGCTCTGTACCGCCGTGGCGAGCATTACGAGACGTG
CGGATACCTCTTTCGTAAGCTGTTTAGAGATGTGCATCTGCGATGCTGGGCATGCTTGGT
CTGTACGGCGGTTAGCAAGACCCAAGTGAAGCAGTACCTATGCATATGCAAGGATAGCGG
CTGAGCACATCGTGGGATACAAGTCAGTGTAATGAGGCTCTAAGTGGGCACCAGCTCGAG
GCTCCAAAGAGGGTCTCGGGCATTCTTTGATCTCAAGTTGGATGCA
>Contig258 : tr|B6HNT7|B6HNT7_PENCW Pc21g18090 protein OS=Penicillium chrysogenum (strain ATCC 28089 / DSM 1075 / Wisconsin 54-1255) GN=Pc21g18090 PE=4 SV=1 e-value: 9e-06 blast score: 52.4
TCGGGAATAGATTACTACCGAGGCCTAGTCGCTGCAGTATGTACTCTGCGTTTGTTGAGG
GGGGGTGGGATGGTGCGGAGTGCGATGAGGAAGAGGCCGAGTGGGGGGTGCTTGGTGAGC
CGGGGTTGGGGGCTGTTGAGGAGGAGCGGGCGCATAGCGATGGAGATGTAGGGGAGGATG
AGGATGAGAGTGAGAATTACTCCCAGAATTCATATACTCAGAAAGCAGCGTAGACGGTTT
CTTGTCGGCACGTGGAAGGCGGCTACTGCCTGCTCGCACGGGACTGACGAACGGCGCCCC
CATATCATAGGACAAACGTACTACCATGGTAGAGATACTGCTTAGCTCAATACCGGTAAC
TGTGGACTGACACGCTCGTTTTATCAATCTTGTAGTCAGCTAGGGTTTTCTTACTGCTGA
ACTCAACGTTAGCTTCAACTTGGAAGTTTCCGGCAATCGACAACTAAGCGATATCTCACC
CGAACCTCTAGTATGTAGATGGACTGCTGCGATTTCTTGCTTCGCGTCTCCACTACTTAC
GCTCTCAGCTGTATCTCAGCAACGGTCACGCTCAGAGATGCTCGTGAAGTCTCCAAGAAA
GCGTCCCGGCTTTGGCTCGATCAGCGAAGGATGTGCGCAGAAGAAGGTGCGTCTTCCACT
GACCACGGATGATTTGTAGGTTATCAACGAAAATTGCGGGTGGTATCTGATAGCTCCAGA
TTCGGCTCAGCCCCAACTACCGTGGTCGTGAGCGAAGCAATGAAGACTTATTTTGTGCAT
AAGACTGTCATCCCCAACAATTCTGCCTTTTTCAGCAATGCCCTCAAGCAAGACTGGAAG
AAGGGCGTCACGAGGATTGTTGAACTGCCCCATGTTGACTCCGCCACCTTTCAATTCTAT
CTGGACTGGTTGTATGCCGGCCCACGTTTGAACTTTATGAAGGATGACGACAGAGTCTAC
CCGACCGTCGACGAGTTTGC
>Contig259
CCACGATGAAACCACACAAGTGAAGGTAAGCCAGTCTCTGCTGTTCTCTCTCCCGGGGTC
CTCCCCGAGGTTCTTATGATTAACACCATAATTAATCTGTCAATCCCCTGAATCCCACAA
GATGGGACTTGATGACTCCAATTATTGTATTCACACTATGATCCAACCTTTCACCTAATA
CCTTTGCAACACACACCTTTTGCCAAGCAGCAAAGCTAACAGCTCTTGCTTCAGATCGAC
ATCATGGCGCCAGCCA
>Contig260 : sp|P25386|USO1_YEAST Intracellular protein transport protein USO1 OS=Saccharomyces cerevisiae (strain ATCC 204508 / S288c) GN=USO1 PE=1 SV=2 e-value: 4e-06 blast score: 49.7
GTGAGACAGTAGCCTTATCTACCGGTCAGCCCTCAGCCCTCAGCCCCCACACCACCAGTT
TGCAATTCGCAATTTCGACTCATCGAGCCAATAACAAATACATTGAGTGGGTATACGCAG
CCTTGACGCTCCGAACATAACATCATACACACTAAGAATTATAGCAAGCCTCTGTACTCG
TCACCAGAGAGGTTGGCAAGGCGCTTACTCCTCTCTGAGAACGAGTCCCCGATATCCTTG
CCCCAGACCATCGTTTCCCACCAGAGCAAGAAGTTCTAGTCACGCTTTATGAGCTTCCGG
GCTGTCCTTTTGCTCTCGGTAATGGCATCGTTGTTCAGCGCACTGAGCTGCGAAAGAGTC
TCTTGCATGGCGGCCAACTGCTAGCACGTTCTGTTAGCTATCTCTCCTTTCAAGTATGAT
ATCGAGTTGATGTGTATGGGTGCACTCACGGTACCGACAACGTCTTTGGCAGCGCCATTC
AAGAGAGGGCCTGCACGCTGTTCACGAGGGGCTGAAGCGCCAGAAACAGCCGATGCTGAA
CTGTTCTGCTCCTCCCCGGACTCTTCTTCCAGGGTCGTCATGTTGCGCTTCTCGCCCATG
CTGGCGGCGGCGCGGGCAATTCTATCACCGGCTGCGAGCATGTCCTGCAGGCGGTCGATT
TTGTCGAGGAGAGCCGTGTTTTCTTTCTTCAGAGGCTCGACGCGGGCGAGGTGCTTCCTA
ACGACTTCACCCTTGAAGGTCTCGATGCGATCTTCCGCTTCCACCACAGCCTTGTGGGCT
CGGTCTCGTTCAGCCTCGATCGCTTCAATCGTGTCCTGGAGTCGCTTAACATCCTCAGAA
GAAGCCTCGAGTTCCGCAACTGCCTTGTCGTGTTGTGACTGCAGAGTCTTGTACAAAGTC
TGTTGCTCATTGCTCTCCTGCTGAATGGCCGCGATATCAGCGGCGTGACTGGCTTTTGCG
GCTTCTATCTGTGCCTCTAGAGCATCGTGCTTCTTCTGCAATTGCTGGACGGTATCTGCC
GCGCTGTTCTGCACACCAGCCATCATCTCTGCTATAGCATCCTCGTGTGCCTTGATCATC
TGCCCAGTAGCATCGGCGTGCTGCTTCTGAGCGTCCTCAAGCTGTCGTCGCAAGCTCTCA
GAATTGAGCGCATGACGAGCTTCGAGTTCTTCTTGTAAACAGGAAAGGGTCTCCTGATGC
TC
>Contig261 : gi|414302629|gb|JX650127.1| Trichoderma harzianum isolate TMEX26 translation elongation factor 1 alpha (tef1) gene, partial cds e-value: 4e-04 blast score: 46.1
TTCCAGCTTATGTCTTTCCTTTGCATCGTAGACGGCGTTTTGGTTCTTAGGGTCTGAGCA
TGGCGATGTGTACGCGATAGACTAGACTGTGCTTTTTTTTTTTTTTTTGCTTTCGATAGA
TTGATGGCTTGGCTCATGTGGCTCGGTGCTTGGAATCGTTGGGATATCCTTGGGTTTTGG
CGTTTGTGGTGGGTAGATGGGATGGCACGGCACGGCATAGCATGGAATCGCATGGAATGG
AATAAATGGCAAACTCTTCTCTCGAACACAAAGTACACTCTTCTTTCCTTTTCCTTTTTC
TTCCTCCCCCCTCTGCGCCTCGTGAGATGGAGGGGGGCTCTTTGCTCTTTGTCACGTCAG
TGCGGGATAAGTGCGTAGATGTAGATGTCGGTAGGGAAAGTAAGGCAGGGAAATAATTAG
AGGACTACTTGTTGAGCGGTGGGGTTGGGGATCGCTGCGTTTTTACGCTC
>Contig262
GGAGGGATTGAACTACCCAGACTCTCAGCCAAACTCTTAACCGAAGTAGAAATACCACAG
GAACGTTTACTCACTACTAACCGATTATCAGGAAGTATTCCTGAGACGGACTGCTTACAT
GTTGTTAAAATACGTTGTCTAGAATGGTCCAGCACAACTAAATAAAATCTGTGATTGATT
TCGATCCAAGCCTCTCAACTTGAGTCAATCGTCAGCCTGACAAGGCTGTGGCGGGTTAAG
ACCTCAACTGCGCAGCGCACGTGGTTCTTCCAAGCATCTCCAGCCTCATCGACCTGCGCG
AAAATCTTAGTGAATAGTCGAGGCCAGTGCTATTTCGCCTTTTGAACAAATTGCGATCTT
TTTTGAACAGTTACCAACTAGTTGGTCTGAGTATCGTTCTTTTTCTCGCTCTTTATTTCT
TTTGCGCGTAAATCGAAGACGTTGTGGCTCAGGAAAGTAAACGCGGAGGATCCGTTGGTG
AAGTGATAGCATGCGGACGAGATCGCACTTTTGCAGGAATACGAACATTCTCATCTTCTA
CAGCGCCATCTTACGTCCGCTGGACCAGCCGTCTTCTACGTGAGGATACTCCTAGGTTGC
TTCGTGCAGTCAAATTCTTGCTGAAGACAGCTTTAACATATCTAGGTCTCAGTATAATAA
AGCTAGACAGTCCACAAACCTAAATGCTGATTGTGTCTTGTGTTATATACTTGCACTTGT
ACAGAGAGGTACTTAGGAGGTACAACTCATCGGCGTCGTCATGGAGCACGAGCGTTTGGG
CAACTGCAAGAATGCTGCAGGCTTCCATGAAGTTGAGGACGCATCGTCTCTAACGCCACA
AAACAGGCAGCTGCAATTGTTGCAAACAGCCGTCCGTAGGAGGTTGATGATGGTTGCAGA
CAATGACAGCGAAAG
>Contig263 : sp|O13902|DAK1_SCHPO Dihydroxyacetone kinase 1 OS=Schizosaccharomyces pombe (strain 972 / ATCC 24843) GN=dak1 PE=2 SV=1 e-value: 9e-108 blast score:  209
TGATTTCGCTTCCAGGCTACAATGTTGGCATTTGCATCGTGTCCGGCCAAACAATGCGAC
TTATCAAGGTCTGAAAAGCGGTACGGCATGTGGCTGATGGCGCACCGAAGCTCGAAGAGG
GGTGACAAGCGGGGTCCGCGATCAGGGTACATCATGCGGGGGGAGCATATATAGGCACGG
CTATTCGGCCAGGATTTCGAGGTCTGAAATCCAGAGTTTGATTCATTTGGCCATCTGCTG
TCGCGTAGGATACCTGCTGCTCACATCGTCATCGAGCAAGTGGGTCTTGGTGTATACTTA
ATACCAAAGCTCTACGGATACAACTGCAAAGCTATAGAGTAGCCGTGAGACCAGACGACT
CAATCCTACGACTTCTCCGTGAACCGCAAGCATGTCCAGAAAACACTTCTTCCCCAATCC
TGAAGGCGTGGTGGTCCACATGCTCAACTCGCTTGTCAAGCGCAACTCCTTCATGGGTCT
TGACGTAGCAAACCGCGTCGTCTACAATACCTCACACCCACCGGACCAAGTGACCATCAT
CTCCGGCGGTGGTTCGGGCCACGAGCCCGCATGGTCTGGTTTCGTGGGCGACGGCATGCT
TTCAGCGGCTGTTTGTGGTGATATCTTTGCATCACCAAGCACAAAGCAGATCATGGCAGG
AATCAGGAACGTGCCTTCAAAGGAGGGTGTCATTCTATGTATCACGAACTACACAGGTGA
TATGCTGCACTTTGGTCTTGCAAGGGAAAAGGGGAAAGCTCTAGGGTATGAAGTCGATGT
TATTTGCATGGCTGAAGACGCAGCCCTAGGTCGAGAAAAAAGTGAAACGGTTGGGAGAAG
AGGATTGGCAGGCAATTTGCTCGTTATCAAGTTGTCCGGAGCAGCCAGCCAGAAAGGGTG
GGCTTTCGAGCGAGTGCGCAGAATTGGTGAGTTGGGTAACTCGCAACTGGTGACTATTGG
TACCAGTTTAGATCACTGTCATGTACCTGGCCGAGAAGCGTTCGAGTCAGTGCCAGATGA
TGCCTGTGTAGTCGGTATGGGAATTCATAACGAGCCAGTAAGAAGACTATCTGTAAGACA
TTCCATGTTCCCCTGTCTGAGTAACGCAGGGCCTCCGAACGATTTCCCCCATGCCAGCGC
CGGAAGATATTGTCAAAGAAATGCTGAAGTATCTTCTCGATCCCAAAGACAGCGACCGCG
CCTTTGTACCCTTCTCACCGTCCGACTCTATTGTCATGCTTGTCAACAACTTTGGTGGGC
TTTCAAGCCTGGAGTTTGACGCCATGGTTAACATCGCTCTACAAGTCCTCGAATCAGACT
ATAACCTCAAGCCCGTGCGCATTTACGCAGGCGTCCTCGAAACGTCTCTCAACGGGCAAG
GTTTCTCCATCACCCTAGGAAATATGTCCGGAATGGCAAAAGGCATGGAATTAACAGATG
GGGAAGTCATCGAACTCCTCGATGCACCCACAAATGCCCCTGCATGGCCAAAGAATGGCT
ACCGTCCCACAAACTTCAGCAGAGAAACAGAAGAGTTGCGGAACAAGGCCAATGCTGCAT
ACAAAGATCAATCTGGCCGCGCAAAGGGACCCGCTACACCATCCTCTCTGATTCCAGCAC
TCAGGAAAGCATGCAATGACGCCCTTGCCGCTGAGCCTCAGATCACACGATACGATCTAC
AAATGGGCGACGGAGACTGTGGTGAGGCCGTAGCCGGTGCTTGCAAGAACATCCTCACCA
ATCTTGATTCAGTCGAAAAGGATCCACCAGGCGTCCTCGCACTTCTTGAGAGTGTAGGAG
ACAATGTCGAAGATGTTGGCGGATCCCTCGGCGCTATCTTGTCCATTCTCGTCACAGCCT
TCACCAATGCGCTCTCTGCCGCAATACTCAATTCGAATGTCCCACTCTCCATCGACACAG
TCTCTGAAGCGGCGGCGCTAGCACTCAAGAATCTCAAAAACTACACTTCTGCCCGGGAAG
GAGATAGAACAGTCATGGACGTCCTCATTCCTTTTATCAACACACTGGTCCAGACGAAAG
ATCTGAATAGGAGCGTACAGGTGGCCCAGCAAAAGGCCCAGGATACCGCGGAGATGAAAG
CAAAATTTGGACGCGCGACGTACGTAGGTGATGGCATGGGTGAAGATAGAAGTAAGATCC
CAGACCCAGGAGCGTACGCGGCCGGTATCTGGTTGAATGGTCTGGAGGAAGGGTTCAAAG
CACAGTACGGCCTGTCGTAGTATTTACACAACGCTTCGCCTCTTCAAGCTTTTCAGATTA
CTGACTATTTTTGCTACAGAGACTGATCAAAGGCTAAATAGATGTGCAGTTGCTGTAGGC
AGGTAATCGAGCAGAATAGAACAACACAGAAAACAGGACTCTCTAATAGATAGATCGTTA
TTAGTGTGTGCTCGAGACCTAAGGGTTGCCCTACACAGGCTAAATGCGTATGCATGCATA
TACTTTTTAGTTTTAGCTATTAAGTTGTAACATATGTAGCAAAGAGTCTTGAGGTTTATG
TAATCCACAGTTCTACACACTCTCATC
>Contig264 : sp|Q52DF3|SYF1_MAGO7 Pre-mRNA-splicing factor SYF1 OS=Magnaporthe oryzae (strain 70-15 / ATCC MYA-4617 / FGSC 8958) GN=SYF1 PE=3 SV=2 e-value: 3e-06 blast score: 48.9
ATGGCAGCGCTGGAGCGCCAGGCTCGCGCTCCCGCTGGCTTCGTCGCCGCGACCACGGGC
CTGAAGGGCAACATTGCACCCACGGAACACGCCGCCGCGAATCCGGACGCGATCGATCTC
GACGACGATCTATAGTAGCGAATCCAATCGACGGGACATGGAATAGACGGGAGGCGCCGC
GATGCGATGCTGCGGCGAAGAGTCCGCAGAGGGGAGGCATGTCATCTAGCGTGTTATTTG
TGTGTGCATATCACCGGCGTTCAACCAGGGCTTTTTCTTTTTTTTTTCTTTACCTTGCGT
TACTTTACTCTACCTTACCTTTACCAGACCTTTACCTTACCTTTACCTATCTACCCATCC
TTGAGGGGGGGTTTTGCATCTTTTTTTTTAAAAAAAAGACTTCATTCCTTCGTCTGTGTA
CACGCACACTCGTTGGCCGTGCGCCTCATCCCGAGAATGTATAAGAGTCGAGCCTCCTTT
TCCTTTGTTCTTGGCTGCTTTGCATCTCCGGCGTCTTTGTTTCCTCCGTGGTGGATACTG
AGCCCCCTTTTTCTTTTTTCTTTTTCTTTTTCTTTTTTCCTCTCTGGGTTTTGGCAGGGA
GAGAGTTTTGGTAGAGTTGGTAGAGTGGATGGATGGATGGATGGATGG
>Contig265
AGTGTACTTTTAAAAAAAAAATCACACCTTGCGCATCATCTAGCTCCTCCACAACGTTCT
TTCTCGCAACACTCGACACCAGGACCCGATTCTCGCTGCACGCTGGCTGCTGCACCTGCT
GGATGCAGTTCCTCGCATCCATGTTCTTTGCGAAGGTCTGACGGAACCTCGATGATAGGC
TTTTGTAAGCCACCGTCAGGCTTACTCAGATTTGTTCGGTTCAGTAGGTGTCTGGCTCAG
CGTGCCATGCTATGCTGCTTGTCTGTCCTTTCTCGTCTGTTGAGGCGGCGCCGGGAGGAA
GTGCGGCGGTAGGCGCACATTGAGGCGTTGCCTTGTACTGCCTGGGCTTATGCTGTGTCA
CGGACATGCAAGCTCGCGTAACACACCAGACAAGCAACCTAGTCGCCAACGACAGTGTCT
GCTCTCCGACGTCGGTATCGAAGCTTGGTGCAGACAGATTGAGCAGCATTTGGTGGACAT
TTGATTCCCTGTATCACCTCACCAACACTCTGGGACTTATCTCCACGTCTTTGACTGGAC
CATGATATATCCCTATTTTGGTGTGAGGCAGATTGAAGAACCCCTTACTCATCGCGGTAG
TCTTGCCTTTGGTTTGGCTTCAGCGATCCATCATCTAGGGTCGACATGGCAGTGTACAGG
ACTCGACTCGACTCGACTCGTTTCGGAGTCGGCGGCATGGCGCTACCAGCCCTGCGTTTG
GAGGCTATTTTGATTCGGTGCATTTGCTCGTCCTATCCTATTCGAAGAAGACATGGACAA
GAATCCTGCAGGCCCACAGCGTATTGCTGAGCGATTGCTGATTCGTTTGATGGCAAGCAG
CCATGTCAGACGGGGGCGCGGGGCCTGTCAGAGAGCAAGGTGAGCCTCGGTGTGCGCCGC
AATCTAAAGCAGACACAAGGGCTCAGCCAAGGCGCCGCAAGCAATAGAGTAGGTATCAGC
CGGGGCCGGGGGGCTTGTTTGGGCGTGATTGGCGTGAGGAGCTGGAGCTGGCGCTGGCGG
CGGTGGCCACGATGTGCGGCTAGCAGCGTGATGTGTGGCAGTAGTGTGGTAGGCGTGTAG
TAGGTAGTGGAG
>Contig266
GACTCGTCGAGCCTCCCCTGCCTGCGCTGCGCTCTTGGCCGATTGTCTCGACATCTCTTG
GTCACCTCTTCCATCTCGAGATTGAGAAGGAGAGGAGCTCAGTGCGGAGGCACCATTCGA
TTGCTCTTTGGCATCGTTCTCGAACGCTTTCATTCCCTCTTCCATCCACTTCGTGAAGCG
CCGCTCAAGCTCGCCGCTCTTCTGCCATTGTTGCATTCTGAAAAGTAGGGCAGTTAATGC
GTTACCCTCACTATCCCTCAGCTCATCGTAAATTGCCAGATCAATCTTTGTAACGTCGAC
TTCGAGCAGTCGAAGTTGGTACACAATTTGGCTCCACGGTGTCTTGGCTCCATCGTCGCC
GAGGACGTTAGCAGGGTTTGGTAGTGTGCGCCATCGTTTCGTGTGCTCTATCAACTCGAG
TATGTTGCATGCTCGTCGATGCACCACCATGTGACGCCTGAGGAAGTAGAGCTCTAGCCG
TTGGTCGGTGTAGGCCGCTTCGTGTGTCACTTTCGTCGAGAGGTCTTGCGCAATCCACCC
AATGTTTTTGTAGACTGGAGGTTCCTAATCATCCCAGAGGCAACCCAGAACGTTGAACAA
GGCCAAATCATGTTCAAAAAGCGAAGCCAAGTCAAGCCCATTCCTGACCACTAACTGTCT
AACCTCATCTGGTAGTGGGATCTTCTTTTCGACGAGGAAATGTAGACGCTCGATGAGTGC
CGATGGCCCAAGCACATAAGGAATGGTCTCGCTGAGCTGATAGAGCGGTTCTCCTGCATA
CTTCGTGACGAAACGACGGTACCCGGACATGCTTGTTACCTTCGGTAATTGTATTCGTGG
CTTGTATGGAGGCACCCCTTTGCGGTATGTGGTACGTAGGCCGTTTGAGATTTTCGGGTA
GTCATCGCTCTCTGCGCTTTGAGCTGCAGGAATTCTACCAGCTTTTGATTCAGAGTTAGG
TGTGATATTAGGCGAGCTAGGCAAGGAGATCATGCCAGCTCCAGAGAGAGATGTTAAAGT
CATGCTGGGTACGTGGAGTAAGCTACCCGATCTCTGAGGTGACAAAGAGACAGACACTCT
TCGTTCCACTGGCGCTGGAGGTGAGGCTGCCCGTTCTTTCCCCTTGTCCTGCTTGACAGA
GAATTCTCTCATCTCCACGGGGCCCTCGGCCACTTCGACCGCTGCCTCGTTCTCCGATTG
AGATGGCAGCGCTGAAGAAGCACCTCGTTCCATCGGTGCGGCCAACGGCATCGAGGGTCC
TTGATATTCTGATGGAACTGACAGTTCAATCAAAGTTGCAGCGGAGTCGGTGTTCTCAGA
CGGAGGTGACAGTGCTCTGGAAGTAGCTACTTCGATTTGCGCTGGTGGTGAGAAGGGCAA
ATTGACAACCGGCTCTCGTGAAACTGAAATCCCATCAATCTCCTCATCCCTAATCAGAGC
CGTCGAATCTTCAGTCGGCACTAGAGGCGTCTTACGAAGGGACTGCTCGACTAGCGGGTG
GACTACAGACGAAAGCCCCTTGGTAGCATGCTGCCAAACATGGTGTCAGAGCGCAC
>Contig267
TGACAGCGTCCAGAAGAGATGGTACGATAGTCTAGCATCAACATCAAGCCCTTATTGTTG
CACAACTTCGACACCAAGATAAACCAACACGGCTAAGCACAAATTTCATCGTAGCTTCGG
GTTCATTTAGATCGTGCATTAGCTTCGTAGACTGGACTGCTATTGAGATAGTAAAAAGTG
GCTCTTCGTGTCACTCAGGCTCAACAACTCTAATCTAAGAAGTTATCGTAAAAGCCTACC
ATGATAAGGATAAATCTATATGAGGTGGTCTGTCCTTGCCTGCATT
>Contig268 : tr|E9E2D8|E9E2D8_METAQ DUF821 domain-containing protein OS=Metarhizium acridum (strain CQMa 102) GN=MAC_04036 PE=4 SV=1 e-value: 3e-14 blast score: 80.5
GCGCAAAAGCTATTGTAAAGAATAGCATAGCAACGTTTCGGGATAGGTATCTGTTACCTG
ATGCTGTGTCATGTTATTGGAGGGAGCTGTTCAAGTCATGGGCGGATGTGAGCTTCCAGC
CAGACCCGTGGGAGTTCGATGCAGATGGGAAAGAGAGGATAAGGGGAGTTCCATTTGAGA
CATTTGTGATTCAAGCACTCGAGTTGGACCAATGCTCTTGGTGGAAGAAGATGACGCTTC
GGTGCTAGAGGTCCGCTCAGTATGTGTTGTGAAGTTGGTCCAAGAGAGGAAATCAATACT
AAGCAATACCCTAGTCCATTTTGTGAGGCTCTGCTGTGGCCAACCAGATCTTTAGATTGT
TTGCTAAACAACGTCTGCATTGTCAATTTATAGAGGCTTTGTTGCTGGAGTCCTGGAAAA
AAGGTATCTACGAACTCCCTTCAGTCCGCTCGCAGGATTGGGTTGGTCACTACCATTAGG
TGACCTATAGACCCTCCATTAATGAGACAACTTCTGCTCGTGATCTATTGTCAACCTGAT
TTTAAAGATAGGGCGAATGCTTGGCCTATACACAGTAGCAACGAGGCAACAGGCTACTAA
TTGACTGGGTATATGCTGAACGCTTAACAGTTTAGCCCACTTGTTATCACACCGCTCCTG
GTGTCTTTCATCACTTGAACTCTCCCTTCGTCTGGAGACTGACAAAGCTGTCTAATTGAA
CGGATCACCTCAACACGATCATAAATAACAGCAAGCAATCGGTGCAGATTAGAATTGACC
GATTTACTCTCATGCTCCAAGGCGAAATTGTCTTAATGACGGGCGACAATATAAATTGAG
ACGGAACCGTCAAGAGAAGGCAAGGTAGTTAAATTGTAGCACTAGACCGAACAGGAAC
>Contig269
GGACTGGAGGTGGGATGGCGGGTGTGGGGAGTGGGGTTTGGATGTTAGTCATGAGCTTGA
GGATGGGCAGAGAGAAGCGGGAGGCAGGTTGTGTGTTTTTGCGAGCCGGTGGCAGGAGAG
AGATGGGGTTTGGGTGTATGTTGGGGGACGGGGTGGGTGAGCATATTGCATATGCAAACA
CAAATTGTGATAACGGTTGAGCAGCGCAAGACTGTATCTGTACTAAGGGCTGGTATCCTA
ACAAGCTTCGAAGTTTCAGTTGTTCAAAATTTTGCGAGAGCCTATAATCTCAGTTGCAAA
TCTAGTTTCACCGCTGGAGGAATCAACAGGCATTGGGTGCTGTTCTTTGGAAGAATTTGC
AGGGCAATAATGGTTGAGGGTCTTTGAGAATGCTTGTACCTTGAGTGCCAAGACACCGAC
TTCGTGAGGGAGATTGAGGTGGATGCAAATATCGATTTCTGGGTAGAAATGTGCCAAGGA
CATGTTCGGAGTGCTCTACCACGGGCGTTTTCCACTTGGATATAGATAACAGCTTGACCT
GGATACACGACTGAAAGTCGAGCAAGTGGCACATCGAACTCTATCACGACACCATTCCAG
TGTACAGCATTTAATATGGTTTTGTTCACAGTCCTCCAAATAACGCTTGGCAGAAAGAGT
GCATTCGACAACCGATGCTGTGGACTGTGATAGTGTATAAGCTCTGTTGTCAATAAAGGC
TAAGATCTGCATCAAGTCCTGTCGTATCGCCAGTCTTTAGCTGCAGTGTTGTGTTTAGTG
CCGCATTCCCTAACATCGTGACGATACACAGCCTCGTTGCATCGATGAGAGGTGTGGGGA
CGCATGCGCTGTATTTGGACAGAGACTGCGTCTGTAACACGGTGTTGATTCGTCGAGCCT
GCACACGCTCTCTTCTCTGCCTTGGGTGGATGTCACGGAACGGCTCAACTGCAGCCATGT
CTTCGTCTTTGGTACAGTGTTCACCGGCAGGGC
>Contig270
CGCTCTTGGAAAACACACCAGTCTAGGCGCCGGTGTGGGTGCGTCTCCAGAAACGACTTG
CACAAAGCAGCACTACGTGGCTTTTGAGGGAGTGCCTATTGAGCAGATTGCTGACAAAAA
CAAGTGGGCGACAGAGACAGATTGGTAGACGCTGGCGTCGTCAGGGTCGAATCAGCTAGG
TACCCCGCGCTCTGTGGGTTGGCGTCCTGGTCGCGGATCACGACACCGCATCTCCGCCTT
TCACGTCTTGCTGCTGGCCTACCACATTGAAGAAGAGCACTGTAGAGGCGCCCTGGTCGG
CGCAACCGCTGTGCTGGGCGTGAACCGTAGTCGCTTAGAAAGCTTGTCTTATGTACATGA
CGTTGTCATCTGCCATCGGTCACGATGGTGTTTGTGCTGTACAAAGGGGATGCAGCGCTA
GGCTACATCGAGATGGTTCCTTGTTGGACAGTGTCTTGTGCTCTTCCATAGTACACATCA
TTGCACACACACTCTACCTGCCATGTCTTCAGCACGCTCATCCATCTTCCTAGCGCGCCT
GTTGATATATTCACAATGCCCATCGCCCGCACGCAGACCCGTATGCTCAATGCTGCAGCA
TACTTCGTACACAGTCATCTGCGTATCACCAGTTGAGCTAGCGGCGGCGCAGATGGTGCT
ACTGTGGTTACCGGCGAAAGTATTGTAGGTGGGGCTCGGTGTGGTTGATAGTTCAGTTGT
CATCATGCAACTTTAACAGTTCAAGATTGGATAGACGGATGCACAGTCAGCTTGCAAAGC
TAATCCAATTGGCGAGTATC
>Contig271 : gi|403163259|ref|XM_003323311.2| Puccinia graminis f. sp. tritici CRL 75-36-700-3 F-box and WD-40 domain-containing protein CDC4 (PGTG_04896), mRNA e-value: 5e-05 blast score: 50.1
CATCATCATCATCATCATCATCAAGCGCATGCCATCAATCACATCGCTTGCATTGCACTC
GGAGATTGATGCTTGTTTGCAAACATCTATAGGGAACGCACCCGCAAGGTCTATCCTCGC
AACCTGCAAACCCTATCGAGCGTGCATGAGAGGCGCAAGACAGGGTGCAGTATGTCGTAA
AGCGTACTGCCTGATCTCATTTTGCAGTCGAAAAAGTTAACGGGCACAAGTCGAAATCCT
TCAACGTCTCTGCAGACACGCTCCAAATCACACTGCTGTTGACAATGCCGCATCTAACCT
CAGATAGGACAATAGTTCATAGCTTGTGCTGCCAAAGCCTGACCACGTATCTCAATCACA
ATTTACGATATTAAATTGACGGTTGTAACAACGTCTAAGTCACAAGTGGCAGTTCCTTGT
GCCTGAAAAACGAGAGGAATGTGGTTTCCTTTGTTACCGATTCACAGTACAATCTTTGGA
ACAGGCTGGTCACTATGCTGCACTATCGTACGTCTGGGGTGATGCCAAATGTTGCGGCTA
TATCATAATCGAAGGACCCTTACACAAAGTCACTTGCAATTTGCTCATTTCTCTGGAGAA
GATGGATACGACACACGACCCCAACGCCAAGAACGAACATGTGCCTGCGACCCAAGACGA
TCTTACACTCGCCTTGGACATCCTAGAGTCCCACTGTACGTGTCTTGACTCATTCAACGT
GCTAGGGAATTCTGTAGCTTTTATCAAAAACGCCGAGTTTACCATGAACTCTCGGA
>Contig272 : tr|E4ZP78|E4ZP78_LEPMJ Similar to short-chain dehydrogenase/reductase OS=Leptosphaeria maculans (strain JN3 / isolate v23.1.3 / race Av1-4-5-6-7-8) GN=LEMA_P040040.1 PE=4 SV=1 e-value: 2e-41 blast score:  171
TGCGGCTCAGTCAGACCCATATGCTCGGATACCTTACATTCGGATACCTCAGCACTCCGG
CATTTAAGACTACATAGTCGATCTTCAGGTTTGGTATGGTGGTGAGCGTTGAAACGAATC
TCTAGCCCGAGTCAGCCTACAACACCACAACAGAACGCCCTATCTTCCAAATACAGAAAG
GGCTAATATGGCCGGAACATACAACGATGCTCTCCTCAGACAAGATGTCACAGATCTCCA
TTCGACAGCGGCCATGATCCCCGCCAGCCTGACCCCACAAGGCTGAAGCATGTGCAGCAA
ACGGTTCCCGCACAGTCGCAATGATGCGCTCATTTTTGTTCAATAGCTGCCGCACAAACT
CCAGCCCGATGCCTCTGCTAGCACCAAGGATCAGCCATGTAGTGTAGTCCTCATCGGCAT
ATAATATGCTGGGGATCTGATCCATTCGTGCTGCGCAGCGGGGTACAGGATGATAATCAG
GTCAGATAGGGTACATTGACGTATGGGCGGACACCCCGGACGAAGCCGTGAGGAAAGATT
GACGAGAACCGCGAGTAAGTAAAAGCTCTGAATCGACGACCCTGAGGATCTGTGGCGGCG
ACAGGGAAGGCGCAGGGTATTTGGGTAGTGGACGAGGTCATGCACAAGCTCGCGCAAACA
AGTTCCAGCGCTTGATCGTACACGGATAGGCAGACTATGGGTGCATGGCAGGGGTCCTTT
GCTGACCATGTACAGACGGCACTATTTGCTTGCAGCTGCTACAGCATGCAGAACTACATG
TCGATTGGCATAAATACAGCAGTCAAATATCTAGCCAGAGACATAGGCGCACGGATTACT
GCCACAGGTCACTGTTGTTCTTCGGCAGAAAAGGCCGTAACCGCGGTACACTGTCCGAGG
TCGCCCGAGCAGGCCCGGCAACTACTCGTGCACCTTTTCCGATCGATTTGGAACTTCATG
ACGGCGAGAATGGTTCACACGATGGGTTTTGGTAGTTGGCAGTTGGCGCAGGTCCGCAAG
AGGCCACTGGAAGAGATGCTCAGGACAGTACCGGC
>Contig273
CGTTCGAGACTGAATGAACAAGCCTCGCAATCTATACCCTTGTAGAATTGCAACCGACCT
GCAGGAATCCTACATTCCATACATAGCACTCTATCTACTTTTGCCCCTCGTGCACTCAAC
AACGAGTCTCGAATCTTTGCTCCGCCACGCTCCTGCTTATCGAGCTGCGACCGAGTGAGT
TGTGGTGTACTGACTGAGACAATGTTGGAAGGAGCGCAGAGCGGCGCCGTAAAAAGAAGC
ATCCGCATTATTCAGCGGCAGGATGTACGGCACTCGGATCTGGACGCTATACCGCAGAAG
AGAAAGAGCCAGGAATCGTTCGATACAACCAGCTGCAACCTAGGTATATCTCCACAACGT
CCGTGGCTGAAAGTAGCCGATGACATGCGTGCCGTCCCGCATGATGAAATCCATCGAGGC
TTAGCAAGAGCGTGTGGCAACATCATAGTCCGGTCAAAGATCAGGGGCGCGAATTCTCCG
TTGAAAATACCCTTCTAGAAAGCCTCTGGAGTGGTTACGAAGGACATGGTTACGATTCAG
CAATTGCTAGAACGTCCGGCATCGCAATCTTGACAGTTTTTTGTCAGAGATCTGATGCTG
GTTGATAACATCAGGGAATCACTAACTACTTTGGCTTTTAGCCATGGCGATCAACTCCTT
CTGCTACGCGAGGCTAGCACATGACCAAGTCATTGCTATCTTTCGACAGGCGTGGCTTAT
AGTGGCGTCGATTGTCTTTCGAGTGCATCCATCCAATACTGCTGATGCCTGAACGAAGAC
AGATTTTGGTCCTGAGAGCATGATGGCTCTTCACCGATCAATCACCTTCCCGTTTCGCTG
CATCGAGCAGTGGGCTTTAGTCGCTGGCTGGGCTTGGCACAGCAATATCAACACCTAGTT
CGGATCTATCCCGACTACCTTGTATCTGAGCGGGGTGTAAAAGTGTGGTGCAGGAGTCTG
CCAGCTCGTCATTTATTTCGCTCGGAGTGTTTTCACGTTCCAGTTAAACACTCCGACGAC
ACGGATTCTGCCTCTCTCCCGCGATGAGTTGGGGGCCTGGCCGATCCACCTCGACTCGTC
CAAGCCGGCGACAGGCAGCCGTTTACGTGAGTGTTGTCGAATGTGACACCAGTTCGAGCC
GTTTTCCGTTTGATCTTTGGCTGGAACGCCGATGTTTTGTGTGTGCTGTCAAGCAATACA
ACGGAGGTCTTCGGCATCTGAGGCCACCAGCTTGATGCTGTACATGGTCCGAAGGCTTTT
TCTGATGCTGCGTCGGTGGATGCGGCGGGAACGTTAGAGGCAGGCCACCACCCAGATGTC
GAACACAGGTTTCTGCCAGACTTGAAAAGGAAATCGGCTGGCCCCGGCGATTGGCATGCT
GAATCCTCTAGGGTCCAGTTCTCCTCGGTACTTGAGAATCTGGAAGAGAGAGTTGCACGA
CTTGTGTTACCTTCAGGCTCATGCATGTATGTGTCTGGGATACTGATGTCTTCAGATCCA
ATTCCATGTAGCCTATCGTCGCAAAGGGCAAAGCGGTCCTGATGCTTGCCACCAACCTTC
TCGTAATCGAGTTTGATAACCATATCACCATCTTCGGCTTCGAACCGCACTCTTGTAGGT
AGCCACTCTGGGATTTCTTCGCCAGCCATTGAGTCCAAGGCTTCTTAAAGCGACTTCTCG
TCCACAGTGCTAACATCCCACTGCTCGTGGATGCGATTGCATTCGTTTATCAGCCATGTC
TTCATTCGCCCAGCCCGCGCAAAGATATTGGCTGTCTGTTCATCGATCCCGGCGTTGAAC
GCAGAATTTGTCGCGAGAAGTGAGTTTTTATATCGAAAAATACGATGCCATGGCCCAATT
GATATCTGGAGTGGCGTGTGAAGTCGCAAAGGAACAAGGGGCAGCTTCTCTGACACCGAC
TCTGCCCATGCCAAAGACTCGGCGAGGCAAACACCAGCTTCTATGTCTACTTCTTGCACC
CTTGCTAGACCCGGAAGTAGGGACACGCCCACTTCGTTAGGGAAGTGGCGATGCAGTGTA
TCCGTCAATCCACAAAGTACGTTTTGCAGCATCCAGTATCGTGTACAGAGTATCATGTTC
TGGATGCAGTCGAAGTGTAGGGATTCAGAGAGTAAGTCGGCCATATCTAAAGATGGCGGC
TGGTCGATACTTGTAACGGAAGTCTGTATAAGCTCTGAAACTTGCGCAAATAGGTCGATT
TGCCACATGTACTCTGTGAGAGTGACTGCAGCTGCAAGAAACTCGCTGCTTTCGGGGTGC
ATAACAGCTTTTCGGACTAGACAGTTGAGACGCGGACATTGCACAAAAACGTGCATGATA
GAAGTGGATGCTCGTTGAGCTGGACTGATCCGCATAGAGTTCGGAGCCAGTGCTGGTGGA
AATGTCATCGACAAATAGTAGTCGTTGTCATATACTGAT
>Contig274 : sp|Q12731|TBP_EMENI TATA-box-binding protein OS=Emericella nidulans (strain FGSC A4 / ATCC 38163 / CBS 112.46 / NRRL 194 / M139) GN=tbpA PE=2 SV=1 e-value: 2e-54 blast score:  209
CACGATCGACGGCATACTCTTGTCAACGTTTGCCCGGGACTCTTTCGATAGTAGCTCTCC
TGCCTCCGGTACGGTCACACCTTGCCTACCTCTTCCATCTCCACACTCGGTGTCGACCGA
TTATTGCAATACATTCGCGATTCCGTAGTCCACCTGACTAGACCGCCGCTTCTCCAAGTC
ATATTCTGACCTGCGCAGTCTGTCAAGAACCCTCTTCAGATACTCTCTAGCTCGTTCGGC
ATTCCGTCGAGCTCGTACATCAATCCACAATCATGGATCCTTCTTCTCTCACCTCCCATC
CGTCCACCGCCGCTCAGGCCAAGACGGTAAGCCGGCCTGACTCTCTATCCTACCCAAACA
GCGGAGACCTGACCCCGCCGACGTCCGAGAAGAGTGCGCTGCCTGATGCCAACAATGCCA
ACGGCGTTGCAACCCCAGCGGCTACCCCCGATACACAGAATGGCCAAGTGCCTTCTGGAA
TCGTGCCCACCCTCCAGAACATTGTCGCTACAGTCAACCTTTCCGCTCGCCTAGACCTCA
AGACCATTGCTTTGCATGCGCGTAATGCCGAGTACAACCCGAAGCGTTTTGCTGCGGTTA
TCATGCGTATTCGTGAGCCCAAGACAACGGCTCTGGTCTTTGCGAGTGGAAAGATGGTCG
TCACTGGTGCCAAGTCTGAGGATGATAGCCGCCTCGCTTCCCGCAAGTATGCGCGGATTA
TCCAGAAGCTGGGGTTCAACGCAAAGTTCACTGTACGTTGCGCCAGACTCTTCGTCTGGA
GCTTTGGCTAATAGTGACTAGGACTTCAAGATTCAGAACATCGTT
>Contig275 : tr|E4ZXA3|E4ZXA3_LEPMJ Similar to peptidoglycan binding domain containing protein OS=Leptosphaeria maculans (strain JN3 / isolate v23.1.3 / race Av1-4-5-6-7-8) GN=LEMA_P024650.1 PE=4 SV=1 e-value: 1e-28 blast score:  125
GTTGAAGCTGTCGATTATGGGGCCGACGCCCCAGCCGAAGTCGAACGTGGTGTGTTGGTG
TTCTGGGTCGCGCTTTGGGGCTGCCAACGGGTCGATGGACTCGCCGATGGAGATGAGGGG
GACGTCCGGGACCTTTTTCCAGAGCCACTCGCTCCAGCCTTCGGTTTGGGGGTGGTGGTA
GGTGCAGTTGTAACGCACTTTTGTTAGCCACGATGTGTACTGGTTCATGTAGTCGTCAAA
CGCTTGCTGTTTGATGTCAAGGTGAGGGGCGATGCATTGAAGCATCCAAGTGAACGTAGC
CACGGAGATGTCTTGAATGTTGTTAGTCAAGTCAGTGTCAGTATGATAATCAGTGTGTAC
TTACTCTCC
>Contig276 : sp|P46999|PIR5_YEAST Cell wall protein PIR5 OS=Saccharomyces cerevisiae (strain ATCC 204508 / S288c) GN=PIR5 PE=2 SV=2 e-value: 5e-22 blast score:  102
GTGTTGAGCGCTTGCACCTTGCTTAGCCGTGGGCCTGTCGACACGAGATGCCAACGCCCC
GGTAGTCCACCCCGGGCGCAACGATATCGAATTGCAATCTCCGTCGCCAGGGCAGGGATC
TGATGGCATTCGGTTGGCTGCGCACCTGCCCAAATGCAGGCCTCGATCGGCAGGCACGAC
AGGTTTTTGACGGCAGGGTGCCTTCCTTGCTTCAGGGTGTTGCACAACAAAACGCATGCC
AACCTCTTCTTGTCTTCTCCAGCCTTTCTCCCCACCGTGAGCCATCAACATCATTAACCC
ATTGCTAGCCCTTAGTTGAGACTCGTCAGAATCAACTCAACTCTATCATCATTGTCTGTC
CTATCGCTAGTGTCATCGAAAGTGTTCTATTTGTTCGGGTTGCGCTTAGACGTTAGATTT
CACAATGCGCGCTTCAAGCTTCCTCGCTCCGCTTTTCTTCGCCGCTTCATCCCTGGCTCA
GGCCGTCGAAGAGGGTATCGAACCATCTTCCCCTGCGCCAACCGGGTGCAAGACGACGGT
CAAGGGCAACTTTACCATTGGCGTCGAGAACTTCTTTTCGGCAAGATCTAAGCGCGAGAC
AGCTCAAGAGGCTGCCGATGGATTGCTCTTTTGCACACTCGAGAACGGTATCCTTCGCGA
CCAGTACAGCCGCACAGGCTCCGTCGTGGCTAATCGTCAATTCCAATTCGACGGCCCACC
ACAAGCAGGTGCCATTTACACGGGCGGCTTCTCGGTATGCCAGAACAACTCCCTCGCCAT
AGGTGGCTCGGCAAGATGGTTCCGGTGTATGAGTGGTGAATTTGGCAATTTATACGATGA
ATCGATCGGCGACCAGTGCACGGAAATCAGGATCATTGCCGACTTCGTGAATGACCCCTC
GCCCTCGAGCTCACTCGTCCTCCCAGCCAGTACCACACTCAGTC
>Contig277
GGCTACCCCAACAGCTGATCAGGTGCGATACCGCGCCGCCTGCGGACAGAGCGGAGGTGC
TGTGGCGGGCATGGTGTGAATTTTCACAACGGCGATGGGTTTTCTTCGCTCCGCCTGGTT
CCGCTGTCGCTTAGTAATTCAAACACCACCTGCGTTGCACTTCTCCTTCACAAAAGATGC
TTGGCACTGTTATGACCTTGTTGTTGGTCTGTTTCTCTTCGCTATATGCACGACGCAGGT
GCGATGATGTGTTAGCTGTAGATGGAAT
>Contig278 : tr|E4ZTP3|E4ZTP3_LEPMJ Similar to glyoxal oxidase OS=Leptosphaeria maculans (strain JN3 / isolate v23.1.3 / race Av1-4-5-6-7-8) GN=LEMA_P119020.1 PE=4 SV=1 e-value: 1e-32 blast score:  140
AAGCTTTGCTGTAATCGACTCTCGCTCGCCTTACGCACCTAATACCCGAATCTTCCTTGC
ATCGACAAAACGGTGCTCGTACTCAATCCTTACCTCTCGACTACATCCGCGTTAATACAT
ATTCGACTTCGGTTCTCCGCTTTCAAATCGCCACTACCTCAAGATATCATAAACCAGTGC
ATCTTCCATTGGCTCATTGATCTCCATCAACGATGAGGACCTCTATCCTTGCCTTCGGCG
CCTTCGCCGGGCTCGCCTCAGCCAACATCAATTTCAGCTGGGTCAATCCTACCTGCGACA
TCAACGCCCCTAGCCGCTGCTTGACCGGACAGCACTGCGGTGAGGACAACATGTGTGTCG
CCGACATCAAGAGCGACCACTCCAAGATATCTTCTTCCCACCTCCAAATCGTCCCCGAGA
AGAGGCAGACCAAGTACTCTCAGGACGGCCAGTGCGGACCTGCCAACGGCAACCTGCTTT
GCGACCCCAAAAGCACCGTCTACAGTGGAAGCTGTTGTTCGCAGTACGGATGGTGCGGAA
ACACCGAGGGTCACTGCGGAACTGGCTGTCTCTCCGGCTGCGAAAATACTCCTCCCGGTC
CCGGCGTCCCCAAG
>Contig279
AGCGAAGAATCGAACAAAACCCCATCAAACACATCACGTGCCCCGCTCTCATCACGCCGT
CCTCTTCCTCACCACCCTACCATTCCTTGACCAAGACGAATTCACAAAGAGCGCAGCATC
CCGCCTTCTCACGCTGCCGCCAGAGCCTTGAGAAGTACTACCCGGACATGTCGTTGTTTG
GCAAGTCGGCGCACAGGCTGATGAGCTCATCTCGCTAACCGCGGACGAATTACCGCTCCC
CCTGGCGCTGTTGCCTATTCTCTCGTCCGAATCAGATCTGATCCTCTCTCGTCTGGATCA
AATCCTATAATCAGCTAATAAATCCTTCCTCCCTCACTTGAATAAAATCCCATAATCAGC
CAACAGATCCTTCCTCCCTCATCTGAATTCAATCTAACCATCTGCTAACAAATCATTCCT
CTCTCATCTGAATCAAATCCTACAGCCAGCTAATAAATTCTTCCTCCCTCACCTGAATAA
AAT
>Contig280
AGACCATCAAACCTGACTTGCGAGAGGGTGTGTTTATTTTTCTACCAGAATTGAAACGGC
CTGGCCTGGATACTTCCATGTGTATATTTACAGTGAAGAAGACGCCTGTGGCTATGTTTA
TGGGTAATAGGAGTAACGATACATGATTAGCACGAGTTTTGAGCGAGGCTATCGGCCACA
AGAGCCAGCTTCTCTCAGCATGTGTAGCAGCGAGCCATGGCAGCCAAGTCAACCAACAAT
GGTAGTATATGAAATCTATGCAATTTTCGATCTTTATCAAAATGTACAGTT
>Contig281
GCAAAGCAGCCAACTGATTTTTTTTTGTATTGGCTCAAAACCCCAGTACGTCCCTGGTCA
CCGAACCGCAGGCTAACGATCCGTTCAGGGGGAGAGACTGTAGGTGTTGAGTGTCTTGAC
AGGGTCAAGAGGGTGGGTGAAATTCCAAATGTCCTTGTGTCAAAACGTGGTCGTTGACAG
TTATTTGTAGTGGAAATAAACCCATTCGACATTACGAGATACGCAGGATGCTGCCTGGCA
AGCCTAGCCCTATTAAAAGGCTCAGTCTGCGCGATACTGTCATTCCCACCACTCCCATAG
CATTTCAACACAGCCAGGTTGGAGACCTTCCTTTGCGTGTGAGTTCATACAGTAACATGC
TCCTGAACGCTGGCTCTGAGGTCGTAGCCGTGGGATCGAGATGCCTGCAAACGGCTCCAT
CTGCAGCGAGCCGTCTTAACCGGGAGACAGGCGCTTACCATTTATGGAACAGATCTGCGC
GACGCGCGGCCTGGCGTCGACGTCACGTCATACTAGGCAGATGAAACAAGCATTGACTGC
GATTGTTTGCGAAGCTGGTCGTTGCTGCGATGTGATGCGGACTGTCAATGTACATGATGG
AGTAAGTTGGTTAAGGAAAGAGCGAAAGAGGTGGAGTAAAAACAGGGGAGCGTGATGAGG
[truncated: 26,850,951 more chars]
