# Supplementary material for: In planta Identification of Putative Pathogenicity Factors from the Chickpea Pathogen Ascochyta rabiei by De novo Transcriptome Sequencing Using RNA-Seq and Massive Analysis of cDNA Ends
Source: Front Microbiol. 2015 Dec 1;6:1329. doi: 10.3389/fmicb.2015.01329 (PMC4664620; doi:10.3389/fmicb.2015.01329)
Supplement: Supplementary file 5 [file DataSheet5.XLSX]

## Sheet: Hoja1
Ascochyta rabiei predicted secreted proteins
ID	Cmax	pos	Ymax	pos	Smax	pos	Smean	D	Dmaxcut	Networks-used		Annotation
comp208943_c0_seq1	0.184	19	0.359	19	0.811	7	0.698	0.542	0.450	SignalP-noTM
comp260251_c0_seq1	0.241	24	0.429	24	0.839	15	0.762	0.608	0.450	SignalP-noTM
comp809_c0_seq1	0.255	24	0.402	24	0.833	13	0.632	0.526	0.450	SignalP-noTM
comp3684_c0_seq1	0.247	18	0.361	18	0.767	14	0.535	0.455	0.450	SignalP-noTM		sp|Q74Z37|SEF1_ASHGO Putative transcription factor SEF1 OS=Ashbya gossypii (strain ATCC 10895 / CBS 109.51 / FGSC 9923 / NRRL Y-1056) GN=SEF1 PE=3 SV=1
comp567736_c0_seq1	0.480	21	0.616	21	0.939	14	0.783	0.706	0.450	SignalP-noTM
comp196285_c0_seq1	0.224	25	0.444	25	0.973	13	0.882	0.681	0.450	SignalP-noTM		gi|403168298|ref|XM_003327915.2| Puccinia graminis f. sp. tritici CRL 75-36-700-3 chitin synthase (PGTG_08730), mRNA
comp75357_c0_seq1	0.481	36	0.559	36	0.897	31	0.509	0.532	0.450	SignalP-noTM		tr|E5AF88|E5AF88_LEPMJ Similar to beta-lactamase family protein OS=Leptosphaeria maculans (strain JN3 / isolate v23.1.3 / race Av1-4-5-6-7-8) GN=LEMA_P006640.1 PE=4 SV=1
comp525378_c0_seq1	0.266	17	0.395	17	0.780	16	0.626	0.520	0.450	SignalP-noTM
comp74492_c0_seq1	0.324	23	0.517	23	0.890	8	0.825	0.683	0.450	SignalP-noTM		tr|B2VVT8|B2VVT8_PYRTR Tripeptidyl-peptidase 1 OS=Pyrenophora tritici-repentis (strain Pt-1C-BFP) GN=PTRG_01300 PE=4 SV=1
comp14444_c0_seq1	0.508	19	0.666	19	0.943	7	0.864	0.773	0.450	SignalP-noTM		sp|Q02630|NU116_YEAST Nucleoporin NUP116/NSP116 OS=Saccharomyces cerevisiae (strain ATCC 204508 / S288c) GN=NUP116 PE=1 SV=2
comp7987_c0_seq1	0.285	27	0.430	27	0.818	16	0.643	0.545	0.450	SignalP-noTM		tr|B6HU26|B6HU26_PENCW Pc22g13960 protein OS=Penicillium chrysogenum (strain ATCC 28089 / DSM 1075 / Wisconsin 54-1255) GN=Pc22g13960 PE=4 SV=1
comp104344_c0_seq1	0.550	26	0.494	26	0.784	5	0.521	0.504	0.500	SignalP-TM		tr|G7X512|G7X512_ASPKW Phospholipase D Active site motif protein OS=Aspergillus kawachii (strain NBRC 4308) PE=4 SV=1
Contig7636	0.799	41	0.725	41	0.903	36	0.469	0.587	0.450	SignalP-noTM		sp|P32946|LIP2_CANRU Lipase 2 OS=Candida rugosa GN=LIP2 PE=1 SV=1
MACE_comp178557_c0_seq1	0.466	34	0.467	34	0.815	19	0.442	0.453	0.450	SignalP-noTM
Contig13388	0.176	19	0.336	19	0.772	1	0.612	0.485	0.450	SignalP-noTM
comp8144_c0_seq1	0.109	24	0.283	11	0.789	1	0.720	0.519	0.450	SignalP-noTM		sp|P40971|LYS14_YEAST Lysine biosynthesis regulatory protein LYS14 OS=Saccharomyces cerevisiae (strain ATCC 204508 / S288c) GN=LYS14 PE=1 SV=2
comp4351_c0_seq1	0.666	22	0.683	22	0.872	7	0.732	0.703	0.500	SignalP-TM		tr|B2AV42|B2AV42_PODAN Predicted CDS Pa_7_4160 OS=Podospora anserina (strain S / ATCC MYA-4624 / DSM 980 / FGSC 10383) PE=4 SV=1
Contig12661	0.435	19	0.560	19	0.786	5	0.721	0.647	0.450	SignalP-noTM		sp|B9W4V6|APO1_AGRAE Aromatic peroxygenase OS=Agrocybe aegerita GN=APO1 PE=1 SV=1
Contig13264	0.157	16	0.319	16	0.798	8	0.632	0.488	0.450	SignalP-noTM		sp|A1CGD1|ABFB_ASPCL Probable alpha-N-arabinofuranosidase B OS=Aspergillus clavatus (strain ATCC 1007 / CBS 513.65 / DSM 816 / NCTC 3887 / NRRL 1) GN=abfB PE=3 SV=1
comp592442_c0_seq1	0.278	28	0.460	28	0.919	18	0.777	0.631	0.450	SignalP-noTM
MACE_comp103625_c0_seq1	0.355	26	0.423	26	0.709	8	0.507	0.469	0.450	SignalP-noTM
comp140688_c0_seq1	0.560	29	0.693	29	0.955	17	0.869	0.788	0.450	SignalP-noTM
Contig6444	0.164	24	0.318	24	0.756	23	0.626	0.484	0.450	SignalP-noTM		tr|E9E9S5|E9E9S5_METAQ Cytochrome P450 phenylacetate 2-hydroxylase, putative OS=Metarhizium acridum (strain CQMa 102) GN=MAC_06623 PE=4 SV=1
Contig12668	0.231	23	0.402	23	0.784	17	0.700	0.563	0.450	SignalP-noTM		tr|K2SRM5|K2SRM5_MACPH High mobility group HMG1/HMG2 OS=Macrophomina phaseolina (strain MS6) PE=4 SV=1
comp19440_c0_seq1	0.107	8	0.270	11	0.763	1	0.622	0.460	0.450	SignalP-noTM		sp|Q6V9D9|NU5M_PENMA NADH-ubiquinone oxidoreductase chain 5 OS=Penicillium marneffei GN=nad5 PE=3 SV=1
Contig13253	0.561	39	0.480	39	0.676	32	0.431	0.453	0.450	SignalP-noTM
MACE_comp256_c0_seq1	0.109	21	0.274	11	0.785	1	0.644	0.474	0.450	SignalP-noTM
MACE_comp797_c0_seq1	0.249	23	0.434	23	0.877	19	0.754	0.607	0.450	SignalP-noTM		sp|Q9P6C8|ADH1_NEUCR Alcohol dehydrogenase 1 OS=Neurospora crassa (strain ATCC 24698 / 74-OR23-1A / CBS 708.71 / DSM 1257 / FGSC 987) GN=adh-1 PE=3 SV=1
MACE_comp1960_c0_seq2	0.166	30	0.297	22	0.789	14	0.641	0.483	0.450	SignalP-noTM
MACE_comp2154_c0_seq1	0.163	32	0.360	20	0.898	6	0.785	0.590	0.450	SignalP-noTM		sp|Q4WJX0|CSN12_ASPFU Protein CSN12 homolog OS=Neosartorya fumigata (strain ATCC MYA-4609 / Af293 / CBS 101355 / FGSC A1100) GN=csn12 PE=3 SV=1
MACE_comp2377_c0_seq1	0.171	31	0.370	18	0.951	5	0.920	0.667	0.450	SignalP-noTM
MACE_comp2377_c0_seq2	0.171	31	0.370	18	0.951	5	0.920	0.667	0.450	SignalP-noTM
MACE_comp2405_c0_seq2	0.247	27	0.470	27	0.971	7	0.899	0.702	0.450	SignalP-noTM
MACE_comp2571_c0_seq2	0.250	22	0.411	22	0.854	4	0.670	0.551	0.450	SignalP-noTM		gi|337295064|dbj|AB607340.1| Magnaporthe oryzae AVR-Pita1 gene for effector protein AVR-Pita1, complete cds, isolate: IN77-20-1-1
MACE_comp2721_c0_seq3	0.465	21	0.494	21	0.803	1	0.496	0.495	0.450	SignalP-noTM
MACE_comp2771_c0_seq2	0.367	34	0.439	34	0.797	5	0.580	0.515	0.450	SignalP-noTM		sp|Q9P3X9|PPID_NEUCR 41 kDa peptidyl-prolyl cis-trans isomerase OS=Neurospora crassa (strain ATCC 24698 / 74-OR23-1A / CBS 708.71 / DSM 1257 / FGSC 987) GN=cyp-41 PE=1 SV=1
MACE_comp2819_c0_seq4	0.136	24	0.295	11	0.848	5	0.790	0.563	0.450	SignalP-noTM
MACE_comp2883_c0_seq2	0.251	23	0.375	23	0.799	5	0.562	0.476	0.450	SignalP-noTM
MACE_comp3124_c0_seq2	0.127	32	0.251	14	0.713	5	0.644	0.464	0.450	SignalP-noTM
MACE_comp10063_c0	0.469	25	0.499	25	0.714	10	0.544	0.517	0.500	SignalP-TM
MACE_comp16110_c0_seq1	0.221	18	0.361	18	0.711	7	0.572	0.475	0.450	SignalP-noTM		sp|Q09909|CWF19_SCHPO Pre-mRNA-splicing factor cwf19 OS=Schizosaccharomyces pombe (strain 972 / ATCC 24843) GN=cwf19 PE=1 SV=1
MACE_comp65753_c0_seq1	0.210	27	0.405	24	0.890	13	0.814	0.626	0.450	SignalP-noTM
MACE_comp97378_c0_seq1	0.690	21	0.780	21	0.937	17	0.882	0.835	0.450	SignalP-noTM
comp183_c1_seq1	0.764	18	0.777	18	0.909	16	0.787	0.782	0.450	SignalP-noTM
comp822_c0_seq1	0.216	27	0.371	27	0.828	6	0.657	0.525	0.450	SignalP-noTM
comp2146_c0_seq1	0.184	19	0.361	19	0.867	4	0.698	0.543	0.450	SignalP-noTM		tr|Q8WZY0|Q8WZY0_NEUCS Related to glutahione s-transferase subunit 13.01 OS=Neurospora crassa GN=B7K22.040 PE=4 SV=1
comp2431_c0_seq1	0.144	18	0.304	18	0.787	3	0.599	0.463	0.450	SignalP-noTM
comp2491_c0_seq1	0.201	22	0.338	22	0.806	4	0.557	0.456	0.450	SignalP-noTM		sp|O14327|PAB2_SCHPO Polyadenylate-binding protein 2 OS=Schizosaccharomyces pombe (strain 972 / ATCC 24843) GN=pab2 PE=2 SV=1
comp2710_c0_seq2	0.312	35	0.448	35	0.885	32	0.539	0.497	0.450	SignalP-noTM		tr|G7XC41|G7XC41_ASPKW Similar to An02g12080 OS=Aspergillus kawachii (strain NBRC 4308) PE=4 SV=1
comp3202_c0_seq2	0.272	18	0.414	18	0.794	2	0.585	0.507	0.450	SignalP-noTM
comp3628_c0_seq1	0.479	19	0.536	19	0.721	14	0.595	0.559	0.500	SignalP-TM
comp3980_c0_seq1	0.594	17	0.613	17	0.780	3	0.593	0.602	0.450	SignalP-noTM		sp|Q4INZ9|FKBP4_GIBZE FK506-binding protein 4 OS=Gibberella zeae (strain PH-1 / ATCC MYA-4620 / FGSC 9075 / NRRL 31084) GN=FPR4 PE=3 SV=1
comp5020_c1_seq1	0.183	24	0.367	24	0.843	12	0.740	0.568	0.450	SignalP-noTM		sp|Q00922|ALOX_CANBO Alcohol oxidase OS=Candida boidinii GN=AOD1 PE=1 SV=1
comp5077_c0_seq1	0.127	21	0.293	21	0.815	3	0.664	0.493	0.450	SignalP-noTM
comp5429_c0_seq2	0.139	27	0.274	11	0.805	1	0.706	0.508	0.450	SignalP-noTM		tr|J4VW59|J4VW59_BEAB2 Putative Zn(II)2Cys6 transcription factor OS=Beauveria bassiana (strain ARSEF 2860) PE=4 SV=1
comp5650_c0_seq2	0.364	32	0.581	32	0.962	26	0.881	0.743	0.450	SignalP-noTM		gi|302308434|ref|NM_210710.2| Ashbya gossypii ATCC 10895 AFL194Wp (AGOS_AFL194W) mRNA, complete cds
comp5803_c0_seq3	0.144	34	0.293	21	0.854	19	0.704	0.515	0.450	SignalP-noTM		tr|B6GXN2|B6GXN2_PENCW Pc12g08010 protein OS=Penicillium chrysogenum (strain ATCC 28089 / DSM 1075 / Wisconsin 54-1255) GN=Pc12g08010 PE=4 SV=1
comp5803_c0_seq4	0.144	34	0.293	21	0.854	19	0.704	0.515	0.450	SignalP-noTM
comp5924_c0_seq1	0.458	25	0.492	25	0.787	19	0.521	0.508	0.450	SignalP-noTM		tr|B2VSV7|B2VSV7_PYRTR Oxidoreductase domain containing protein OS=Pyrenophora tritici-repentis (strain Pt-1C-BFP) GN=PTRG_00741 PE=4 SV=1
comp6220_c0_seq3	0.164	32	0.336	23	0.883	19	0.803	0.588	0.450	SignalP-noTM		sp|P36598|THI1_SCHPO Thiamine repressible genes regulatory protein thi1 OS=Schizosaccharomyces pombe (strain 972 / ATCC 24843) GN=thi1 PE=1 SV=2
comp6220_c0_seq4	0.164	32	0.336	23	0.883	19	0.803	0.588	0.450	SignalP-noTM		sp|P36598|THI1_SCHPO Thiamine repressible genes regulatory protein thi1 OS=Schizosaccharomyces pombe (strain 972 / ATCC 24843) GN=thi1 PE=1 SV=2
comp7002_c0_seq3	0.497	26	0.586	26	0.827	4	0.686	0.640	0.450	SignalP-noTM
comp7002_c0_seq4	0.497	26	0.586	26	0.827	4	0.686	0.640	0.450	SignalP-noTM
comp7369_c0_seq2	0.364	24	0.536	24	0.864	18	0.790	0.673	0.450	SignalP-noTM		sp|Q0UFP3|ITPA_PHANO Inosine triphosphate pyrophosphatase OS=Phaeosphaeria nodorum (strain SN15 / ATCC MYA-4574 / FGSC 10173) GN=SNOG_09421 PE=3 SV=2
comp7369_c0_seq4	0.364	24	0.536	24	0.864	18	0.790	0.673	0.450	SignalP-noTM		sp|Q0UFP3|ITPA_PHANO Inosine triphosphate pyrophosphatase OS=Phaeosphaeria nodorum (strain SN15 / ATCC MYA-4574 / FGSC 10173) GN=SNOG_09421 PE=3 SV=2
comp7369_c0_seq5	0.364	24	0.536	24	0.864	18	0.790	0.673	0.450	SignalP-noTM		sp|Q0UFP3|ITPA_PHANO Inosine triphosphate pyrophosphatase OS=Phaeosphaeria nodorum (strain SN15 / ATCC MYA-4574 / FGSC 10173) GN=SNOG_09421 PE=3 SV=2
comp7677_c1_seq2	0.458	20	0.481	20	0.636	18	0.512	0.498	0.450	SignalP-noTM		tr|F7VRF0|F7VRF0_SORMK WGS project CABT00000000 data, contig 2.4 OS=Sordaria macrospora (strain ATCC MYA-333 / DSM 997 / K(L3346) / K-hell) GN=SMAC_12775 PE=4 SV=1
comp8206_c0_seq2	0.170	26	0.318	26	0.853	1	0.622	0.482	0.450	SignalP-noTM		sp|Q9P7Q7|MAK1_SCHPO Peroxide stress-activated histidine kinase mak1 OS=Schizosaccharomyces pombe (strain 972 / ATCC 24843) GN=mak1 PE=2 SV=1
comp8206_c0_seq3	0.170	26	0.318	26	0.853	1	0.622	0.482	0.450	SignalP-noTM		sp|Q9P7Q7|MAK1_SCHPO Peroxide stress-activated histidine kinase mak1 OS=Schizosaccharomyces pombe (strain 972 / ATCC 24843) GN=mak1 PE=2 SV=1
comp8285_c0_seq3	0.271	34	0.429	34	0.844	30	0.533	0.485	0.450	SignalP-noTM		sp|P08158|AMDS_EMENI Acetamidase OS=Emericella nidulans (strain FGSC A4 / ATCC 38163 / CBS 112.46 / NRRL 194 / M139) GN=amdS PE=2 SV=1
comp8285_c0_seq4	0.271	34	0.429	34	0.844	30	0.533	0.485	0.450	SignalP-noTM		sp|P08158|AMDS_EMENI Acetamidase OS=Emericella nidulans (strain FGSC A4 / ATCC 38163 / CBS 112.46 / NRRL 194 / M139) GN=amdS PE=2 SV=1
comp8566_c0_seq3	0.173	28	0.328	28	0.769	22	0.604	0.477	0.450	SignalP-noTM		sp|Q8X0X0|GSH1_NEUCR Glutamate--cysteine ligase OS=Neurospora crassa (strain ATCC 24698 / 74-OR23-1A / CBS 708.71 / DSM 1257 / FGSC 987) GN=gcs-1 PE=3 SV=1
comp8566_c0_seq5	0.173	28	0.328	28	0.769	22	0.604	0.477	0.450	SignalP-noTM		sp|Q8X0X0|GSH1_NEUCR Glutamate--cysteine ligase OS=Neurospora crassa (strain ATCC 24698 / 74-OR23-1A / CBS 708.71 / DSM 1257 / FGSC 987) GN=gcs-1 PE=3 SV=1
comp8601_c0_seq2	0.249	21	0.388	21	0.799	12	0.594	0.499	0.450	SignalP-noTM		tr|B6HCP6|B6HCP6_PENCW Pc18g02010 protein OS=Penicillium chrysogenum (strain ATCC 28089 / DSM 1075 / Wisconsin 54-1255) GN=Pc18g02010 PE=4 SV=1
comp8681_c1_seq1	0.814	20	0.872	20	0.966	9	0.933	0.905	0.450	SignalP-noTM		sp|P10356|YEY2_YEAST Uncharacterized protein YER152C OS=Saccharomyces cerevisiae (strain ATCC 204508 / S288c) GN=YER152C PE=1 SV=2
comp8681_c1_seq2	0.814	20	0.872	20	0.966	9	0.933	0.905	0.450	SignalP-noTM		sp|P10356|YEY2_YEAST Uncharacterized protein YER152C OS=Saccharomyces cerevisiae (strain ATCC 204508 / S288c) GN=YER152C PE=1 SV=2
comp8681_c1_seq4	0.814	20	0.872	20	0.966	9	0.933	0.905	0.450	SignalP-noTM		sp|P10356|YEY2_YEAST Uncharacterized protein YER152C OS=Saccharomyces cerevisiae (strain ATCC 204508 / S288c) GN=YER152C PE=1 SV=2
comp8762_c0_seq1	0.441	21	0.630	21	0.974	9	0.895	0.773	0.450	SignalP-noTM		sp|Q2US83|EGLD_ASPOR Probable endo-beta-1,4-glucanase D OS=Aspergillus oryzae (strain ATCC 42149 / RIB 40) GN=eglD PE=3 SV=1
comp8762_c0_seq4	0.275	19	0.444	19	0.873	3	0.689	0.576	0.450	SignalP-noTM		sp|A1C4H2|EGLD_ASPCL Probable endo-beta-1,4-glucanase D OS=Aspergillus clavatus (strain ATCC 1007 / CBS 513.65 / DSM 816 / NCTC 3887 / NRRL 1) GN=eglD PE=3 SV=1
comp9003_c0_seq4	0.122	20	0.259	12	0.792	5	0.667	0.480	0.450	SignalP-noTM		tr|F0XEW0|F0XEW0_GROCL Inosine-uridine nucleoside n-ribohydrolase OS=Grosmannia clavigera (strain kw1407 / UAMH 11150) GN=CMQ_507 PE=4 SV=1
comp9034_c0_seq4	0.230	13	0.409	13	0.771	7	0.697	0.564	0.450	SignalP-noTM		sp|P48562|CLA4_YEAST Serine/threonine-protein kinase CLA4 OS=Saccharomyces cerevisiae (strain ATCC 204508 / S288c) GN=CLA4 PE=1 SV=1
comp11001_c0_seq1	0.343	17	0.492	17	0.785	7	0.711	0.610	0.450	SignalP-noTM		tr|B2VX62|B2VX62_PYRTR AN1 zinc finger protein OS=Pyrenophora tritici-repentis (strain Pt-1C-BFP) GN=PTRG_03108 PE=4 SV=1
comp93467_c0_seq1	0.137	29	0.317	26	0.876	3	0.753	0.552	0.450	SignalP-noTM		sp|Q70DX9|SED1_ASPFU Tripeptidyl-peptidase sed1 OS=Neosartorya fumigata (strain ATCC MYA-4609 / Af293 / CBS 101355 / FGSC A1100) GN=sed1 PE=1 SV=1
comp110889_c0_seq1	0.729	24	0.797	24	0.937	17	0.873	0.838	0.450	SignalP-noTM		tr|E3QM66|E3QM66_COLGM Short chain dehydrogenase OS=Colletotrichum graminicola (strain M1.001 / M2 / FGSC 10212) GN=GLRG_07098 PE=3 SV=1
comp149554_c0_seq1	0.786	23	0.810	23	0.926	14	0.835	0.823	0.450	SignalP-noTM		tr|E5A4G3|E5A4G3_LEPMJ Similar to sugar transporter OS=Leptosphaeria maculans (strain JN3 / isolate v23.1.3 / race Av1-4-5-6-7-8) GN=LEMA_P077470.1 PE=3 SV=1
comp149792_c0_seq1	0.524	24	0.610	24	0.859	8	0.714	0.666	0.450	SignalP-noTM
comp171894_c0_seq1	0.192	30	0.337	16	0.843	15	0.741	0.555	0.450	SignalP-noTM
comp177764_c0_seq	0.197	27	0.337	27	0.830	6	0.605	0.481	0.450	SignalP-noTM
comp182115_c0_seq1	0.425	32	0.518	32	0.886	29	0.609	0.567	0.450	SignalP-noTM		tr|B2VU79|B2VU79_PYRTR Mannose-6-phosphate isomerase OS=Pyrenophora tritici-repentis (strain Pt-1C-BFP) GN=PTRG_02052 PE=4 SV=1
comp203695_c0_seq1	0.793	27	0.760	27	0.848	18	0.693	0.724	0.450	SignalP-noTM		tr|B2W6I7|B2W6I7_PYRTR Carboxypeptidase B OS=Pyrenophora tritici-repentis (strain Pt-1C-BFP) GN=PTRG_05425 PE=4 SV=1
comp220069_c0_seq1	0.294	34	0.417	34	0.814	31	0.553	0.490	0.450	SignalP-noTM		sp|E4ZHV7|AMPP3_LEPMJ Probable Xaa-Pro aminopeptidase PEPP OS=Leptosphaeria maculans (strain JN3 / isolate v23.1.3 / race Av1-4-5-6-7-8) GN=PEPP PE=3 SV=1
comp233288_c0_seq	0.180	21	0.340	21	0.782	8	0.632	0.498	0.450	SignalP-noTM
comp246217_c0_seq	0.257	19	0.403	19	0.784	15	0.629	0.525	0.450	SignalP-noTM
comp252420_c0_seq1	0.424	25	0.478	25	0.812	8	0.616	0.533	0.500	SignalP-TM		tr|C5JT71|C5JT71_AJEDS CFEM domain-containing protein OS=Ajellomyces dermatitidis (strain SLH14081) GN=BDBG_05470 PE=4 SV=1
comp281077_c0_seq1	0.241	16	0.408	16	0.742	2	0.674	0.551	0.450	SignalP-noTM
comp284400_c0_seq1	0.212	22	0.388	22	0.870	20	0.709	0.561	0.450	SignalP-noTM
comp288094_c0_seq1	0.533	26	0.649	26	0.876	20	0.788	0.724	0.450	SignalP-noTM
comp324688_c0_seq1	0.288	18	0.398	18	0.703	6	0.552	0.481	0.450	SignalP-noTM
comp328096_c0_seq1	0.549	25	0.638	25	0.900	15	0.747	0.697	0.450	SignalP-noTM
comp364135_c0_seq1	0.416	19	0.439	19	0.627	6	0.466	0.454	0.450	SignalP-noTM
comp410907_c0_seq1	0.416	21	0.508	21	0.805	3	0.601	0.558	0.450	SignalP-noTM
comp447293_c0_seq1	0.226	17	0.351	17	0.750	14	0.570	0.469	0.450	SignalP-noTM
comp514115_c0_seq1	0.259	32	0.375	32	0.807	13	0.570	0.480	0.450	SignalP-noTM		tr|B2VRA9|B2VRA9_PYRTR PAF acetylhydrolase family protein OS=Pyrenophora tritici-repentis (strain Pt-1C-BFP) GN=PTRG_00012 PE=4 SV=1
comp7828_c0_seq2	0.145	18	0.312	18	0.770	15	0.663	0.502	0.450	SignalP-noTM		sp|Q9HGI2|RAD52_NEUCR DNA repair and recombination protein mus-11 OS=Neurospora crassa (strain ATCC 24698 / 74-OR23-1A / CBS 708.71 / DSM 1257 / FGSC 987) GN=mus-11 PE=3 SV=1
comp90226_c0_seq1	0.214	19	0.348	19	0.696	6	0.578	0.472	0.450	SignalP-noTM		sp|Q0UI93|DCL1_PHANO Dicer-like protein 1 OS=Phaeosphaeria nodorum (strain SN15 / ATCC MYA-4574 / FGSC 10173) GN=DCL1 PE=3 SV=2
comp5146_c0_seq1	0.329	29	0.467	29	0.862	25	0.664	0.573	0.450	SignalP-noTM		sp|Q00730|STCW_EMENI Putative sterigmatocystin biosynthesis monooxygenase stcW OS=Emericella nidulans (strain FGSC A4 / ATCC 38163 / CBS 112.46 / NRRL 194 / M139) GN=stcW PE=3 SV=2
Contig8084	0.267	16	0.415	16	0.904	13	0.628	0.530	0.450	SignalP-noTM		tr|B6HSV0|B6HSV0_PENCW Pc22g17450 protein OS=Penicillium chrysogenum (strain ATCC 28089 / DSM 1075 / Wisconsin 54-1255) GN=Pc22g17450 PE=4 SV=1
comp346_c1_seq1	0.133	27	0.295	14	0.853	1	0.714	0.521	0.450	SignalP-noTM
Contig6435	0.497	26	0.586	26	0.827	4	0.686	0.640	0.450	SignalP-noTM
comp396677_c0_seq1	0.265	21	0.493	21	0.974	20	0.921	0.724	0.450	SignalP-noTM
comp133571_c0_seq1	0.244	37	0.470	37	0.983	26	0.857	0.679	0.450	SignalP-noTM
comp36007_c0_seq1	0.245	17	0.425	17	0.811	5	0.725	0.587	0.450	SignalP-noTM		tr|E4ZJE1|E4ZJE1_LEPMJ Similar to FAD dependent oxidoreductase OS=Leptosphaeria maculans (strain JN3 / isolate v23.1.3 / race Av1-4-5-6-7-8) GN=LEMA_P070800.1 PE=4 SV=1
comp153400_c0_seq1	0.802	19	0.760	19	0.801	3	0.714	0.735	0.450	SignalP-noTM
Contig7175	0.141	39	0.338	24	0.954	17	0.890	0.636	0.450	SignalP-noTM		sp|Q06169|PEX30_YEAST Peroxisomal membrane protein PEX30 OS=Saccharomyces cerevisiae (strain ATCC 204508 / S288c) GN=PEX30 PE=1 SV=1
Contig10762	0.360	24	0.510	20	0.890	18	0.739	0.634	0.450	SignalP-noTM		tr|E5A1E2|E5A1E2_LEPMJ Similar to HEAT repeat protein OS=Leptosphaeria maculans (strain JN3 / isolate v23.1.3 / race Av1-4-5-6-7-8) GN=LEMA_P105370.1 PE=4 SV=1
Contig13636	0.369	23	0.537	23	0.884	18	0.780	0.668	0.450	SignalP-noTM
Contig2131	0.683	21	0.746	21	0.886	16	0.813	0.782	0.450	SignalP-noTM
comp64448_c0_seq1	0.515	28	0.490	28	0.717	7	0.474	0.482	0.450	SignalP-noTM
comp298025_c0_seq1	0.175	31	0.289	12	0.851	1	0.722	0.523	0.450	SignalP-noTM
comp7366_c1_seq2	0.121	26	0.276	22	0.758	13	0.629	0.467	0.450	SignalP-noTM
comp627_c0_seq1	0.209	25	0.401	25	0.931	10	0.768	0.599	0.450	SignalP-noTM
MACE_comp16431_c0_seq1	0.471	25	0.584	25	0.853	12	0.726	0.661	0.450	SignalP-noTM
Contig11890	0.166	23	0.362	23	0.886	12	0.789	0.593	0.450	SignalP-noTM
MACE_comp137833_c0_seq1	0.771	43	0.809	43	0.975	34	0.577	0.683	0.450	SignalP-noTM
comp555_c0_seq1	0.294	23	0.443	23	0.800	17	0.667	0.564	0.450	SignalP-noTM
comp3090_c0_seq1	0.542	26	0.600	26	0.838	19	0.617	0.609	0.450	SignalP-noTM		tr|B6HLI9|B6HLI9_PENCW Pc21g03790 protein OS=Penicillium chrysogenum (strain ATCC 28089 / DSM 1075 / Wisconsin 54-1255) GN=Pc21g03790 PE=4 SV=1
Contig9903	0.269	23	0.398	23	0.761	5	0.590	0.502	0.450	SignalP-noTM		tr|B2VWE0|B2VWE0_PYRTR Sulfate transporter OS=Pyrenophora tritici-repentis (strain Pt-1C-BFP) GN=PTRG_01502 PE=4 SV=1
comp186325_c0_seq1	0.178	27	0.282	11	0.829	1	0.619	0.464	0.450	SignalP-noTM
Contig12817	0.127	15	0.288	15	0.740	5	0.621	0.468	0.450	SignalP-noTM
comp241227_c0_seq1	0.216	32	0.359	19	0.827	4	0.741	0.565	0.450	SignalP-noTM		tr|K2R9X6|K2R9X6_MACPH AMP-dependent synthetase/ligase OS=Macrophomina phaseolina (strain MS6) PE=4 SV=1
Contig9373	0.889	19	0.927	19	0.991	9	0.963	0.946	0.450	SignalP-noTM		sp|P0C1J6|FKBP4_RHIO9 FK506-binding protein 4 OS=Rhizopus delemar (strain RA 99-880 / ATCC MYA-4621 / FGSC 9543 / NRRL 43880) GN=FKBP4 PE=3 SV=1
comp7592_c2_seq1	0.172	29	0.345	29	0.892	17	0.644	0.507	0.450	SignalP-noTM		sp|P33181|SUC1_CANAL Probable sucrose utilization protein SUC1 OS=Candida albicans (strain SC5314 / ATCC MYA-2876) GN=SUC1 PE=3 SV=2
Contig10709	0.141	31	0.325	28	0.834	20	0.740	0.549	0.450	SignalP-noTM		sp|O43001|SYJ1_SCHPO Inositol-1,4,5-trisphosphate 5-phosphatase 1 OS=Schizosaccharomyces pombe (strain 972 / ATCC 24843) GN=syj1 PE=1 SV=1
Contig1545	0.459	23	0.524	23	0.742	9	0.599	0.565	0.450	SignalP-noTM
MACE_comp123311_c0_seq1	0.883	20	0.818	20	0.839	4	0.759	0.786	0.450	SignalP-noTM
Contig3365	0.180	23	0.339	23	0.832	1	0.638	0.500	0.450	SignalP-noTM		sp|Q03214|ECM5_YEAST Protein ECM5 OS=Saccharomyces cerevisiae (strain ATCC 204508 / S288c) GN=ECM5 PE=1 SV=1
comp87928_c0_seq1	0.317	42	0.383	21	0.782	8	0.545	0.470	0.450	SignalP-noTM
Contig12396	0.280	25	0.417	25	0.905	2	0.641	0.538	0.450	SignalP-noTM		tr|F0XDT3|F0XDT3_GROCL 6-hydroxy-d-nicotine oxidase OS=Grosmannia clavigera (strain kw1407 / UAMH 11150) GN=CMQ_1683 PE=4 SV=1
MACE_comp267234_c0_seq1	0.597	15	0.711	15	0.894	7	0.850	0.786	0.450	SignalP-noTM
Contig12953	0.137	18	0.313	17	0.937	2	0.668	0.505	0.450	SignalP-noTM
Contig3858	0.235	33	0.423	21	0.967	14	0.939	0.701	0.450	SignalP-noTM		sp|O14158|YE76_SCHPO AB hydrolase superfamily protein C4A8.06c OS=Schizosaccharomyces pombe (strain 972 / ATCC 24843) GN=SPAC4A8.06c PE=2 SV=1
Contig5012	0.406	19	0.541	19	0.827	1	0.698	0.626	0.450	SignalP-noTM		sp|P42041|ALDH_ALTAL Aldehyde dehydrogenase OS=Alternaria alternata GN=ALTA10 PE=1 SV=2
Contig1604	0.383	20	0.517	20	0.818	3	0.691	0.611	0.450	SignalP-noTM		tr|B2WA01|B2WA01_PYRTR PH domain containing protein OS=Pyrenophora tritici-repentis (strain Pt-1C-BFP) GN=PTRG_06809 PE=4 SV=1
Contig3749	0.210	24	0.395	24	0.887	6	0.747	0.585	0.450	SignalP-noTM		sp|P50325|CDA_AMYRO Chitin deacetylase OS=Amylomyces rouxii PE=1 SV=1
Contig391	0.153	22	0.341	22	0.884	14	0.760	0.567	0.450	SignalP-noTM
Contig13438	0.150	34	0.343	16	0.898	6	0.857	0.620	0.450	SignalP-noTM		sp|Q2UJU5|MPG1_ASPOR Mannose-1-phosphate guanyltransferase OS=Aspergillus oryzae (strain ATCC 42149 / RIB 40) GN=mpg1 PE=3 SV=1
MACE_comp16293_c0_seq1	0.171	28	0.308	28	0.777	2	0.577	0.453	0.450	SignalP-noTM
Contig12418	0.728	40	0.581	40	0.863	37	0.407	0.487	0.450	SignalP-noTM
MACE_comp170250_c0_seq1	0.184	21	0.347	21	0.846	3	0.643	0.507	0.450	SignalP-noTM
Contig12820	0.567	17	0.547	17	0.574	1	0.511	0.528	0.450	SignalP-noTM		gi|398560015|gb|JN613322.1| Claviceps paspali FAD dependent monooxygenase (idtM) and indoleamine-dioxygenase (idoI) genes, complete cds
comp82416_c0_seq1	0.375	19	0.512	19	0.806	16	0.688	0.607	0.450	SignalP-noTM
MACE_comp64328_c0_seq1	0.156	23	0.346	23	0.863	19	0.764	0.572	0.450	SignalP-noTM
Contig13252	0.309	24	0.396	24	0.749	2	0.517	0.461	0.450	SignalP-noTM
MACE_comp10106_c0_seq1	0.296	24	0.445	24	0.839	17	0.667	0.565	0.450	SignalP-noTM
Contig12558	0.298	32	0.438	32	0.808	31	0.586	0.518	0.450	SignalP-noTM
Contig12071	0.213	25	0.367	25	0.801	11	0.636	0.512	0.450	SignalP-noTM		tr|E3QWI6|E3QWI6_COLGM Cytochrome P450 OS=Colletotrichum graminicola (strain M1.001 / M2 / FGSC 10212) GN=GLRG_10368 PE=3 SV=1
Contig1969	0.727	21	0.766	21	0.867	18	0.804	0.786	0.450	SignalP-noTM		sp|Q5AWS6|CDC48_EMENI Cell division control protein 48 OS=Emericella nidulans (strain FGSC A4 / ATCC 38163 / CBS 112.46 / NRRL 194 / M139) GN=cdc48 PE=1 SV=2
Contig3857	0.235	33	0.423	21	0.967	14	0.939	0.701	0.450	SignalP-noTM		sp|O14158|YE76_SCHPO AB hydrolase superfamily protein C4A8.06c OS=Schizosaccharomyces pombe (strain 972 / ATCC 24843) GN=SPAC4A8.06c PE=2 SV=1
Contig12557	0.515	29	0.570	29	0.918	13	0.681	0.630	0.450	SignalP-noTM
Contig821	0.467	19	0.557	19	0.802	17	0.647	0.605	0.450	SignalP-noTM
Contig2721	0.321	17	0.537	17	0.974	1	0.873	0.718	0.450	SignalP-noTM		gi|402897876|ref|XM_003911915.1| PREDICTED: Papio anubis tetratricopeptide repeat domain 16 (TTC16), mRNA
Contig5574	0.189	27	0.358	18	0.890	9	0.844	0.620	0.450	SignalP-noTM
Contig12476	0.514	22	0.587	22	0.786	19	0.667	0.630	0.450	SignalP-noTM
Contig8587	0.376	22	0.559	22	0.887	7	0.832	0.706	0.450	SignalP-noTM
Contig13161	0.230	25	0.428	21	0.917	5	0.808	0.633	0.450	SignalP-noTM		tr|B2WK86|B2WK86_PYRTR Amidohydrolase 3 OS=Pyrenophora tritici-repentis (strain Pt-1C-BFP) GN=PTRG_10275 PE=4 SV=1
Contig13119	0.330	21	0.549	21	0.945	5	0.916	0.747	0.450	SignalP-noTM
Contig5140	0.189	20	0.382	18	0.861	1	0.787	0.601	0.450	SignalP-noTM		tr|E5A168|E5A168_LEPMJ Similar to Auxin Efflux Carrier superfamily OS=Leptosphaeria maculans (strain JN3 / isolate v23.1.3 / race Av1-4-5-6-7-8) GN=LEMA_P106550.1 PE=4 SV=1
comp195021_c0_seq1	0.561	22	0.640	22	0.888	1	0.723	0.685	0.450	SignalP-noTM
Contig10018	0.470	29	0.554	29	0.863	6	0.692	0.629	0.450	SignalP-noTM		sp|P42041|ALDH_ALTAL Aldehyde dehydrogenase OS=Alternaria alternata GN=ALTA10 PE=1 SV=2
comp232892_c0_seq1	0.584	49	0.584	49	0.808	38	0.445	0.509	0.450	SignalP-noTM
Contig10024	0.608	24	0.589	24	0.796	6	0.567	0.577	0.450	SignalP-noTM		tr|B2WGI4|B2WGI4_PYRTR SNF7 family protein OS=Pyrenophora tritici-repentis (strain Pt-1C-BFP) GN=PTRG_09040 PE=4 SV=1
Contig9793	0.687	24	0.641	24	0.795	1	0.607	0.622	0.450	SignalP-noTM
Contig2689	0.139	27	0.274	11	0.805	1	0.706	0.508	0.450	SignalP-noTM		tr|B6HCE8|B6HCE8_PENCW Pc18g01480 protein OS=Penicillium chrysogenum (strain ATCC 28089 / DSM 1075 / Wisconsin 54-1255) GN=Pc18g01480 PE=4 SV=1
comp5937_c1_seq1	0.250	32	0.411	32	0.912	27	0.597	0.511	0.450	SignalP-noTM		tr|B2W717|B2W717_PYRTR F-box domain containing protein OS=Pyrenophora tritici-repentis (strain Pt-1C-BFP) GN=PTRG_05605 PE=4 SV=1
Contig12669	0.438	22	0.509	22	0.816	1	0.581	0.548	0.450	SignalP-noTM
comp400181_c0_seq1	0.154	26	0.309	20	0.824	4	0.702	0.521	0.450	SignalP-noTM
Contig5080	0.175	33	0.341	22	0.807	6	0.731	0.552	0.450	SignalP-noTM
comp3342_c0_seq1	0.632	33	0.728	33	0.929	31	0.739	0.734	0.450	SignalP-noTM		sp|Q9USH8|GLU2B_SCHPO Glucosidase 2 subunit beta OS=Schizosaccharomyces pombe (strain 972 / ATCC 24843) GN=gtb1 PE=2 SV=1
Contig5318	0.142	24	0.297	24	0.878	11	0.630	0.477	0.450	SignalP-noTM		sp|P06738|PHSG_YEAST Glycogen phosphorylase OS=Saccharomyces cerevisiae (strain ATCC 204508 / S288c) GN=GPH1 PE=1 SV=4
Contig7050	0.287	28	0.406	28	0.789	17	0.571	0.495	0.450	SignalP-noTM		sp|O94693|LIN1_SCHPO LIN1-like protein OS=Schizosaccharomyces pombe (strain 972 / ATCC 24843) GN=SPBC83.09c PE=2 SV=1
comp4280_c0_seq1	0.356	22	0.528	22	0.927	9	0.780	0.664	0.450	SignalP-noTM
Contig1598	0.267	17	0.371	17	0.777	8	0.572	0.480	0.450	SignalP-noTM		tr|E4ZK53|E4ZK53_LEPMJ Similar to transferase hexapeptide domain protein OS=Leptosphaeria maculans (strain JN3 / isolate v23.1.3 / race Av1-4-5-6-7-8) GN=LEMA_P071560.1 PE=4 SV=1
Contig6150	0.205	24	0.343	22	0.773	17	0.578	0.470	0.450	SignalP-noTM		tr|K2QN26|K2QN26_MACPH Heterokaryon incompatibility OS=Macrophomina phaseolina (strain MS6) PE=4 SV=1
comp56784_c0_seq1	0.243	19	0.469	19	0.948	5	0.904	0.703	0.450	SignalP-noTM
Contig6804	0.126	23	0.278	12	0.869	3	0.719	0.516	0.450	SignalP-noTM		tr|B2AYN0|B2AYN0_PODAN Predicted CDS Pa_1_11660 OS=Podospora anserina (strain S / ATCC MYA-4624 / DSM 980 / FGSC 10383) PE=4 SV=1
Contig4084	0.513	19	0.495	19	0.643	2	0.445	0.468	0.450	SignalP-noTM		sp|Q9P896|TCSA_EMENI Two-component system protein A OS=Emericella nidulans (strain FGSC A4 / ATCC 38163 / CBS 112.46 / NRRL 194 / M139) GN=tcsA PE=3 SV=2
Contig6472	0.723	21	0.642	21	0.707	17	0.564	0.600	0.450	SignalP-noTM		sp|P38329|YB85_YEAST Uncharacterized membrane protein YBR235W OS=Saccharomyces cerevisiae (strain ATCC 204508 / S288c) GN=YBR235W PE=1 SV=1
Contig2669	0.332	23	0.420	23	0.783	2	0.531	0.480	0.450	SignalP-noTM
comp6829_c2_seq1	0.121	21	0.283	11	0.847	6	0.698	0.507	0.450	SignalP-noTM
Contig8370	0.233	22	0.379	22	0.794	2	0.611	0.504	0.450	SignalP-noTM		tr|B2VTT9|B2VTT9_PYRTR Amino acid permease 2 OS=Pyrenophora tritici-repentis (strain Pt-1C-BFP) GN=PTRG_01984 PE=4 SV=1
MACE_comp104962_c0_seq1	0.604	18	0.710	18	0.929	4	0.850	0.786	0.450	SignalP-noTM
MACE_comp53065_c0_seq1	0.362	26	0.436	26	0.873	11	0.637	0.517	0.500	SignalP-TM
Contig12947	0.160	34	0.338	26	0.907	4	0.792	0.583	0.450	SignalP-noTM
Contig2212	0.361	18	0.543	18	0.905	8	0.805	0.684	0.450	SignalP-noTM		sp|Q12428|PRPD_YEAST Probable 2-methylcitrate dehydratase OS=Saccharomyces cerevisiae (strain ATCC 204508 / S288c) GN=PDH1 PE=1 SV=1
Contig4905	0.718	22	0.761	22	0.978	1	0.799	0.782	0.450	SignalP-noTM
MACE_comp153510_c0_seq1	0.507	17	0.552	17	0.718	13	0.605	0.581	0.450	SignalP-noTM
Contig11968	0.241	24	0.459	24	0.916	19	0.874	0.683	0.450	SignalP-noTM
Contig3607	0.259	22	0.439	22	0.927	2	0.736	0.599	0.450	SignalP-noTM		sp|P06245|KAPB_YEAST cAMP-dependent protein kinase type 2 OS=Saccharomyces cerevisiae (strain ATCC 204508 / S288c) GN=TPK2 PE=1 SV=2
Contig262	0.235	19	0.393	19	0.786	3	0.638	0.526	0.450	SignalP-noTM
Contig3904	0.200	30	0.380	30	0.876	22	0.684	0.544	0.450	SignalP-noTM		sp|P08425|SYFM_YEAST Phenylalanine--tRNA ligase, mitochondrial OS=Saccharomyces cerevisiae (strain ATCC 204508 / S288c) GN=MSF1 PE=1 SV=3
Contig1559	0.133	24	0.281	20	0.750	7	0.619	0.464	0.450	SignalP-noTM
Contig6818	0.863	28	0.699	28	0.862	1	0.600	0.646	0.450	SignalP-noTM
Contig9240	0.191	39	0.361	19	0.899	4	0.785	0.590	0.450	SignalP-noTM
Contig7605	0.271	34	0.429	34	0.844	30	0.533	0.485	0.450	SignalP-noTM		sp|P08158|AMDS_EMENI Acetamidase OS=Emericella nidulans (strain FGSC A4 / ATCC 38163 / CBS 112.46 / NRRL 194 / M139) GN=amdS PE=2 SV=1
Contig11245	0.152	31	0.306	25	0.890	2	0.641	0.487	0.450	SignalP-noTM		sp|Q00791|STCU_EMENI Versicolorin reductase OS=Emericella nidulans (strain FGSC A4 / ATCC 38163 / CBS 112.46 / NRRL 194 / M139) GN=stcU PE=3 SV=2
Contig7074	0.462	25	0.471	25	0.661	5	0.486	0.479	0.450	SignalP-noTM		tr|K2RJN3|K2RJN3_MACPH Oxoglutarate/iron-dependent oxygenase OS=Macrophomina phaseolina (strain MS6) PE=4 SV=1
Contig11213	0.136	18	0.302	18	0.826	1	0.627	0.478	0.450	SignalP-noTM		sp|Q6BHU0|SPC19_DEBHA DASH complex subunit SPC19 OS=Debaryomyces hansenii (strain ATCC 36239 / CBS 767 / JCM 1990 / NBRC 0083 / IGC 2968) GN=SPC19 PE=3 SV=2
Contig7997	0.234	24	0.375	24	0.771	1	0.608	0.501	0.450	SignalP-noTM		sp|Q4WDF1|EPL1_ASPFU Enhancer of polycomb-like protein 1 OS=Neosartorya fumigata (strain ATCC MYA-4609 / Af293 / CBS 101355 / FGSC A1100) GN=epl1 PE=3 SV=1
Contig8147	0.441	21	0.630	21	0.974	9	0.895	0.773	0.450	SignalP-noTM		sp|Q2US83|EGLD_ASPOR Probable endo-beta-1,4-glucanase D OS=Aspergillus oryzae (strain ATCC 42149 / RIB 40) GN=eglD PE=3 SV=1
Contig7694	0.456	17	0.642	17	0.972	10	0.889	0.776	0.450	SignalP-noTM		sp|Q7Z9I0|YHA8_SCHPO Uncharacterized MFS-type transporter C409.08 OS=Schizosaccharomyces pombe (strain 972 / ATCC 24843) GN=SPBC409.08 PE=2 SV=1
Contig13553	0.352	28	0.543	28	0.990	8	0.857	0.713	0.450	SignalP-noTM
comp10993_c0_seq1	0.154	38	0.321	34	0.830	24	0.629	0.488	0.450	SignalP-noTM		sp|P39079|TCPZ_YEAST T-complex protein 1 subunit zeta OS=Saccharomyces cerevisiae (strain ATCC 204508 / S288c) GN=CCT6 PE=1 SV=1
Contig10570	0.292	21	0.442	21	0.749	18	0.660	0.560	0.450	SignalP-noTM		sp|Q4IB70|CWC21_GIBZE Pre-mRNA-splicing factor CWC21 OS=Gibberella zeae (strain PH-1 / ATCC MYA-4620 / FGSC 9075 / NRRL 31084) GN=CWC21 PE=3 SV=1
Contig13082	0.195	27	0.355	27	0.918	5	0.675	0.528	0.450	SignalP-noTM
Contig4874	0.393	24	0.571	24	0.928	11	0.825	0.708	0.450	SignalP-noTM
comp48200_c0_seq1	0.227	19	0.448	19	0.971	8	0.874	0.678	0.450	SignalP-noTM		gi|58259498|ref|XM_567162.1| Cryptococcus neoformans var. neoformans JEC21 glyoxal oxidase precursor, partial mRNA
Contig12758	0.204	20	0.381	20	0.890	2	0.687	0.546	0.450	SignalP-noTM
Contig11109	0.339	18	0.567	18	0.971	10	0.946	0.772	0.450	SignalP-noTM		sp|P40447|NIT1_YEAST Putative nitrilase-like protein NIT1 OS=Saccharomyces cerevisiae (strain ATCC 204508 / S288c) GN=NIT1 PE=5 SV=1
Contig374	0.448	17	0.593	17	0.889	9	0.789	0.699	0.450	SignalP-noTM		sp|Q00717|STCT_EMENI Putative sterigmatocystin biosynthesis protein stcT OS=Emericella nidulans (strain FGSC A4 / ATCC 38163 / CBS 112.46 / NRRL 194 / M139) GN=stcT PE=4 SV=1
Contig2214	0.484	18	0.642	18	0.880	3	0.845	0.752	0.450	SignalP-noTM
Contig7786	0.195	21	0.350	21	0.769	6	0.625	0.499	0.450	SignalP-noTM
comp10768_c0_seq1	0.773	18	0.825	18	0.936	1	0.864	0.846	0.450	SignalP-noTM		sp|Q9UT08|2AAA_SCHPO Protein phosphatase PP2A regulatory subunit A OS=Schizosaccharomyces pombe (strain 972 / ATCC 24843) GN=paa1 PE=2 SV=1
Contig4477	0.289	24	0.417	24	0.848	1	0.613	0.523	0.450	SignalP-noTM		tr|B2VXD2|B2VXD2_PYRTR Poly(RC)-binding protein 4 OS=Pyrenophora tritici-repentis (strain Pt-1C-BFP) GN=PTRG_03178 PE=4 SV=1
Contig6717	0.223	29	0.403	17	0.918	2	0.854	0.646	0.450	SignalP-noTM		sp|P38166|SFT2_YEAST Protein transport protein SFT2 OS=Saccharomyces cerevisiae (strain ATCC 204508 / S288c) GN=SFT2 PE=1 SV=1
Contig9533	0.671	22	0.596	22	0.685	5	0.527	0.559	0.450	SignalP-noTM
comp127008_c0_seq1	0.470	26	0.477	26	0.704	7	0.506	0.493	0.450	SignalP-noTM
MACE_comp95583_c0_seq1	0.192	18	0.420	18	0.967	1	0.902	0.680	0.450	SignalP-noTM
Contig225	0.237	18	0.395	18	0.826	16	0.665	0.541	0.450	SignalP-noTM
Contig1457	0.724	21	0.693	21	0.796	1	0.649	0.669	0.450	SignalP-noTM		gi|402294655|gb|JX181777.1| Peltigera malacea 18S ribosomal RNA gene, internal transcribed spacer 1, 5.8S ribosomal RNA gene, internal transcribed spacer 2, and 28S ribosomal RNA gene, complete sequence
Contig1570	0.169	22	0.360	22	0.912	1	0.757	0.574	0.450	SignalP-noTM		sp|P53733|RT19_YEAST 37S ribosomal protein S19, mitochondrial OS=Saccharomyces cerevisiae (strain ATCC 204508 / S288c) GN=RSM19 PE=1 SV=1
Contig6700	0.335	26	0.502	26	0.899	6	0.762	0.642	0.450	SignalP-noTM		sp|P40468|TAO3_YEAST Cell morphogenesis protein PAG1 OS=Saccharomyces cerevisiae (strain ATCC 204508 / S288c) GN=TAO3 PE=1 SV=1
Contig7705	0.178	31	0.355	31	0.876	11	0.722	0.553	0.450	SignalP-noTM		sp|Q96WV4|YHU5_SCHPO UPF0641 membrane protein PJ4664.05 OS=Schizosaccharomyces pombe (strain 972 / ATCC 24843) GN=SPBPJ4664.05 PE=2 SV=2
Contig2491	0.238	24	0.399	24	0.815	6	0.667	0.544	0.450	SignalP-noTM
Contig658	0.495	29	0.449	29	0.788	1	0.476	0.464	0.450	SignalP-noTM
Contig12456	0.761	26	0.756	26	0.885	5	0.756	0.756	0.450	SignalP-noTM
Contig8216	0.458	27	0.445	27	0.706	2	0.467	0.457	0.450	SignalP-noTM
Contig1678	0.397	20	0.516	20	0.810	19	0.662	0.595	0.450	SignalP-noTM		sp|O14088|YER5_SCHPO Uncharacterized oxidoreductase C2F3.05c OS=Schizosaccharomyces pombe (strain 972 / ATCC 24843) GN=SPAC2F3.05c PE=2 SV=1
Contig6118	0.187	20	0.398	20	0.898	16	0.849	0.642	0.450	SignalP-noTM		sp|P0C954|GEL2_ASPFU 1,3-beta-glucanosyltransferase gel2 OS=Neosartorya fumigata (strain ATCC MYA-4609 / Af293 / CBS 101355 / FGSC A1100) GN=gel2 PE=3 SV=1
Contig11625	0.420	33	0.499	33	0.895	31	0.506	0.503	0.450	SignalP-noTM
Contig8357	0.166	30	0.297	22	0.789	14	0.641	0.483	0.450	SignalP-noTM		tr|B8N623|B8N623_ASPFN Oxidoreductase, short chain dehydrogenase/reductase family, putative OS=Aspergillus flavus (strain ATCC 200026 / FGSC A1120 / NRRL 3357 / JCM 12722 / SRRC 167) GN=AFLA_016070 PE=4 SV=1
MACE_comp55878_c0_seq1	0.230	22	0.360	22	0.698	12	0.558	0.467	0.450	SignalP-noTM
Contig1117	0.119	47	0.286	12	0.898	3	0.743	0.533	0.450	SignalP-noTM		sp|P32481|IF2G_YEAST Eukaryotic translation initiation factor 2 subunit gamma OS=Saccharomyces cerevisiae (strain ATCC 204508 / S288c) GN=GCD11 PE=1 SV=1
Contig2200	0.135	25	0.294	20	0.844	3	0.679	0.502	0.450	SignalP-noTM
Contig9598	0.214	27	0.386	27	0.864	10	0.704	0.558	0.450	SignalP-noTM		sp|Q7SBB6|ERG3_NEUCR Probable C-5 sterol desaturase OS=Neurospora crassa (strain ATCC 24698 / 74-OR23-1A / CBS 708.71 / DSM 1257 / FGSC 987) GN=NCU06207 PE=3 SV=1
comp33650_c0_seq1	0.177	19	0.331	19	0.803	18	0.626	0.490	0.450	SignalP-noTM
comp7401_c0_seq1	0.180	20	0.340	18	0.790	3	0.658	0.512	0.450	SignalP-noTM		sp|Q0U2J8|ATG18_PHANO Autophagy-related protein 18 OS=Phaeosphaeria nodorum (strain SN15 / ATCC MYA-4574 / FGSC 10173) GN=ATG18 PE=3 SV=2
Contig2161	0.263	31	0.432	31	0.834	13	0.686	0.569	0.450	SignalP-noTM
MACE_comp137601_c0_seq1	0.656	18	0.694	18	0.893	17	0.722	0.710	0.450	SignalP-noTM
Contig10111	0.180	14	0.400	14	0.923	8	0.884	0.661	0.450	SignalP-noTM		sp|P40583|YPS6_YEAST Aspartic proteinase yapsin-6 OS=Saccharomyces cerevisiae (strain ATCC 204508 / S288c) GN=YPS6 PE=1 SV=1
Contig2803	0.294	26	0.428	26	0.847	9	0.685	0.531	0.500	SignalP-TM		sp|Q9US44|YIZG_SCHPO Uncharacterized transporter C1002.16c OS=Schizosaccharomyces pombe (strain 972 / ATCC 24843) GN=SPAC1002.16c PE=2 SV=1
Contig11894	0.303	21	0.462	21	0.869	2	0.692	0.586	0.450	SignalP-noTM
Contig9971	0.348	23	0.437	23	0.748	6	0.550	0.498	0.450	SignalP-noTM		gi|426350547|ref|XM_004042785.1| PREDICTED: Gorilla gorilla gorilla SH3 domain and tetratricopeptide repeats 2 (SH3TC2), mRNA
comp114569_c0_seq1	0.359	24	0.465	24	0.775	5	0.599	0.537	0.450	SignalP-noTM		sp|Q0UIG9|MZM1_PHANO Mitochondrial zinc maintenance protein 1, mitochondrial OS=Phaeosphaeria nodorum (strain SN15 / ATCC MYA-4574 / FGSC 10173) GN=MZM1 PE=3 SV=2
Contig4125	0.714	22	0.738	22	0.899	1	0.758	0.749	0.450	SignalP-noTM
MACE_comp59283_c0_seq1	0.389	23	0.583	23	0.921	17	0.873	0.739	0.450	SignalP-noTM
Contig1609	0.472	18	0.455	18	0.812	17	0.450	0.452	0.450	SignalP-noTM
Contig3495	0.144	18	0.304	18	0.787	3	0.599	0.463	0.450	SignalP-noTM
Contig4302	0.117	25	0.261	11	0.759	3	0.622	0.456	0.450	SignalP-noTM		tr|B6H9V8|B6H9V8_PENCW Pc16g14110 protein OS=Penicillium chrysogenum (strain ATCC 28089 / DSM 1075 / Wisconsin 54-1255) GN=Pc16g14110 PE=4 SV=1
Contig4826	0.111	22	0.289	11	0.856	1	0.680	0.500	0.450	SignalP-noTM
Contig12857	0.163	33	0.307	33	0.725	18	0.573	0.451	0.450	SignalP-noTM
Contig5195	0.620	24	0.733	24	0.993	9	0.870	0.807	0.450	SignalP-noTM		sp|Q09893|YAI5_SCHPO Uncharacterized protein C24B11.05 OS=Schizosaccharomyces pombe (strain 972 / ATCC 24843) GN=SPAC24B11.05 PE=2 SV=1
Contig1911	0.534	21	0.716	21	0.991	14	0.962	0.849	0.450	SignalP-noTM		tr|K2RX62|K2RX62_MACPH RNA-binding protein Lupus La OS=Macrophomina phaseolina (strain MS6) PE=4 SV=1
Contig8854	0.819	33	0.733	33	0.845	15	0.663	0.695	0.450	SignalP-noTM		sp|Q0UEB6|M2DH_PHANO Mannitol 2-dehydrogenase OS=Phaeosphaeria nodorum (strain SN15 / ATCC MYA-4574 / FGSC 10173) GN=SNOG_09898 PE=3 SV=1
MACE_comp35760_c0_seq1	0.237	25	0.413	25	0.882	2	0.734	0.586	0.450	SignalP-noTM		sp|Q99161|SEC62_YARLI Translocation protein SEC62 OS=Yarrowia lipolytica (strain CLIB 122 / E 150) GN=SEC62 PE=3 SV=2
Contig12471	0.343	18	0.483	18	0.821	4	0.661	0.579	0.450	SignalP-noTM		tr|B6HH04|B6HH04_PENCW Pc20g13670 protein OS=Penicillium chrysogenum (strain ATCC 28089 / DSM 1075 / Wisconsin 54-1255) GN=Pc20g13670 PE=4 SV=1
Contig8107	0.663	28	0.616	28	0.872	5	0.615	0.615	0.450	SignalP-noTM		sp|P39992|YEC3_YEAST Uncharacterized protein YEL023C OS=Saccharomyces cerevisiae (strain ATCC 204508 / S288c) GN=YEL023C PE=2 SV=1
Contig11466	0.246	14	0.358	14	0.606	3	0.530	0.451	0.450	SignalP-noTM
Contig5773	0.361	19	0.480	19	0.837	5	0.607	0.549	0.450	SignalP-noTM		sp|P40037|HMF1_YEAST Protein HMF1 OS=Saccharomyces cerevisiae (strain ATCC 204508 / S288c) GN=HMF1 PE=1 SV=1
Contig6955	0.107	18	0.262	11	0.841	5	0.663	0.478	0.450	SignalP-noTM		sp|Q4WJX0|CSN12_ASPFU Protein CSN12 homolog OS=Neosartorya fumigata (strain ATCC MYA-4609 / Af293 / CBS 101355 / FGSC A1100) GN=csn12 PE=3 SV=1
Contig10508	0.138	22	0.299	20	0.789	13	0.661	0.495	0.450	SignalP-noTM		sp|Q9USL7|RSM18_SCHPO 37S ribosomal protein rsm18, mitochondrial OS=Schizosaccharomyces pombe (strain 972 / ATCC 24843) GN=rsm18 PE=2 SV=1
Contig3750	0.210	24	0.395	24	0.887	6	0.747	0.585	0.450	SignalP-noTM		sp|P50325|CDA_AMYRO Chitin deacetylase OS=Amylomyces rouxii PE=1 SV=1
Contig3549	0.201	22	0.338	22	0.806	4	0.557	0.456	0.450	SignalP-noTM		sp|O14327|PAB2_SCHPO Polyadenylate-binding protein 2 OS=Schizosaccharomyces pombe (strain 972 / ATCC 24843) GN=pab2 PE=2 SV=1
Contig7989	0.663	19	0.774	19	0.961	11	0.913	0.849	0.450	SignalP-noTM		tr|G7Y168|G7Y168_ASPKW 3-hydroxyisobutyrate dehydrogenase OS=Aspergillus kawachii (strain NBRC 4308) GN=AKAW_11040 PE=4 SV=1
Contig5387	0.364	32	0.581	32	0.962	26	0.881	0.743	0.450	SignalP-noTM		gi|302308434|ref|NM_210710.2| Ashbya gossypii ATCC 10895 AFL194Wp (AGOS_AFL194W) mRNA, complete cds
comp12213_c0_seq1	0.319	32	0.434	32	0.833	19	0.548	0.495	0.450	SignalP-noTM		sp|Q75DG6|DCW1_ASHGO Mannan endo-1,6-alpha-mannosidase DCW1 OS=Ashbya gossypii (strain ATCC 10895 / CBS 109.51 / FGSC 9923 / NRRL Y-1056) GN=DCW1 PE=3 SV=1
MACE_comp120607_c0_seq1	0.394	19	0.559	19	0.879	17	0.780	0.648	0.500	SignalP-TM		tr|H6C5D0|H6C5D0_EXODN Phosphatidylserine decarboxylase OS=Exophiala dermatitidis (strain ATCC 34100 / CBS 525.76 / NIH/UT8656) GN=HMPREF1120_06978 PE=4 SV=1
Contig10608	0.486	21	0.541	21	0.744	7	0.595	0.570	0.450	SignalP-noTM		sp|P38279|RTC2_YEAST Protein RTC2 OS=Saccharomyces cerevisiae (strain ATCC 204508 / S288c) GN=RTC2 PE=1 SV=1
comp5754_c0_seq1	0.172	26	0.278	11	0.866	3	0.663	0.486	0.450	SignalP-noTM
Contig6058	0.491	22	0.633	22	0.965	2	0.810	0.729	0.450	SignalP-noTM		tr|Q4WWU2|Q4WWU2_ASPFU MYB DNA-binding domain protein OS=Neosartorya fumigata (strain ATCC MYA-4609 / Af293 / CBS 101355 / FGSC A1100) GN=AFUA_3G07070 PE=4 SV=2
MACE_comp96027_c0_seq1	0.472	26	0.457	26	0.873	1	0.490	0.475	0.450	SignalP-noTM
Contig9880	0.281	38	0.337	19	0.744	12	0.644	0.503	0.450	SignalP-noTM		sp|Q9P8I0|PUT2_EMENI Delta-1-pyrroline-5-carboxylate dehydrogenase, mitochondrial OS=Emericella nidulans (strain FGSC A4 / ATCC 38163 / CBS 112.46 / NRRL 194 / M139) GN=prnC PE=3 SV=2
comp4837_c1_seq1	0.229	28	0.364	28	0.930	4	0.638	0.512	0.450	SignalP-noTM
Contig6	0.251	25	0.369	25	0.781	8	0.541	0.462	0.450	SignalP-noTM
Contig13779	0.364	30	0.500	30	0.937	3	0.742	0.631	0.450	SignalP-noTM		sp|O74769|BHD1_SCHPO Folliculin-like protein bhd1 OS=Schizosaccharomyces pombe (strain 972 / ATCC 24843) GN=bhd1 PE=2 SV=1
comp208_c0_seq1	0.429	18	0.456	18	0.641	3	0.486	0.472	0.450	SignalP-noTM
Contig11687	0.145	18	0.335	18	0.896	14	0.795	0.583	0.450	SignalP-noTM		tr|G7XKJ8|G7XKJ8_ASPKW Similar to An08g01250 OS=Aspergillus kawachii (strain NBRC 4308) PE=4 SV=1
Contig1980	0.160	33	0.309	22	0.898	2	0.785	0.566	0.450	SignalP-noTM
Contig6474	0.326	19	0.435	19	0.791	2	0.613	0.506	0.500	SignalP-TM
MACE_comp52415_c0_seq1	0.466	19	0.593	19	0.900	1	0.776	0.666	0.500	SignalP-TM
Contig12898	0.118	20	0.267	12	0.737	8	0.639	0.468	0.450	SignalP-noTM		sp|P40317|SOK1_YEAST Protein SOK1 OS=Saccharomyces cerevisiae (strain ATCC 204508 / S288c) GN=SOK1 PE=1 SV=2
Contig11775	0.144	29	0.268	11	0.759	1	0.609	0.452	0.450	SignalP-noTM
Contig9436	0.168	12	0.366	12	0.834	2	0.772	0.585	0.450	SignalP-noTM		sp|P39714|BDH1_YEAST Diacetyl reductase [(R)-acetoin forming] OS=Saccharomyces cerevisiae (strain ATCC 204508 / S288c) GN=BDH1 PE=1 SV=2
Contig11184	0.231	23	0.371	23	0.738	13	0.597	0.493	0.450	SignalP-noTM		sp|Q8J0E9|CEFD1_ACRCH Isopenicillin N epimerase component 1 OS=Acremonium chrysogenum GN=cefD1 PE=3 SV=1
Contig13557	0.395	25	0.538	25	0.900	1	0.745	0.649	0.450	SignalP-noTM
Contig7932	0.200	21	0.346	19	0.764	13	0.616	0.492	0.450	SignalP-noTM		tr|E4ZPB7|E4ZPB7_LEPMJ Similar to chromosome 10 open reading frame 76 OS=Leptosphaeria maculans (strain JN3 / isolate v23.1.3 / race Av1-4-5-6-7-8) GN=LEMA_P040430.1 PE=4 SV=1
Contig12087	0.273	24	0.410	24	0.817	3	0.623	0.525	0.450	SignalP-noTM		tr|B2WGE6|B2WGE6_PYRTR Acetyltransferase OS=Pyrenophora tritici-repentis (strain Pt-1C-BFP) GN=PTRG_09002 PE=4 SV=1
Contig2385	0.459	24	0.633	24	0.969	4	0.876	0.764	0.450	SignalP-noTM
Contig13055	0.573	16	0.727	16	0.950	1	0.910	0.826	0.450	SignalP-noTM		tr|B2WN31|B2WN31_PYRTR Cytochrome P450 52A11 OS=Pyrenophora tritici-repentis (strain Pt-1C-BFP) GN=PTRG_11480 PE=3 SV=1
Contig8926	0.536	20	0.692	20	0.936	1	0.885	0.796	0.450	SignalP-noTM		tr|F9XNS9|F9XNS9_MYCGM Ca2+-modulated nonselective cation channel polycystin OS=Mycosphaerella graminicola (strain CBS 115943 / IPO323) GN=MYCGRDRAFT_88276 PE=4 SV=1
comp13673_c0_seq1	0.123	25	0.291	17	0.880	14	0.814	0.573	0.450	SignalP-noTM		sp|P38067|UGA2_YEAST Succinate-semialdehyde dehydrogenase [NADP(+)] OS=Saccharomyces cerevisiae (strain ATCC 204508 / S288c) GN=UGA2 PE=1 SV=2
MACE_comp52696_c0_seq1	0.244	18	0.419	18	0.824	9	0.722	0.540	0.500	SignalP-TM
Contig6650	0.144	35	0.314	30	0.903	12	0.739	0.544	0.450	SignalP-noTM		sp|Q9US38|YFZ3_SCHPO AB hydrolase superfamily protein C1039.03 OS=Schizosaccharomyces pombe (strain 972 / ATCC 24843) GN=SPAC1039.03 PE=2 SV=1
Contig2138	0.585	30	0.709	30	0.929	10	0.848	0.784	0.450	SignalP-noTM		tr|B6QJI3|B6QJI3_PENMQ Oxidoreductase ucpA, putative OS=Penicillium marneffei (strain ATCC 18224 / CBS 334.59 / QM 7333) GN=PMAA_100450 PE=4 SV=1
Contig7514	0.339	26	0.554	26	0.961	10	0.907	0.745	0.450	SignalP-noTM
Contig7285	0.141	21	0.269	11	0.746	7	0.703	0.503	0.450	SignalP-noTM
Contig10101	0.171	20	0.321	20	0.797	3	0.574	0.458	0.450	SignalP-noTM		tr|E5A3W7|E5A3W7_LEPMJ Similar to Integral membrane protease of the rhomboid family involved in different forms of regulated intramembrane proteolysis (ISS) OS=Leptosphaeria maculans (strain JN3 / isolate v23.1.3 / race Av1-4-5-6-7-8) GN=LEMA_P097210.1 PE=4 SV=1
Contig13266	0.538	27	0.494	27	0.759	1	0.482	0.487	0.450	SignalP-noTM		tr|E5A540|E5A540_LEPMJ Similar to GAF domain nucleotide-binding protein OS=Leptosphaeria maculans (strain JN3 / isolate v23.1.3 / race Av1-4-5-6-7-8) GN=LEMA_P079770.1 PE=4 SV=1										0.574369	0.541866	3.19874
Contig5821	0.194	26	0.347	26	0.820	3	0.645	0.508	0.450	SignalP-noTM		sp|Q9P6Q1|YKC9_SCHPO UPF0001 protein C644.09 OS=Schizosaccharomyces pombe (strain 972 / ATCC 24843) GN=SPAC644.09 PE=2 SV=1
Contig10227	0.485	20	0.666	20	0.975	1	0.906	0.795	0.450	SignalP-noTM		sp|Q5AI90|SIR5_CANAL NAD-dependent protein deacylase OS=Candida albicans (strain SC5314 / ATCC MYA-2876) GN=CaO19.10480 PE=3 SV=1
Contig9500	0.528	22	0.617	22	0.909	12	0.721	0.673	0.450	SignalP-noTM		sp|P38093|FLBA_EMENI Developmental regulator flbA OS=Emericella nidulans (strain FGSC A4 / ATCC 38163 / CBS 112.46 / NRRL 194 / M139) GN=flbA PE=2 SV=1
Contig13230	0.209	21	0.343	21	0.671	16	0.552	0.456	0.450	SignalP-noTM		tr|G3JP57|G3JP57_CORMM Phospholipase A2 OS=Cordyceps militaris (strain CM01) GN=CCM_07919 PE=4 SV=1
Contig7754	0.150	22	0.310	22	0.855	1	0.632	0.484	0.450	SignalP-noTM
Contig6827	0.361	23	0.494	23	0.860	4	0.676	0.593	0.450	SignalP-noTM		sp|Q0UI56|NBP35_PHANO Cytosolic Fe-S cluster assembly factor NBP35 OS=Phaeosphaeria nodorum (strain SN15 / ATCC MYA-4574 / FGSC 10173) GN=NBP35 PE=3 SV=3
comp3622_c0_seq1	0.424	25	0.554	25	0.896	18	0.716	0.642	0.450	SignalP-noTM
comp5016_c0_seq1	0.436	27	0.447	27	0.716	5	0.471	0.460	0.450	SignalP-noTM
comp5016_c0_seq2	0.436	27	0.447	27	0.716	5	0.471	0.460	0.450	SignalP-noTM
Contig5571	0.551	17	0.598	17	0.736	15	0.622	0.611	0.450	SignalP-noTM		sp|O94449|RFC4_SCHPO Replication factor C subunit 4 OS=Schizosaccharomyces pombe (strain 972 / ATCC 24843) GN=rfc4 PE=1 SV=1
MACE_comp42769_c0_seq1	0.299	22	0.507	22	0.979	10	0.853	0.694	0.450	SignalP-noTM
Contig1029	0.335	24	0.488	24	0.835	5	0.714	0.610	0.450	SignalP-noTM
Contig5314	0.392	21	0.478	21	0.768	16	0.579	0.532	0.450	SignalP-noTM		sp|P33202|UFD4_YEAST Ubiquitin fusion degradation protein 4 OS=Saccharomyces cerevisiae (strain ATCC 204508 / S288c) GN=UFD4 PE=1 SV=1
comp208_c0_seq2	0.429	18	0.456	18	0.641	3	0.486	0.472	0.450	SignalP-noTM
Contig1877	0.373	28	0.441	28	0.690	24	0.521	0.484	0.450	SignalP-noTM
Contig7336	0.300	20	0.511	20	0.941	19	0.868	0.704	0.450	SignalP-noTM		sp|Q9UST8|RNH1_SCHPO Ribonuclease H OS=Schizosaccharomyces pombe (strain 972 / ATCC 24843) GN=rnh1 PE=1 SV=1
MACE_comp10541_c0_seq1	0.645	17	0.776	17	0.952	8	0.936	0.840	0.500	SignalP-TM
Contig1875	0.378	18	0.523	18	0.818	1	0.695	0.616	0.450	SignalP-noTM		tr|F7W722|F7W722_SORMK WGS project CABT00000000 data, contig 2.37 OS=Sordaria macrospora (strain ATCC MYA-333 / DSM 997 / K(L3346) / K-hell) GN=SMAC_12771 PE=4 SV=1
Contig10620	0.542	19	0.715	19	0.982	9	0.939	0.836	0.450	SignalP-noTM		gi|403175814|ref|XM_003334522.2| Puccinia graminis f. sp. tritici CRL 75-36-700-3 atypical/ABC1/ABC1-B protein kinase (PGTG_15999), mRNA
Contig12315	0.284	35	0.409	35	0.741	26	0.576	0.499	0.450	SignalP-noTM		tr|E4ZTK8|E4ZTK8_LEPMJ Similar to raffinose synthase protein Sip1 OS=Leptosphaeria maculans (strain JN3 / isolate v23.1.3 / race Av1-4-5-6-7-8) GN=LEMA_P118670.1 PE=4 SV=1
Contig7522	0.255	19	0.419	19	0.821	6	0.674	0.557	0.450	SignalP-noTM		tr|K2RFG6|K2RFG6_MACPH UDP-galactose transporter OS=Macrophomina phaseolina (strain MS6) PE=4 SV=1
MACE_comp95090_c0_seq1	0.299	22	0.539	22	0.993	16	0.971	0.772	0.450	SignalP-noTM
Contig12369	0.366	22	0.488	18	0.856	4	0.662	0.582	0.450	SignalP-noTM		tr|F2TBV5|F2TBV5_AJEDA Nuclear pore complex protein An-Nup120 OS=Ajellomyces dermatitidis (strain ATCC 18188 / CBS 674.68) GN=BDDG_03659 PE=4 SV=1
Contig661	0.466	19	0.627	19	0.976	9	0.823	0.733	0.450	SignalP-noTM		sp|Q9US36|KLF1_SCHPO Zinc finger protein klf1 OS=Schizosaccharomyces pombe (strain 972 / ATCC 24843) GN=klf1 PE=2 SV=1
Contig767	0.567	29	0.637	29	0.947	1	0.760	0.704	0.450	SignalP-noTM
MACE_comp119378_c0_seq1	0.363	20	0.568	20	0.968	19	0.896	0.745	0.450	SignalP-noTM
Contig8606	0.125	26	0.259	14	0.744	3	0.615	0.451	0.450	SignalP-noTM		tr|D4D807|D4D807_TRIVH Antigenic thaumatin domain protein, putative OS=Trichophyton verrucosum (strain HKI 0517) GN=TRV_03242 PE=4 SV=1
Contig1026	0.148	20	0.290	12	0.895	3	0.690	0.506	0.450	SignalP-noTM
Contig4555	0.126	21	0.302	21	0.874	3	0.714	0.525	0.450	SignalP-noTM		tr|B2W941|B2W941_PYRTR Signal transduction histidine kinase OS=Pyrenophora tritici-repentis (strain Pt-1C-BFP) GN=PTRG_06499 PE=4 SV=1
Contig10243	0.658	19	0.574	19	0.685	17	0.485	0.526	0.450	SignalP-noTM		tr|G3JBX9|G3JBX9_CORMM Zinc finger domain-containing protein, MYND-type OS=Cordyceps militaris (strain CM01) GN=CCM_01966 PE=4 SV=1
MACE_comp43580_c0_seq1	0.283	25	0.460	25	0.853	4	0.746	0.614	0.450	SignalP-noTM
Contig11860	0.154	32	0.329	25	0.855	4	0.703	0.531	0.450	SignalP-noTM
Contig6908	0.499	26	0.595	26	0.908	13	0.723	0.664	0.450	SignalP-noTM		sp|P52958|CTF1A_FUSSO Cutinase transcription factor 1 alpha OS=Fusarium solani subsp. pisi GN=CTF1-ALPHA PE=2 SV=1
comp8012_c0_seq1	0.181	18	0.369	18	0.879	6	0.726	0.562	0.450	SignalP-noTM		sp|O94418|MUG87_SCHPO Meiotically up-regulated gene 87 protein OS=Schizosaccharomyces pombe (strain 972 / ATCC 24843) GN=mug87 PE=1 SV=1
Contig5139	0.189	20	0.382	18	0.861	1	0.787	0.601	0.450	SignalP-noTM		tr|E5A168|E5A168_LEPMJ Similar to Auxin Efflux Carrier superfamily OS=Leptosphaeria maculans (strain JN3 / isolate v23.1.3 / race Av1-4-5-6-7-8) GN=LEMA_P106550.1 PE=4 SV=1
Contig12914	0.240	16	0.435	16	0.818	9	0.779	0.621	0.450	SignalP-noTM		sp|Q9USR6|NAT9_SCHPO N-acetyltransferase 9-like protein OS=Schizosaccharomyces pombe (strain 972 / ATCC 24843) GN=SPBC577.03c PE=2 SV=1
Contig838	0.395	32	0.537	32	0.893	24	0.745	0.649	0.450	SignalP-noTM
MACE_comp124930_c0_seq1	0.218	44	0.357	20	0.862	17	0.653	0.517	0.450	SignalP-noTM
Contig13427	0.245	21	0.446	21	0.935	9	0.812	0.644	0.450	SignalP-noTM
Contig9860	0.142	29	0.277	12	0.841	1	0.636	0.471	0.450	SignalP-noTM		tr|B2VSH8|B2VSH8_PYRTR TRAF-type zinc finger protein OS=Pyrenophora tritici-repentis (strain Pt-1C-BFP) GN=PTRG_00682 PE=4 SV=1
Contig2032	0.271	17	0.403	17	0.777	15	0.580	0.499	0.450	SignalP-noTM		tr|B6H3H0|B6H3H0_PENCW Pc13g06370 protein OS=Penicillium chrysogenum (strain ATCC 28089 / DSM 1075 / Wisconsin 54-1255) GN=Pc13g06370 PE=4 SV=1
Contig4619	0.138	27	0.262	11	0.758	3	0.614	0.452	0.450	SignalP-noTM
comp175225_c0_seq1	0.394	22	0.593	22	0.961	15	0.892	0.754	0.450	SignalP-noTM
Contig3608	0.259	22	0.439	22	0.927	2	0.736	0.599	0.450	SignalP-noTM		sp|P06245|KAPB_YEAST cAMP-dependent protein kinase type 2 OS=Saccharomyces cerevisiae (strain ATCC 204508 / S288c) GN=TPK2 PE=1 SV=2
comp4508_c0_seq1	0.344	21	0.466	21	0.823	8	0.624	0.551	0.450	SignalP-noTM		sp|Q8TG11|CSK2C_NEUCR Casein kinase II subunit beta-2 OS=Neurospora crassa (strain ATCC 24698 / 74-OR23-1A / CBS 708.71 / DSM 1257 / FGSC 987) GN=ckb-2 PE=2 SV=1
comp8788_c0_seq1	0.113	24	0.275	11	0.800	1	0.686	0.497	0.450	SignalP-noTM		sp|O74883|RPC5_SCHPO DNA-directed RNA polymerase III subunit rpc5 OS=Schizosaccharomyces pombe (strain 972 / ATCC 24843) GN=rpc37 PE=2 SV=1										comp8788_c0_seq1__or__comp8788_c0_seq2__or__comp8788_c0_seq4	0.400406	4.77978	2.38342
comp8934_c0_seq2	0.294	28	0.490	28	0.934	18	0.790	0.652	0.450	SignalP-noTM		sp|P34208|CHK1_SCHPO Serine/threonine-protein kinase chk1 OS=Schizosaccharomyces pombe (strain 972 / ATCC 24843) GN=chk1 PE=1 SV=2										comp8788_c0_seq1__or__comp8788_c0_seq2__or__comp8788_c0_seq4	0.400406	4.77978	2.38342
Contig7335	0.300	20	0.511	20	0.941	19	0.868	0.704	0.450	SignalP-noTM		sp|Q9UST8|RNH1_SCHPO Ribonuclease H OS=Schizosaccharomyces pombe (strain 972 / ATCC 24843) GN=rnh1 PE=1 SV=1
Contig4369	0.244	25	0.356	25	0.856	2	0.546	0.458	0.450	SignalP-noTM		sp|Q92407|HXKG_ASPNG Glucokinase OS=Aspergillus niger GN=glkA PE=1 SV=1
comp19783_c0_seq1	0.174	20	0.389	17	0.979	5	0.861	0.644	0.450	SignalP-noTM
Contig11622	0.141	16	0.330	16	0.849	3	0.781	0.574	0.450	SignalP-noTM		gi|403166807|ref|XM_003326623.2| Puccinia graminis f. sp. tritici CRL 75-36-700-3 3-hydroxy-3-methylglutaryl-CoA reductase (PGTG_07649), mRNA
Contig958	0.106	19	0.288	11	0.893	1	0.669	0.494	0.450	SignalP-noTM		tr|B6HAT4|B6HAT4_PENCW Pc16g13940 protein OS=Penicillium chrysogenum (strain ATCC 28089 / DSM 1075 / Wisconsin 54-1255) GN=Pc16g13940 PE=4 SV=1
Contig2400	0.393	22	0.567	22	0.934	4	0.815	0.701	0.450	SignalP-noTM
Contig4128	0.294	18	0.439	18	0.814	2	0.614	0.533	0.450	SignalP-noTM
Contig10069	0.142	21	0.270	12	0.762	5	0.647	0.474	0.450	SignalP-noTM		tr|Q5BFG9|Q5BFG9_EMENI Alpha-rhamnosidase (Eurofung) OS=Emericella nidulans (strain FGSC A4 / ATCC 38163 / CBS 112.46 / NRRL 194 / M139) GN=AN0711.2 PE=4 SV=1
Contig1730	0.262	18	0.489	18	0.976	14	0.923	0.724	0.450	SignalP-noTM
comp521309_c0_seq1	0.138	23	0.276	12	0.789	2	0.632	0.468	0.450	SignalP-noTM
Contig1392	0.134	32	0.304	14	0.823	4	0.723	0.530	0.450	SignalP-noTM		gi|403162825|ref|XM_003322944.2| Puccinia graminis f. sp. tritici CRL 75-36-700-3 asparaginyl-tRNA synthetase (PGTG_04529), mRNA
Contig998	0.147	25	0.346	25	0.960	13	0.819	0.601	0.450	SignalP-noTM
Contig11534	0.261	24	0.373	24	0.804	1	0.547	0.467	0.450	SignalP-noTM		tr|Q2UE21|Q2UE21_ASPOR Coenzyme F420-dependent N5 OS=Aspergillus oryzae (strain ATCC 42149 / RIB 40) GN=AO090026000791 PE=4 SV=1
Contig13019	0.163	27	0.342	27	0.833	19	0.729	0.551	0.450	SignalP-noTM
comp368895_c0_seq1	0.292	23	0.419	23	0.789	1	0.603	0.518	0.450	SignalP-noTM
Contig4453	0.439	19	0.474	19	0.719	1	0.466	0.470	0.450	SignalP-noTM
Contig836	0.390	30	0.465	30	0.903	2	0.601	0.539	0.450	SignalP-noTM		sp|Q02908|ELP3_YEAST Elongator complex protein 3 OS=Saccharomyces cerevisiae (strain ATCC 204508 / S288c) GN=ELP3 PE=1 SV=1
Contig10421	0.447	21	0.484	21	0.688	8	0.512	0.499	0.450	SignalP-noTM		sp|B2AAJ5|3HAO_PODAN 3-hydroxyanthranilate 3,4-dioxygenase OS=Podospora anserina (strain S / ATCC MYA-4624 / DSM 980 / FGSC 10383) GN=BNA1 PE=3 SV=1
Contig1947	0.576	22	0.684	22	0.920	6	0.812	0.753	0.450	SignalP-noTM
comp2014_c0_seq1	0.282	17	0.419	17	0.713	3	0.633	0.505	0.500	SignalP-TM		sp|O00061|CP67_UROFA Cytochrome P450 67 (Fragment) OS=Uromyces fabae GN=CYP67 PE=2 SV=1
Contig9870	0.429	19	0.585	19	0.904	6	0.788	0.695	0.450	SignalP-noTM		sp|O13612|NEP2_SCHPO NEDD8-specific protease 2 OS=Schizosaccharomyces pombe (strain 972 / ATCC 24843) GN=nep2 PE=1 SV=1
Contig11292	0.229	22	0.360	22	0.798	1	0.554	0.464	0.450	SignalP-noTM		tr|B6GVY1|B6GVY1_PENCW Pc06g00360 protein OS=Penicillium chrysogenum (strain ATCC 28089 / DSM 1075 / Wisconsin 54-1255) GN=Pc06g00360 PE=4 SV=1
Contig9886	0.427	18	0.517	18	0.746	15	0.594	0.559	0.450	SignalP-noTM		tr|K2RTA8|K2RTA8_MACPH Sugar transporter conserved site OS=Macrophomina phaseolina (strain MS6) PE=4 SV=1
Contig6498	0.305	34	0.380	34	0.920	6	0.571	0.483	0.450	SignalP-noTM		tr|B2WLH0|B2WLH0_PYRTR Protein phosphatase regulator OS=Pyrenophora tritici-repentis (strain Pt-1C-BFP) GN=PTRG_10830 PE=4 SV=1
comp80445_c0_seq1	0.176	19	0.353	19	0.858	1	0.676	0.528	0.450	SignalP-noTM		sp|Q12172|YRR1_YEAST Zinc finger transcription factor YRR1 OS=Saccharomyces cerevisiae (strain ATCC 204508 / S288c) GN=YRR1 PE=1 SV=1
Contig8432	0.576	25	0.570	25	0.797	16	0.573	0.571	0.450	SignalP-noTM		sp|P08657|LAC9_KLULA Lactose regulatory protein LAC9 OS=Kluyveromyces lactis (strain ATCC 8585 / CBS 2359 / DSM 70799 / NBRC 1267 / NRRL Y-1140 / WM37) GN=LAC9 PE=1 SV=1
Contig8761	0.892	18	0.914	18	0.970	1	0.927	0.921	0.450	SignalP-noTM		sp|P08092|RAN1_SCHPO Negative regulator of sexual conjugation and meiosis OS=Schizosaccharomyces pombe (strain 972 / ATCC 24843) GN=ran1 PE=1 SV=2
Contig10404	0.177	27	0.337	27	0.813	7	0.659	0.511	0.450	SignalP-noTM		tr|E5ADW6|E5ADW6_LEPMJ Similar to Dor1-like family protein OS=Leptosphaeria maculans (strain JN3 / isolate v23.1.3 / race Av1-4-5-6-7-8) GN=LEMA_P001920.1 PE=4 SV=1
Contig7535	0.170	26	0.318	26	0.853	1	0.622	0.482	0.450	SignalP-noTM		sp|Q9P7Q7|MAK1_SCHPO Peroxide stress-activated histidine kinase mak1 OS=Schizosaccharomyces pombe (strain 972 / ATCC 24843) GN=mak1 PE=2 SV=1
Contig2393	0.496	29	0.536	29	0.835	3	0.612	0.577	0.450	SignalP-noTM
Contig11657	0.154	22	0.285	11	0.865	1	0.618	0.465	0.450	SignalP-noTM		sp|O00107|PHYA_THIHE 3-phytase A OS=Thielavia heterothallica GN=PHYA PE=1 SV=1
comp5817_c1_seq2	0.442	21	0.630	21	0.968	11	0.897	0.774	0.450	SignalP-noTM		sp|P36126|SPO14_YEAST Phospholipase D1 OS=Saccharomyces cerevisiae (strain ATCC 204508 / S288c) GN=SPO14 PE=1 SV=3
Contig6980	0.837	24	0.864	24	0.955	8	0.893	0.880	0.450	SignalP-noTM		sp|P13006|GOX_ASPNG Glucose oxidase OS=Aspergillus niger GN=gox PE=1 SV=1
Contig1250	0.157	22	0.348	22	0.841	19	0.762	0.514	0.500	SignalP-TM
Contig8169	0.214	19	0.394	19	0.914	4	0.705	0.562	0.450	SignalP-noTM		tr|J4KR60|J4KR60_BEAB2 Tat pathway signal sequence OS=Beauveria bassiana (strain ARSEF 2860) PE=4 SV=1
Contig623	0.427	22	0.567	22	0.871	1	0.747	0.664	0.450	SignalP-noTM		sp|O13685|UBC13_SCHPO Ubiquitin-conjugating enzyme E2 13 OS=Schizosaccharomyces pombe (strain 972 / ATCC 24843) GN=ubc13 PE=1 SV=1
Contig2074	0.216	22	0.352	22	0.707	5	0.572	0.471	0.450	SignalP-noTM		sp|Q0V254|DML1_PHANO Protein DML1 OS=Phaeosphaeria nodorum (strain SN15 / ATCC MYA-4574 / FGSC 10173) GN=DML1 PE=3 SV=2
comp46264_c0_seq1	0.340	34	0.479	34	0.850	27	0.656	0.575	0.450	SignalP-noTM
Contig8086	0.134	17	0.295	17	0.768	1	0.602	0.461	0.450	SignalP-noTM		tr|E4ZKC1|E4ZKC1_LEPMJ Similar to DUF567 domain protein OS=Leptosphaeria maculans (strain JN3 / isolate v23.1.3 / race Av1-4-5-6-7-8) GN=LEMA_P072240.1 PE=4 SV=1
Contig1404	0.164	23	0.342	23	0.832	20	0.712	0.542	0.450	SignalP-noTM		tr|K2RZ89|K2RZ89_MACPH Nitrilase/cyanide hydratase and apolipoprotein N-acyltransferase OS=Macrophomina phaseolina (strain MS6) PE=4 SV=1
Contig149	0.360	22	0.436	22	0.800	13	0.529	0.486	0.450	SignalP-noTM		tr|E5A4Q9|E5A4Q9_LEPMJ Similar to DNA binding regulatory protein AmdX OS=Leptosphaeria maculans (strain JN3 / isolate v23.1.3 / race Av1-4-5-6-7-8) GN=LEMA_P078460.1 PE=4 SV=1
Contig1305	0.106	22	0.278	11	0.882	2	0.635	0.470	0.450	SignalP-noTM
comp2839_c1_seq1	0.345	23	0.543	23	0.930	16	0.853	0.710	0.450	SignalP-noTM
comp197688_c0_seq1	0.539	39	0.529	39	0.781	35	0.413	0.466	0.450	SignalP-noTM
Contig1387	0.651	21	0.672	21	0.776	1	0.686	0.680	0.450	SignalP-noTM		tr|G2XTS3|G2XTS3_BOTF4 Similar to transcription factor Cys6 OS=Botryotinia fuckeliana (strain T4) GN=BofuT4_P061030.1 PE=4 SV=1
Contig7513	0.378	22	0.571	22	0.945	5	0.861	0.727	0.450	SignalP-noTM		tr|G2YYK2|G2YYK2_BOTF4 Similar to cytochrome P450 monooxygenase OS=Botryotinia fuckeliana (strain T4) GN=BofuT4_P145080.1 PE=3 SV=1
comp8046_c1_seq1	0.713	47	0.718	47	0.946	43	0.430	0.562	0.450	SignalP-noTM		tr|E5A8V5|E5A8V5_LEPMJ Similar to Mn2+ homeostasis protein Per1 OS=Leptosphaeria maculans (strain JN3 / isolate v23.1.3 / race Av1-4-5-6-7-8) GN=LEMA_P076390.1 PE=4 SV=1
Contig9077	0.289	24	0.474	24	0.850	5	0.771	0.634	0.450	SignalP-noTM		tr|B2WBG4|B2WBG4_PYRTR RPEL repeat protein OS=Pyrenophora tritici-repentis (strain Pt-1C-BFP) GN=PTRG_06977 PE=4 SV=1
Contig9350	0.116	29	0.270	11	0.805	6	0.674	0.488	0.450	SignalP-noTM		sp|P0CB51|CHI1_COCPS Endochitinase 1 OS=Coccidioides posadasii (strain RMSCC 757 / Silveira) GN=CTS1 PE=1 SV=1
Contig11504	0.264	25	0.410	25	0.832	2	0.653	0.541	0.450	SignalP-noTM		tr|E5AFL3|E5AFL3_LEPMJ Similar to tubulin-specific chaperone Rbl2 OS=Leptosphaeria maculans (strain JN3 / isolate v23.1.3 / race Av1-4-5-6-7-8) GN=LEMA_P007890.1 PE=4 SV=1
Contig9479	0.376	33	0.489	33	0.800	19	0.641	0.571	0.450	SignalP-noTM		sp|O42893|TREA_SCHPO Neutral trehalase OS=Schizosaccharomyces pombe (strain 972 / ATCC 24843) GN=ntp1 PE=1 SV=1
comp66109_c0_seq1	0.672	19	0.776	19	0.939	9	0.897	0.824	0.500	SignalP-TM
comp17167_c0_seq1	0.221	22	0.360	22	0.771	19	0.587	0.483	0.450	SignalP-noTM		sp|Q6BJW6|INV_DEBHA Invertase OS=Debaryomyces hansenii (strain ATCC 36239 / CBS 767 / JCM 1990 / NBRC 0083 / IGC 2968) GN=INV PE=3 SV=2
Contig6601	0.216	47	0.405	22	0.910	2	0.793	0.614	0.450	SignalP-noTM		tr|K1XMS6|K1XMS6_MARBU FtsJ-like methyltransferase OS=Marssonina brunnea f. sp. multigermtubi (strain MB_m1) PE=4 SV=1
comp342549_c0_seq1	0.111	31	0.282	12	0.852	3	0.795	0.559	0.450	SignalP-noTM
Contig622	0.616	19	0.507	19	0.505	12	0.422	0.461	0.450	SignalP-noTM		sp|Q92259|SREP_PENCH GATA factor SREP OS=Penicillium chrysogenum GN=SREP PE=4 SV=1
Contig7909	0.173	28	0.328	28	0.769	22	0.604	0.477	0.450	SignalP-noTM		sp|Q8X0X0|GSH1_NEUCR Glutamate--cysteine ligase OS=Neurospora crassa (strain ATCC 24698 / 74-OR23-1A / CBS 708.71 / DSM 1257 / FGSC 987) GN=gcs-1 PE=3 SV=1
Contig5852	0.328	18	0.457	18	0.802	3	0.603	0.536	0.450	SignalP-noTM		sp|Q9URW9|YLX7_SCHPO Putative aldehyde dehydrogenase-like protein C922.07c OS=Schizosaccharomyces pombe (strain 972 / ATCC 24843) GN=SPAC922.07c PE=2 SV=1
comp1832_c0_seq1	0.586	36	0.543	36	0.829	29	0.510	0.525	0.450	SignalP-noTM		sp|Q0UAL6|SLX1_PHANO Structure-specific endonuclease subunit SLX1 OS=Phaeosphaeria nodorum (strain SN15 / ATCC MYA-4574 / FGSC 10173) GN=SLX1 PE=3 SV=3
comp7675_c0_seq1	0.275	32	0.378	32	0.702	1	0.522	0.455	0.450	SignalP-noTM
Contig9135	0.148	32	0.275	12	0.815	1	0.617	0.460	0.450	SignalP-noTM		sp|Q8NKB6|OPSB_ASPOR Probable aspartic-type endopeptidase opsB OS=Aspergillus oryzae (strain ATCC 42149 / RIB 40) GN=opsB PE=2 SV=1
Contig9336	0.223	18	0.400	18	0.837	1	0.682	0.552	0.450	SignalP-noTM		sp|P36421|SYYC_YEAST Tyrosine--tRNA ligase, cytoplasmic OS=Saccharomyces cerevisiae (strain ATCC 204508 / S288c) GN=TYS1 PE=1 SV=3
Contig4741	0.278	26	0.403	20	0.712	4	0.604	0.511	0.450	SignalP-noTM
Contig7334	0.403	18	0.563	18	0.866	8	0.791	0.686	0.450	SignalP-noTM		sp|P53123|MRM2_YEAST Ribosomal RNA methyltransferase MRM2, mitochondrial OS=Saccharomyces cerevisiae (strain ATCC 204508 / S288c) GN=MRM2 PE=1 SV=1
Contig10645	0.467	28	0.496	28	0.738	9	0.530	0.514	0.450	SignalP-noTM		sp|Q01317|NUC2_NEUCR Ankyrin repeat protein nuc-2 OS=Neurospora crassa (strain ATCC 24698 / 74-OR23-1A / CBS 708.71 / DSM 1257 / FGSC 987) GN=nuc-2 PE=4 SV=2
Contig4796	0.209	23	0.347	23	0.777	7	0.575	0.470	0.450	SignalP-noTM		sp|P47131|YJ55_YEAST UPF0136 membrane protein YJR085C OS=Saccharomyces cerevisiae (strain ATCC 204508 / S288c) GN=YJR085C PE=1 SV=1
Contig10882	0.207	20	0.430	20	0.945	10	0.884	0.675	0.450	SignalP-noTM		sp|A1CTI3|EXGD_ASPCL Probable glucan 1,3-beta-glucosidase D OS=Aspergillus clavatus (strain ATCC 1007 / CBS 513.65 / DSM 816 / NCTC 3887 / NRRL 1) GN=exgD PE=3 SV=1
MACE_comp6349_c0_seq1	0.373	44	0.460	20	0.894	2	0.672	0.574	0.450	SignalP-noTM		gi|410507665|emb|HE866973.1| Saccharomyces bayanus gal4 gene for positive regulator of galactose inducible genes, type strain CBS 380T
Contig8859	0.296	28	0.404	28	0.858	1	0.593	0.506	0.450	SignalP-noTM
Contig5194	0.642	19	0.686	19	0.889	3	0.699	0.693	0.450	SignalP-noTM		sp|Q09893|YAI5_SCHPO Uncharacterized protein C24B11.05 OS=Schizosaccharomyces pombe (strain 972 / ATCC 24843) GN=SPAC24B11.05 PE=2 SV=1
MACE_comp124066_c0_seq1	0.294	16	0.525	16	0.982	5	0.934	0.746	0.450	SignalP-noTM		sp|Q4WLN7|ATM1_ASPFU Iron-sulfur clusters transporter atm1, mitochondrial OS=Neosartorya fumigata (strain ATCC MYA-4609 / Af293 / CBS 101355 / FGSC A1100) GN=atm1 PE=3 SV=1
Contig8931	0.432	37	0.597	37	0.912	26	0.712	0.659	0.450	SignalP-noTM		tr|B2A907|B2A907_PODAN Predicted CDS Pa_1_8030 OS=Podospora anserina (strain S / ATCC MYA-4624 / DSM 980 / FGSC 10383) PE=4 SV=1
Contig11730	0.205	18	0.372	18	0.732	1	0.656	0.526	0.450	SignalP-noTM
Contig9367	0.377	19	0.457	19	0.677	13	0.539	0.502	0.450	SignalP-noTM		sp|Q7Z9I2|YCP9_SCHPO Uncharacterized oxidoreductase C663.09c OS=Schizosaccharomyces pombe (strain 972 / ATCC 24843) GN=SPCC663.09c PE=2 SV=1
Contig3145	0.291	22	0.427	22	0.801	18	0.626	0.534	0.450	SignalP-noTM		sp|Q5AL29|REXO3_CANAL RNA exonuclease 3 OS=Candida albicans (strain SC5314 / ATCC MYA-2876) GN=REX3 PE=3 SV=1
Contig8208	0.187	21	0.375	21	0.891	5	0.751	0.578	0.450	SignalP-noTM
Contig6262	0.399	20	0.458	20	0.709	2	0.507	0.485	0.450	SignalP-noTM
Contig5801	0.321	31	0.396	23	0.806	2	0.657	0.537	0.450	SignalP-noTM		tr|B0XN31|B0XN31_ASPFC BZIP transcription factor, putative OS=Neosartorya fumigata (strain CEA10 / CBS 144.89 / FGSC A1163) GN=AFUB_014400 PE=4 SV=1
comp7092_c0_seq1	0.472	37	0.550	37	0.877	30	0.595	0.574	0.450	SignalP-noTM		tr|B2W204|B2W204_PYRTR Beta-lactamase family protein OS=Pyrenophora tritici-repentis (strain Pt-1C-BFP) GN=PTRG_03452 PE=4 SV=1
comp9098_c0_seq1	0.187	18	0.331	18	0.831	5	0.581	0.466	0.450	SignalP-noTM
Contig11822	0.196	29	0.368	29	0.904	6	0.722	0.559	0.450	SignalP-noTM
comp35402_c0_seq1	0.406	30	0.434	30	0.698	3	0.505	0.472	0.450	SignalP-noTM
comp36039_c0_seq1	0.503	19	0.534	19	0.733	12	0.565	0.546	0.500	SignalP-TM
Contig10338	0.276	26	0.388	26	0.814	2	0.572	0.487	0.450	SignalP-noTM
Contig2325	0.253	23	0.405	23	0.778	5	0.648	0.536	0.450	SignalP-noTM
Contig12261	0.317	22	0.419	22	0.694	9	0.547	0.488	0.450	SignalP-noTM		sp|D7UQ40|SOL5_ALTSO Bifunctional solanapyrone synthase OS=Alternaria solani GN=sol5 PE=1 SV=1
Contig2758	0.489	18	0.471	18	0.674	17	0.447	0.458	0.450	SignalP-noTM
Contig9562	0.653	24	0.623	24	0.761	8	0.593	0.607	0.450	SignalP-noTM		sp|O60130|YH7G_SCHPO Putative transcriptional regulatory protein C16G5.16 OS=Schizosaccharomyces pombe (strain 972 / ATCC 24843) GN=SPBC16G5.16 PE=1 SV=1
Contig4232	0.272	25	0.409	25	0.776	4	0.613	0.519	0.450	SignalP-noTM		tr|E4ZPM0|E4ZPM0_LEPMJ Similar to integral membrane protein OS=Leptosphaeria maculans (strain JN3 / isolate v23.1.3 / race Av1-4-5-6-7-8) GN=LEMA_P043060.1 PE=4 SV=1
comp31153_c0_seq1	0.419	24	0.621	24	0.974	4	0.921	0.783	0.450	SignalP-noTM
Contig709	0.591	21	0.730	21	0.980	11	0.895	0.819	0.450	SignalP-noTM
Contig2072	0.147	17	0.310	17	0.827	6	0.711	0.527	0.450	SignalP-noTM
Contig5956	0.176	27	0.280	12	0.798	6	0.732	0.524	0.450	SignalP-noTM		sp|Q01284|2NPD_NEUCR Nitronate monooxygenase OS=Neurospora crassa (strain ATCC 24698 / 74-OR23-1A / CBS 708.71 / DSM 1257 / FGSC 987) GN=ncd-2 PE=1 SV=1
Contig7348	0.243	34	0.287	12	0.859	1	0.685	0.502	0.450	SignalP-noTM		sp|P41003|SMC2_SCHPO Structural maintenance of chromosomes protein 2 OS=Schizosaccharomyces pombe (strain 972 / ATCC 24843) GN=cut14 PE=1 SV=2
comp168793_c0_seq1	0.163	18	0.351	18	0.917	4	0.708	0.544	0.450	SignalP-noTM
Contig996	0.159	25	0.318	17	0.799	12	0.702	0.526	0.450	SignalP-noTM		tr|E4ZI71|E4ZI71_LEPMJ Similar to short chain dehydrogenase/reductase OS=Leptosphaeria maculans (strain JN3 / isolate v23.1.3 / race Av1-4-5-6-7-8) GN=LEMA_P057660.1 PE=3 SV=1
Contig8566	0.550	19	0.728	19	0.989	9	0.961	0.854	0.450	SignalP-noTM		sp|Q04471|YM04_YEAST Uncharacterized protein YMR114C OS=Saccharomyces cerevisiae (strain ATCC 204508 / S288c) GN=YMR114C PE=1 SV=1
comp121_c1_seq1	0.324	21	0.504	21	0.912	8	0.777	0.651	0.450	SignalP-noTM		tr|H6BY89|H6BY89_EXODN Oxidoreductase, zinc-binding dehydrogenase OS=Exophiala dermatitidis (strain ATCC 34100 / CBS 525.76 / NIH/UT8656) GN=HMPREF1120_04732 PE=4 SV=1
comp50775_c0_seq1	0.829	32	0.790	32	0.861	31	0.660	0.720	0.450	SignalP-noTM		sp|A5ABH4|RGLB_ASPNC Probable rhamnogalacturonate lyase B OS=Aspergillus niger (strain CBS 513.88 / FGSC A1513) GN=rglB PE=3 SV=1
Contig5013	0.406	19	0.541	19	0.827	1	0.698	0.626	0.450	SignalP-noTM		sp|P42041|ALDH_ALTAL Aldehyde dehydrogenase OS=Alternaria alternata GN=ALTA10 PE=1 SV=2
Contig11267	0.486	24	0.606	24	0.845	4	0.755	0.686	0.450	SignalP-noTM		tr|B2VTK6|B2VTK6_PYRTR Major royal jelly protein OS=Pyrenophora tritici-repentis (strain Pt-1C-BFP) GN=PTRG_00851 PE=4 SV=1
comp117071_c0_seq1	0.215	23	0.398	23	0.914	1	0.734	0.579	0.450	SignalP-noTM
Contig5494	0.178	31	0.355	31	0.876	11	0.722	0.553	0.450	SignalP-noTM		sp|Q96WV4|YHU5_SCHPO UPF0641 membrane protein PJ4664.05 OS=Schizosaccharomyces pombe (strain 972 / ATCC 24843) GN=SPBPJ4664.05 PE=2 SV=2
Contig5512	0.294	17	0.504	17	0.905	8	0.865	0.699	0.450	SignalP-noTM		tr|B6H0S0|B6H0S0_PENCW Pc12g10620 protein OS=Penicillium chrysogenum (strain ATCC 28089 / DSM 1075 / Wisconsin 54-1255) GN=Pc12g10620 PE=4 SV=1
Contig195	0.550	18	0.632	18	0.874	17	0.719	0.667	0.500	SignalP-TM
Contig5707	0.165	23	0.309	23	0.783	9	0.578	0.454	0.450	SignalP-noTM		sp|Q05924|DCR2_YEAST Phosphatase DCR2 OS=Saccharomyces cerevisiae (strain ATCC 204508 / S288c) GN=DCR2 PE=1 SV=1
MACE_comp269898_c0_seq1	0_seq1 0.821	20	0.585	20	0.674	16	0.438	0.526	0.500	SignalP-TM
comp292516_c0_seq1	0.250	23	0.417	23	0.833	6	0.696	0.568	0.450	SignalP-noTM
comp293702_c0_seq1	0.181	22	0.371	22	0.883	9	0.757	0.579	0.450	SignalP-noTM
Contig7137	0.108	23	0.271	11	0.836	3	0.628	0.464	0.450	SignalP-noTM
Contig11922	0.444	29	0.572	29	0.971	15	0.780	0.684	0.450	SignalP-noTM
comp82399_c0_seq1	0.757	21	0.633	21	0.668	17	0.517	0.571	0.450	SignalP-noTM		tr|B2ALJ3|B2ALJ3_PODAN Predicted CDS Pa_5_3800 OS=Podospora anserina (strain S / ATCC MYA-4624 / DSM 980 / FGSC 10383) PE=4 SV=1
comp293115_c0_seq1	0.285	27	0.409	25	0.832	6	0.604	0.515	0.450	SignalP-noTM
comp101949_c0_seq1	0.212	24	0.357	24	0.775	20	0.595	0.485	0.450	SignalP-noTM
comp110831_c0_seq1	0.257	23	0.464	23	0.900	5	0.835	0.664	0.450	SignalP-noTM		sp|Q9UUA4|SEC66_SCHPO Translocation protein sec66 OS=Schizosaccharomyces pombe (strain 972 / ATCC 24843) GN=sec66 PE=1 SV=1
comp171539_c0_seq1	0.512	22	0.673	22	0.950	16	0.887	0.789	0.450	SignalP-noTM
Contig3506	0.342	19	0.416	19	0.703	5	0.500	0.462	0.450	SignalP-noTM		sp|Q03558|OYE2_YEAST NADPH dehydrogenase 2 OS=Saccharomyces cerevisiae (strain ATCC 204508 / S288c) GN=OYE2 PE=1 SV=3
Contig472	0.293	20	0.499	20	0.908	4	0.853	0.690	0.450	SignalP-noTM		sp|P58371|SPM1_MAGO7 Subtilisin-like proteinase Spm1 OS=Magnaporthe oryzae (strain 70-15 / ATCC MYA-4617 / FGSC 8958) GN=SPM1 PE=3 SV=1
Contig3605	0.655	21	0.789	21	0.989	17	0.957	0.880	0.450	SignalP-noTM
Contig1302	0.310	17	0.484	17	0.898	14	0.760	0.633	0.450	SignalP-noTM		tr|K2RIS0|K2RIS0_MACPH Monooxygenase FAD-binding protein OS=Macrophomina phaseolina (strain MS6) PE=4 SV=1
Contig3229	0.263	24	0.381	24	0.708	12	0.549	0.471	0.450	SignalP-noTM		sp|P52890|ATF1_SCHPO Transcription factor atf1 OS=Schizosaccharomyces pombe (strain 972 / ATCC 24843) GN=atf1 PE=1 SV=1
MACE_comp162609_c0_seq1	0.463	27	0.482	27	0.736	13	0.510	0.497	0.450	SignalP-noTM		tr|A2QBF1|A2QBF1_ASPNC Catalytic activity: A. flavus omtB converts demethylsterigmatocystin OS=Aspergillus niger (strain CBS 513.88 / FGSC A1513) GN=An01g15020 PE=4 SV=1
Contig2098	0.204	23	0.347	23	0.720	9	0.590	0.478	0.450	SignalP-noTM
MACE_comp139335_c0_seq1	0.384	20	0.440	20	0.712	1	0.472	0.458	0.450	SignalP-noTM
comp28762_c0_seq1	0.256	28	0.418	28	0.863	17	0.683	0.561	0.450	SignalP-noTM
Contig6727	0.364	24	0.536	24	0.864	18	0.790	0.673	0.450	SignalP-noTM		sp|Q0UFP3|ITPA_PHANO Inosine triphosphate pyrophosphatase OS=Phaeosphaeria nodorum (strain SN15 / ATCC MYA-4574 / FGSC 10173) GN=SNOG_09421 PE=3 SV=2
MACE_comp67095_c0_seq1	0.197	20	0.386	20	0.866	14	0.752	0.583	0.450	SignalP-noTM		tr|A1D9L5|A1D9L5_NEOFI Vacuolar protein sorting protein (Vps36), putative OS=Neosartorya fischeri (strain ATCC 1020 / DSM 3700 / FGSC A1164 / NRRL 181) GN=NFIA_029280 PE=4 SV=1
comp4571_c0_seq1	0.411	25	0.562	25	0.865	18	0.775	0.677	0.450	SignalP-noTM		tr|G9MT04|G9MT04_HYPVG Ankyrin repeat protein OS=Hypocrea virens (strain Gv29-8 / FGSC 10586) GN=TRIVIDRAFT_200591 PE=4 SV=1
comp168482_c0_seq1	0.154	28	0.317	18	0.862	2	0.752	0.552	0.450	SignalP-noTM
Contig2988	0.409	17	0.520	17	0.766	14	0.643	0.587	0.450	SignalP-noTM
comp82811_c0_seq1	0.281	19	0.443	19	0.797	6	0.689	0.576	0.450	SignalP-noTM
comp509802_c0_seq1	0.162	37	0.302	21	0.774	7	0.618	0.473	0.450	SignalP-noTM
Contig1189	0.173	35	0.368	35	0.969	12	0.839	0.623	0.450	SignalP-noTM		tr|F2TH00|F2TH00_AJEDA Acyltransferase OS=Ajellomyces dermatitidis (strain ATCC 18188 / CBS 674.68) GN=BDDG_05457 PE=4 SV=1
Contig6300	0.157	25	0.299	16	0.733	13	0.642	0.484	0.450	SignalP-noTM
Contig10770	0.220	19	0.412	19	0.853	17	0.787	0.614	0.450	SignalP-noTM		sp|P40310|TOK1_YEAST Outward-rectifier potassium channel TOK1 OS=Saccharomyces cerevisiae (strain ATCC 204508 / S288c) GN=TOK1 PE=1 SV=1
Contig1539	0.307	21	0.528	21	0.985	10	0.900	0.729	0.450	SignalP-noTM
Contig1000	0.284	14	0.458	14	0.781	13	0.719	0.599	0.450	SignalP-noTM
Contig1952	0.367	22	0.509	22	0.887	7	0.703	0.614	0.450	SignalP-noTM		tr|K2RGJ6|K2RGJ6_MACPH Pre-mRNA processing factor 4 (PRP4)-like protein OS=Macrophomina phaseolina (strain MS6) PE=4 SV=1
Contig3428	0.306	22	0.444	22	0.778	19	0.637	0.548	0.450	SignalP-noTM
Contig10119	0.149	30	0.327	18	0.881	1	0.675	0.515	0.450	SignalP-noTM
Contig7604	0.271	34	0.429	34	0.844	30	0.533	0.485	0.450	SignalP-noTM		sp|P08158|AMDS_EMENI Acetamidase OS=Emericella nidulans (strain FGSC A4 / ATCC 38163 / CBS 112.46 / NRRL 194 / M139) GN=amdS PE=2 SV=1
Contig7996	0.234	24	0.375	24	0.771	1	0.608	0.501	0.450	SignalP-noTM		sp|Q4WDF1|EPL1_ASPFU Enhancer of polycomb-like protein 1 OS=Neosartorya fumigata (strain ATCC MYA-4609 / Af293 / CBS 101355 / FGSC A1100) GN=epl1 PE=3 SV=1
Contig8096	0.425	19	0.451	19	0.764	18	0.481	0.467	0.450	SignalP-noTM		tr|E5R5A6|E5R5A6_LEPMJ Similar to trichothecene 3-O-acetyltransferase OS=Leptosphaeria maculans (strain JN3 / isolate v23.1.3 / race Av1-4-5-6-7-8) GN=LEMA_P047820.1 PE=4 SV=1
comp4761_c0_seq1	0.576	19	0.494	19	0.722	18	0.416	0.452	0.450	SignalP-noTM		tr|B2W8T8|B2W8T8_PYRTR Pyridoxal-dependent decarboxylase OS=Pyrenophora tritici-repentis (strain Pt-1C-BFP) GN=PTRG_06396 PE=3 SV=1
comp4742_c0_seq2	0.316	20	0.502	20	0.928	4	0.785	0.655	0.450	SignalP-noTM
comp7828_c0_seq1	0.150	18	0.323	18	0.788	15	0.689	0.520	0.450	SignalP-noTM		sp|Q8NK72|RAD52_MAGO7 DNA repair and recombination protein rhm52 OS=Magnaporthe oryzae (strain 70-15 / ATCC MYA-4617 / FGSC 8958) GN=RHM52 PE=2 SV=2
comp6579_c1_seq2	0.533	39	0.653	39	0.974	30	0.608	0.629	0.450	SignalP-noTM
comp348355_c0_seq1	0.338	29	0.434	29	0.824	4	0.586	0.516	0.450	SignalP-noTM
comp528744_c0_seq1	0.272	22	0.475	22	0.929	10	0.827	0.665	0.450	SignalP-noTM		sp|O13345|ORDA_ASPPA O-methylsterigmatocystin oxidoreductase OS=Aspergillus parasiticus GN=ordA PE=3 SV=1
Contig7949	0.249	21	0.388	21	0.799	12	0.594	0.499	0.450	SignalP-noTM		tr|B6HCP6|B6HCP6_PENCW Pc18g02010 protein OS=Penicillium chrysogenum (strain ATCC 28089 / DSM 1075 / Wisconsin 54-1255) GN=Pc18g02010 PE=4 SV=1
comp6579_c1_seq1	0.533	39	0.653	39	0.974	30	0.608	0.629	0.450	SignalP-noTM
Contig8053	0.814	20	0.872	20	0.966	9	0.933	0.905	0.450	SignalP-noTM		sp|P10356|YEY2_YEAST Uncharacterized protein YER152C OS=Saccharomyces cerevisiae (strain ATCC 204508 / S288c) GN=YER152C PE=1 SV=2
Contig2360	0.228	37	0.338	22	0.880	2	0.638	0.500	0.450	SignalP-noTM		sp|Q8TG11|CSK2C_NEUCR Casein kinase II subunit beta-2 OS=Neurospora crassa (strain ATCC 24698 / 74-OR23-1A / CBS 708.71 / DSM 1257 / FGSC 987) GN=ckb-2 PE=2 SV=1
Contig390	0.153	22	0.341	22	0.884	14	0.760	0.567	0.450	SignalP-noTM
Contig9221	0.219	31	0.315	17	0.873	9	0.804	0.579	0.450	SignalP-noTM
Contig5652	0.714	20	0.688	20	0.792	9	0.659	0.672	0.450	SignalP-noTM		tr|B2W717|B2W717_PYRTR F-box domain containing protein OS=Pyrenophora tritici-repentis (strain Pt-1C-BFP) GN=PTRG_05605 PE=4 SV=1
Contig5903	0.155	21	0.329	21	0.892	12	0.684	0.521	0.450	SignalP-noTM		sp|Q2UJU5|MPG1_ASPOR Mannose-1-phosphate guanyltransferase OS=Aspergillus oryzae (strain ATCC 42149 / RIB 40) GN=mpg1 PE=3 SV=1
Contig9079	0.727	23	0.709	23	0.802	19	0.692	0.700	0.450	SignalP-noTM		tr|E4ZW99|E4ZW99_LEPMJ Similar to chalcone synthase OS=Leptosphaeria maculans (strain JN3 / isolate v23.1.3 / race Av1-4-5-6-7-8) GN=LEMA_P030270.1 PE=3 SV=1
Contig7979	0.189	23	0.351	23	0.913	7	0.652	0.514	0.450	SignalP-noTM		sp|Q03920|MTQ2_YEAST eRF1 methyltransferase catalytic subunit MTQ2 OS=Saccharomyces cerevisiae (strain ATCC 204508 / S288c) GN=MTQ2 PE=1 SV=1
comp215890_c0_seq1	0.155	30	0.297	11	0.907	3	0.834	0.587	0.450	SignalP-noTM
Contig4358	0.615	18	0.572	18	0.723	15	0.557	0.564	0.450	SignalP-noTM		sp|P53918|ESBP6_YEAST Uncharacterized transporter ESBP6 OS=Saccharomyces cerevisiae (strain ATCC 204508 / S288c) GN=ESBP6 PE=1 SV=1
Contig5907	0.164	32	0.336	23	0.883	19	0.803	0.588	0.450	SignalP-noTM		sp|O14130|YF54_SCHPO Uncharacterized transcriptional regulatory protein C3C7.04 OS=Schizosaccharomyces pombe (strain 972 / ATCC 24843) GN=SPAC3C7.04 PE=2 SV=1
Contig12518	0.190	24	0.351	24	0.799	17	0.654	0.515	0.450	SignalP-noTM		sp|P07527|WEE1_SCHPO Mitosis inhibitor protein kinase wee1 OS=Schizosaccharomyces pombe (strain 972 / ATCC 24843) GN=wee1 PE=1 SV=1
Contig5820	0.194	26	0.347	26	0.820	3	0.645	0.508	0.450	SignalP-noTM		sp|Q9P6Q1|YKC9_SCHPO UPF0001 protein C644.09 OS=Schizosaccharomyces pombe (strain 972 / ATCC 24843) GN=SPAC644.09 PE=2 SV=1
comp15819_c0_seq1	0.130	21	0.290	15	0.816	1	0.674	0.497	0.450	SignalP-noTM		tr|B2B5C4|B2B5C4_PODAN Predicted CDS Pa_2_4230 OS=Podospora anserina (strain S / ATCC MYA-4624 / DSM 980 / FGSC 10383) PE=4 SV=1
comp5372_c0_seq1	0.240	43	0.366	19	0.924	14	0.873	0.640	0.450	SignalP-noTM		sp|A1D9C9|XYL2_NEOFI Probable D-xylulose reductase A OS=Neosartorya fischeri (strain ATCC 1020 / DSM 3700 / FGSC A1164 / NRRL 181) GN=xdhA PE=3 SV=1
comp207500_c0_seq1	0.225	22	0.409	22	0.913	1	0.736	0.586	0.450	SignalP-noTM
comp5730_c0_seq1	0.691	30	0.753	30	0.937	9	0.835	0.797	0.450	SignalP-noTM		sp|Q2UCU3|BGALA_ASPOR Probable beta-galactosidase A OS=Aspergillus oryzae (strain ATCC 42149 / RIB 40) GN=lacA PE=3 SV=1
comp7784_c2_seq1	0.637	32	0.551	32	0.871	31	0.412	0.476	0.450	SignalP-noTM		sp|Q0UC19|MEP1_PHANO Extracellular metalloproteinase 1 OS=Phaeosphaeria nodorum (strain SN15 / ATCC MYA-4574 / FGSC 10173) GN=MEP1 PE=2 SV=2
comp198622_c0_seq1	0.345	20	0.511	20	0.851	9	0.752	0.641	0.450	SignalP-noTM
Contig10493	0.195	34	0.364	27	0.904	17	0.778	0.587	0.450	SignalP-noTM		sp|Q9UV10|HET6_NEUCR Heterokaryon incompatibility protein 6, OR allele OS=Neurospora crassa (strain ATCC 24698 / 74-OR23-1A / CBS 708.71 / DSM 1257 / FGSC 987) GN=het-6 PE=4 SV=1
Contig2277	0.335	25	0.427	25	0.749	19	0.543	0.490	0.450	SignalP-noTM		sp|Q05506|SYRC_YEAST Arginine--tRNA ligase, cytoplasmic OS=Saccharomyces cerevisiae (strain ATCC 204508 / S288c) GN=YDR341C PE=1 SV=1
Contig9122	0.611	35	0.593	35	0.756	33	0.545	0.567	0.450	SignalP-noTM
Contig1353	0.578	23	0.726	23	0.957	13	0.911	0.826	0.450	SignalP-noTM
Contig4	0.211	23	0.349	23	0.773	7	0.576	0.471	0.450	SignalP-noTM		tr|G2XAD0|G2XAD0_VERDV Tetracycline resistance protein from transposon OS=Verticillium dahliae (strain VdLs.17 / ATCC MYA-4575 / FGSC 10137) GN=VDAG_07033 PE=4 SV=1
Contig2989	0.409	17	0.520	17	0.766	14	0.643	0.587	0.450	SignalP-noTM		sp|Q12645|PID9_FUSSO Pisatin demethylase OS=Fusarium solani subsp. pisi GN=PDAT9 PE=3 SV=1
Contig2097	0.249	23	0.434	23	0.877	19	0.754	0.607	0.450	SignalP-noTM		sp|Q9P6C8|ADH1_NEUCR Alcohol dehydrogenase 1 OS=Neurospora crassa (strain ATCC 24698 / 74-OR23-1A / CBS 708.71 / DSM 1257 / FGSC 987) GN=adh-1 PE=3 SV=1
Contig1251	0.490	23	0.528	23	0.748	3	0.570	0.551	0.450	SignalP-noTM		tr|G7XH45|G7XH45_ASPKW Similar to An07g04490 OS=Aspergillus kawachii (strain NBRC 4308) PE=4 SV=1
Contig7597	0.154	25	0.280	19	0.743	8	0.617	0.462	0.450	SignalP-noTM		tr|B2W2D3|B2W2D3_PYRTR Cell cycle checkpoint protein (Hus1) OS=Pyrenophora tritici-repentis (strain Pt-1C-BFP) GN=PTRG_03581 PE=4 SV=1
Contig11829	0.341	18	0.551	18	0.932	7	0.883	0.730	0.450	SignalP-noTM		gi|410981450|ref|XM_003997033.1| PREDICTED: Felis catus cell division cycle 27 homolog (S. cerevisiae), transcript variant 2 (CDC27), mRNA
MACE_comp146804_c0_seq1	0.221	19	0.421	19	0.878	13	0.806	0.629	0.450	SignalP-noTM
Contig7470	0.490	18	0.651	18	0.942	2	0.845	0.756	0.450	SignalP-noTM		sp|B2VTT3|FEN1_PYRTR Flap endonuclease 1 OS=Pyrenophora tritici-repentis (strain Pt-1C-BFP) GN=fen1 PE=3 SV=2
comp4986_c1_seq1	0.796	24	0.552	24	0.530	22	0.386	0.462	0.450	SignalP-noTM
Contig9634	0.124	18	0.274	11	0.871	3	0.615	0.458	0.450	SignalP-noTM		sp|O94361|YHOE_SCHPO Uncharacterized acyltransferase C428.14 OS=Schizosaccharomyces pombe (strain 972 / ATCC 24843) GN=SPBC428.14 PE=2 SV=1
comp4312_c0_seq1	0.416	18	0.586	18	0.909	13	0.831	0.684	0.500	SignalP-TM		sp|O14201|MUG86_SCHPO Meiotically up-regulated gene 86 protein OS=Schizosaccharomyces pombe (strain 972 / ATCC 24843) GN=mug86 PE=1 SV=1
comp180377_c0_seq1	0.581	23	0.693	23	0.922	10	0.825	0.764	0.450	SignalP-noTM		tr|K2SPE5|K2SPE5_MACPH Glycoside hydrolase family 43 OS=Macrophomina phaseolina (strain MS6) PE=4 SV=1
comp13176_c0_seq1	0.207	19	0.402	19	0.914	5	0.802	0.562	0.500	SignalP-TM		sp|P42839|VNX1_YEAST Low affinity vacuolar monovalent cation/H(+) antiporter OS=Saccharomyces cerevisiae (strain ATCC 204508 / S288c) GN=VNX1 PE=1 SV=1
comp407066_c0_seq1	0.273	24	0.407	24	0.720	1	0.611	0.517	0.450	SignalP-noTM
comp407092_c0_seq1	0.350	20	0.519	20	0.858	11	0.784	0.625	0.500	SignalP-TM		gi|295390524|ref|NM_001177849.1| Mus musculus aspartate-beta-hydroxylase (Asph), transcript variant 3, mRNA
Contig3736	0.312	35	0.448	35	0.885	32	0.539	0.497	0.450	SignalP-noTM		tr|G7XC41|G7XC41_ASPKW Similar to An02g12080 OS=Aspergillus kawachii (strain NBRC 4308) PE=4 SV=1
Contig4226	0.619	21	0.536	21	0.715	1	0.439	0.484	0.450	SignalP-noTM		tr|C5JNG7|C5JNG7_AJEDS Integral membrane protein OS=Ajellomyces dermatitidis (strain SLH14081) GN=BDBG_04329 PE=4 SV=1
Contig11523	0.172	22	0.346	22	0.799	8	0.690	0.532	0.450	SignalP-noTM		sp|Q00357|TOXA_COCCA Putative HC-toxin efflux carrier TOXA OS=Cochliobolus carbonum GN=TOXA PE=3 SV=1
Contig8517	0.230	13	0.409	13	0.771	7	0.697	0.564	0.450	SignalP-noTM		sp|P48562|CLA4_YEAST Serine/threonine-protein kinase CLA4 OS=Saccharomyces cerevisiae (strain ATCC 204508 / S288c) GN=CLA4 PE=1 SV=1
Contig8770	0.136	20	0.323	20	0.918	9	0.742	0.549	0.450	SignalP-noTM
MACE_comp2405_c0_seq1	0.247	27	0.470	27	0.971	7	0.899	0.702	0.450	SignalP-noTM
Contig9621	0.129	19	0.284	19	0.724	6	0.607	0.458	0.450	SignalP-noTM		tr|F7W4V1|F7W4V1_SORMK WGS project CABT00000000 data, contig 2.29 OS=Sordaria macrospora (strain ATCC MYA-333 / DSM 997 / K(L3346) / K-hell) GN=SMAC_06945 PE=4 SV=1
