# Supplementary material for: In planta Identification of Putative Pathogenicity Factors from the Chickpea Pathogen Ascochyta rabiei by De novo Transcriptome Sequencing Using RNA-Seq and Massive Analysis of cDNA Ends
Source: Front Microbiol. 2015 Dec 1;6:1329. doi: 10.3389/fmicb.2015.01329 (PMC4664620; doi:10.3389/fmicb.2015.01329)
Supplement: Supplementary file 6 [file DataSheet6.XLSX]

## Sheet: Hoja1
Transcripts more expressed "in planta" compared to "in medium" conditions in at least one time point (expression ratio ≥2; p≤0,05)
Transcripts only identified "in planta" are shown in red and those only present "in medium" in green. Absent means that the transcripts was not present "in medium" nor "in planta" at this time point. When a transcript was only identified "in medium" or "in planta" the values shown are the average number of transcripts/million reads identified in this treatment.
		Expression ratio "in planta"/ "in medium"
ID	Annotation	12 hai	p-value	36 hai	p-value	96 hai	p-value	PHI-base hit	Secreted
Contig5197	Contig5197 : gi|401834550|gb|JQ360625.1| Cercospora beticola isolate EU1-18 cytochrome b (Cytb) gene, complete cds; mitochondrial	939.854	0.00560146	622.382	0.0307035	1040.01	0.00101208
Contig464 #or# Contig5540 #or# Contig5541	Contig464 : sp|P0CY45|NU6M_NEUCR NADH-ubiquinone oxidoreductase chain 6 #or# Contig5540 : sp|Q9UTN6|SNF21_SCHPO Chromatin structure-remodeling complex subunit snf21 #or# Contig5541 : sp|Q9UTN6|SNF21_SCHPO Chromatin structure-remodeling complex subunit snf21	1380.97	0.000152277	633.928	0.0319766	3053.78	1.83445e-07
Contig1422	Contig1422 : sp|P86029|HQD2_CANAL Catechol 1,2-dioxygenase	26.1282	0.0104008	86.8169	3.17641e-06	222.988	0.00206887
Contig5541	Contig5541 : sp|Q9UTN6|SNF21_SCHPO Chromatin structure-remodeling complex subunit snf21	186.68	0.000409813	159.501	0.000868442	117.734	0.00371566
comp19440_c0_seq1	comp19440_c0_seq1 : sp|Q6V9D9|NU5M_PENMA NADH-ubiquinone oxidoreductase chain 5	402.553	4.51298e-05	257.569	0.000713285	193.773	0.0034712		Yes
Contig10173	Contig10173 : sp|P03913|NU4M_ASPAM NADH-ubiquinone oxidoreductase chain 4	286.353	6.06194e-05	194.195	0.000472747	206.47	0.000294813
Contig11798	Contig11798 : sp|P38364|PID6_FUSSO Pisatin demethylase OS	145.463	0.00536289	382.323	1.35013e-05	932.756	0.0017771	PHI:438|BcBOT1 (related: CND5)|AAQ16576|TX:40559|Botrytis cinerea|Reduced virulence
comp7360_c1_seq1 #or# Contig12668	comp7360_c1_seq1: tr|F2TQG7|F2TQG7_AJEDA Integral membrane protein #or# Contig12668 : tr|K2SRM5|K2SRM5_MACPH High mobility group HMG1/HMG2	3651.19	5.07553e-09	3502.93	1.91887e-09	4281.26	0.000109321
comp5763_c0_seq1	comp5763_c0_seq1 : sp|Q0UG82|INO80_PHANO Putative DNA helicase INO80	4805.33	3.33838e-08	3150.11	5.7636e-07	4569.64	4.70219e-08
comp7520_c0_seq1	comp7520_c0_seq1 : sp|Q0USP2|MED5_PHANO Mediator of RNA polymerase II transcription subunit 5	146.124	8.15165e-08	61.8807	0.00411613	171.255	6.817e-08
Contig12585	Contig12585 : sp|Q92253|RCO3_NEUCR Probable glucose transporter rco-3	121.735	3.45067e-07	118.321	2.32324e-07	79.419	0.00825606	PHI:538|FRT1|AAU87358|TX:40559|Botrytis cinerea|Unaffected pathogenicity
Contig4213	no hit	59.052	8.87201e-05	41.7113	0.00102191	74.7039	0.000447077
Contig628	Contig628 : gi|429243099|ref|NM_001019768.2| Schizosaccharomyces pombe 972h- spindle pole body protein Ppc89 (ppc89), mRNA	342.454	2.93713e-10	293.944	1.76038e-10	184.224	4.85974e-08
Contig1448	no hit	82.8245	0.0332487	111.254	0.0104276	1.85274	1
Contig13793	no hit	147.006	0.042256	176.571	0.0358842	96.8296	1
comp196243_c0_seq1	no hit	855.676	0.0273877	716.97	0.0225209	489.376	0.0782076
comp363790_c0_seq1	no hit	19.2297	0.0353694	21.8365	0.0364647	18.1164	1
MACE_comp213533_c0_seq1	no hit	26.074	0.0104008	21.934	0.0365936	14.7669	0.278292
Contig6518	Contig6518 : sp|P11632|NHP6A_YEAST Non-histone chromosomal protein 6A	163.258	0.00275884	122.887	0.0184555	69.9324	1	PHI:1063|MNH6|ABB30152|TX:318829|Magnaporthe oryzae|Reduced virulence
Contig2700	Contig2700 : sp|B0Y6R2|PPOA_ASPFC Psi-producing oxygenase A	326.969	0.00027557	158.515	0.0353769	78.2643	1	PHI:494|PPOA|EAL89712|TX:5085|Aspergillus fumigatus|Increased virulence (Hypervirulence)
comp229673_c0_seq1	no hit	313.98	0.0379778	516.707	0.00536802	82.4685	1
Contig4343	Contig4343 : sp|A6ZTT5|ADH4_YEAS7 Alcohol dehydrogenase 4	28.1651	0.932708	105.614	0.0179491	226.916	0.00380456
comp98959_c0_seq1	no hit	691.878	0.0146848	1260.42	0.000998989	279.996	0.431477
comp132535_c0_seq1	comp132535_c0_seq1 : tr|B2W1T3|B2W1T3_PYRTR Acetyltransferase	337.924	0.00705983	277.883	0.0158833	333.439	1
Contig4795	Contig4795 : tr|K2RZJ0|K2RZJ0_MACPH Cupin RmlC-type	84.9103	1	176.998	0.0407554	575.741	2.59681e-06
Contig13163	no hit	613.215	0.0240437	490.283	0.126384	3275.32	0.000117529
comp204834_c0_seq1	no hit	28.7903	0.00595709	29.0416	0.0100734	14.8925	0.144973
comp254_c1_seq1	comp254_c1_seq1 : sp|Q36580|IEND1_NEUCR Probable intron-encoded endonuclease 1	47.7378	0.000316283	19.8402	0.0498216	18.8625	0.0876805
comp7113_c0_seq1 #or# comp7113_c0_seq2	comp7113_c0_seq1 : sp|Q9P6S0|YJP1_SCHPO Putative cell agglutination protein 1742.01 #or# comp7113_c0_seq2 : sp|Q9P6S0|YJP1_SCHPO Putative cell agglutination protein 1742.01	40.1868	0.00106095	27.2056	0.0137826	3.66192	0.863575	PHI:517|CaEAP1|EAK95520|TX:5476|Candida albicans|Reduced virulence
comp7341_c2_seq1	comp7341_c2_seq1 : sp|O60100|IMB4_SCHPO Probable importin subunit beta-4	74.4679	0.0102356	65.6763	3.86003e-05	39.0305	0.0164305
Contig11781	no hit	312.278	0.000179031	178.431	0.000847484	0.654694	1
Contig11497	Contig11497 : tr|B2WKU9|B2WKU9_PYRTR Lipase B	99.4594	0.00838401	112.286	0.00527589	23.0264	0.727016
Contig7203	Contig7203 : sp|O60039|APSB_EMENI Anucleate primary sterigmata protein B	208.307	0.000851919	141.461	0.00724737	26.302	1
Contig6588	Contig6588 : tr|E3QTU1|E3QTU1_COLGM TPR domain-containing protein	300.713	0.00859019	444.454	5.35411e-05	44.3191	1
Contig6357	no hit	243.895	0.000196275	226.247	0.000251716	52.1987	1
MACE_comp176948_c0_seq1	no hit	610.729	3.80504e-06	391.198	0.00770687	55.9339	1
comp2959_c1_seq1	comp2959_c1_seq1 : sp|Q96WY0|RHOC_EMENI GTP-binding protein rhoC	318.515	0.00149069	492.129	0.000109659	61.4167	1	PHI:270|RHO1|BAA24262|TX:5476|Candida albicans|Loss of pathogenicity
Contig1474	no hit	452.652	7.2604e-05	668.545	4.02854e-06	61.6561	1
Contig10246	no hit	286.556	7.02094e-05	368.333	1.35013e-05	80.9166	1
MACE_comp139555_c0_seq1	no hit	1774.85	1.0006e-08	2764.22	1.06485e-09	92.2512	1
Contig4316	Contig4316 : gi|408689826|gb|JX144755.1| Cryptosporiopsis californiae strain UCROK1366 18S ribosomal RNA gene, partial sequence; internal transcribed spacer 1, 5.8S ribosomal RNA gene, and internal transcribed spacer 2, complete sequence; and 28S ribosomal RNA gene, partial sequence; mitochondrial	188.354	0.000833091	144.841	0.00381261	137.719	0.0548762
Contig6551	Contig6551 : sp|P04841|ALOX_PICAN Alcohol oxidase	651.774	0.000823463	598.557	0.00246835	139.591	0.721726	PHI:922|um03615||TX:5270|Ustilago maydis|Unaffected pathogenicity
Contig13677	Contig13677 : sp|O60183|SAT1_SCHPO Protein sat1	1726.19	1.34925e-07	1877.76	1.94166e-07	190.456	0.422581
Contig12668	Contig12668 : tr|K2SRM5|K2SRM5_MACPH High mobility group HMG1/HMG2	172.428	0.000981587	229.842	0.000216862	209.255	0.017992		Yes
comp63707_c0_seq1	comp63707_c0_seq1 : tr|B2WBP5|B2WBP5_PYRTR Regucalcin	1052.56	2.02785e-07	1078.15	2.09792e-07	235.07	0.527474
Contig12410	no hit	984.764	7.47294e-06	1502.37	2.24563e-07	249.364	0.225916
Contig4464	no hit	1270.25	0.00288298	823.471	2.03371e-05	260.049	1
comp8592_c1_seq1	comp8592_c1_seq1 : tr|B6HPS0|B6HPS0_PENCW Pc22g02930 protein	556.992	0.00186583	576.014	0.00249324	270.745	0.554544
comp4889_c0_seq1	comp4889_c0_seq1 : sp|Q870L3|MIRC_EMENI Siderophore iron transporter mirC	1895.87	4.51298e-05	1470.02	0.000469812	349.324	0.881394	PHI:513|ARN1 (related: SIT1)|EAK97011|TX:5476|Candida albicans|Reduced virulence
comp73961_c0_seq1	no hit	1766.16	9.09501e-08	2530.27	3.69603e-09	446.846	0.0896546
Contig11603	Contig11603 : sp|P50525|APN1_SCHPO DNA-(apurinic or apyrimidinic site) lyase 1	1718.25	5.1183e-05	1905.2	1.35013e-05	467.507	1
Contig13009	Contig13009 : gi|403171172|ref|XM_003330344.2| Puccinia graminis f. sp. tritici CRL 75-36-700-3 S-adenosylmethionine synthase (PGTG_11729), mRNA	776.53	0.000196275	590.658	0.00206852	527.674	0.294968
Contig1097	Contig1097 : tr|G7XIL5|G7XIL5_ASPKW X-Pro dipeptidyl-peptidase C-terminal non-catalytic domain-containing protein	129.698	0.00566241	182.454	0.087761	588.028	6.93586e-07
MACE_comp7432_c0_seq1	no hit	8.5576	1	192.47	0.00992032	625.561	4.43692e-07
Contig6444	Contig6444 : tr|E9E9S5|E9E9S5_METAQ Cytochrome P450 phenylacetate 2-hydroxylase, putative	4672.15	0.000986975	3288.73	2.10444e-07	741.521	0.179715		Yes
Contig3108	no hit	3241.66	0.00817413	3557.47	0.154905	2678.94	4.70219e-08
Contig11581	no hit	748.701	1	1154.97	0.00633162	4357.09	2.00721e-10
comp195593_c0_seq1	no hit	4406.22	0.000219686	4867.27	0.0568922	4842.02	2.47147e-06
comp203056_c0_seq1	comp203056_c0_seq1 : tr|B2ANS4|B2ANS4_PODAN Predicted CDS Pa_6_9930	54.6363	0.000154852	78.0122	7.77983e-06	26.123	0.0246102
comp259313_c0_seq1	no hit	29.282	0.00686571	43.6101	0.000843049	9.24553	0.92476
comp46589_c0_seq1	comp46589_c0_seq1 : tr|C5JY32|C5JY32_AJEDS Phthalate transporter	61.8357	7.94825e-05	90.038	3.071e-06	18.9248	0.189515
comp50928_c0_seq1	no hit	148.433	8.15165e-08	137.674	9.83515e-08	43.1208	0.0438835
comp538566_c0_seq1	no hit	103.075	1.15844e-06	99.5928	1.05093e-06	43.4922	0.129385
comp6443_c0_seq1	comp6443_c0_seq1 : sp|Q00730|STCW_EMENI Putative sterigmatocystin biosynthesis monooxygenase stcW	56.1356	0.000130165	42.9576	0.00960714	22.3988	0.052253
comp7344_c0_seq1	comp7344_c0_seq1 : tr|B8MRU2|B8MRU2_TALSN HLH transcription factor (Hpa3), putative	33.4884	0.00270977	31.7879	0.0051845	40.3306	0.165777
comp7890_c1_seq2 #or# Contig10691	comp7890_c1_seq2 : tr|K2R0X2|K2R0X2_MACPH PAK-box/P21-Rho-binding protein #or# Contig10691 : sp|P40046|VTC1_YEAST Vacuolar transporter chaperone 1	75.7092	0.000988631	25.049	0.12965	44.7354	0.00211121	comp7890_c1_seq2:PHI:812|MGG_10702|EDJ94108|TX:318829|Magnaporthe oryzae|Reduced virulence
comp8892_c0_seq1	comp8892_c0_seq1 : sp|O94632|MU158_SCHPO Meiotically up-regulated gene 158 protein	103.391	9.85349e-07	73.6596	1.35013e-05	5.52134	1
comp910_c0_seq1	no hit	38.7511	0.00136827	40.7943	0.00140132	11.7276	0.261458
Contig12066	Contig12066 : sp|Q9P7T8|YIW2_SCHPO Uncharacterized helicase C694.02	412.915	7.2604e-05	519.287	3.13223e-12	8.74954	0.485888
Contig12166 #or# Contig12834	Contig12166 : tr|E4ZTG8|E4ZTG8_LEPMJ Similar to MFS multidrug transporter #or# Contig12834 : tr|K2S1S6|K2S1S6_MACPH B-block binding subunit of TFIIIC	187.764	1.36333e-08	117.402	2.32324e-07	46.1031	0.0106421
Contig2610	Contig2610 : sp|D7UQ40|SOL5_ALTSO Bifunctional solanapyrone synthase	108.745	7.19057e-07	70.1978	0.000353438	43.43	0.261458	PHI:1046|CTB5|ABK64182|TX:29003|Cercospora nicotianae|Reduced virulence
Contig5418	Contig5418 : sp|P08657|LAC9_KLULA Lactose regulatory protein LAC9	65.4532	6.28635e-05	67.5057	3.15355e-05	101.376	0.184117
Contig5624	Contig5624 : tr|B6QC38|B6QC38_PENMQ Integral membrane protein	72.8956	0.00333208	96.7965	0.00206852	10.5467	1	PHI:404|PTH11|AAD30436|TX:318829|Magnaporthe oryzae|Reduced virulence
MACE_comp151279_c0_seq1	no hit	103.95	0.00022258	117.235	2.32324e-07	20.2882	0.30354
comp7240_c0_seq2	comp7240_c0_seq2 : tr|B6HNT7|B6HNT7_PENCW Pc21g18090 protein	47.6649	0.000316283	32.2474	0.00527589	absent	-
Contig3203	Contig3203 : tr|K1Y8V8|K1Y8V8_MARBU Membrane protein	58.0101	0.0369164	29.5866	0.219617	1.70268	1
Contig11520	Contig11520 : tr|F7VKL9|F7VKL9_SORMK WGS project CABT00000000 data, contig 2.1	63.7316	0.0419806	44.6981	0.106361	2.15995	1
Contig11477	Contig11477 : tr|G3JIS3|G3JIS3_CORMM OsmC family protein	58.8494	0.037743	30.8093	0.178618	2.97407	1
Contig12548	no hit	65.5426	0.0304626	33.3395	0.142491	3.0551	1
Contig8366	Contig8366 : sp|Q12612|TRI4_FUSSP Trichodiene oxygenase	90.3227	0.0244846	47.6348	0.332196	9.84201	1	PHI:438|BcBOT1 (related: CND5)|AAQ16576|TX:40559|Botrytis cinerea|Reduced virulence
MACE_comp76062_c0_seq1	no hit	107.558	0.0314538	31.906	1	12.5086	1
comp7688_c2_seq1	comp7688_c2_seq1 : sp|Q9Y884|SKH1_SCHPO MAP kinase kinase skh1/pek1	97.7453	0.441663	130.238	0.0296274	24.5697	1	PHI:1072|STE7|ACR82519|TX:54734|Mycosphaerella graminicola|Loss of pathogenicity
Contig11591	Contig11591 : sp|B9W4V6|APO1_AGRAE Aromatic peroxygenase	69.2467	0.0231117	32.5099	0.304313	25.0899	1
Contig12716	no hit	70.6531	0.0485918	57.8518	0.151806	25.2827	0.774114
comp16315_c0_seq1	comp16315_c0_seq1 : sp|Q03455|MSC2_YEAST Probable zinc transporter MSC2	84.0927	0.102501	149.854	0.014406	26.7023	1
Contig1602	no hit	43.4394	0.0856736	64.2414	0.0306682	27.3854	1
comp411671_c0_seq1	no hit	352.282	0.110004	330.85	0.0498216	27.6309	1
Contig2330	Contig2330 : sp|B2WFD4|CHO2_PYRTR Phosphatidylethanolamine N-methyltransferase	106.975	0.0104008	78.0419	0.0611942	27.977	1
comp35362_c0_seq1	comp35362_c0_seq1 : tr|K2RPN0|K2RPN0_MACPH Oxoglutarate/iron-dependent oxygenase	170.952	0.0366811	108.948	0.417582	30.4618	1
Contig8025	Contig8025 : sp|Q9UTR6|OCH1_SCHPO Initiation-specific alpha-1,6-mannosyltransferase	47.7475	0.114738	66.9665	0.0478672	31.8686	0.36231	PHI:167|CHIP3|AAF00024|TX:5457|Colletotrichum gloeosporioides|Unaffected pathogenicity
comp382163_c0_seq1	no hit	200.069	0.0343719	182.382	0.0924312	38.3825	1
Contig8304	Contig8304 : sp|Q12609|STCF_EMENI Probable sterigmatocystin biosynthesis P450 monooxygenase stcF	54.7674	0.0419806	51.0104	0.0661198	47.6395	0.0548762	PHI:438|BcBOT1 (related: CND5)|AAQ16576|TX:40559|Botrytis cinerea|Reduced virulence
Contig13566	no hit	130.616	0.0494315	53.8012	0.991359	56.3128	1
Contig13874	no hit	131.788	0.015326	80.6113	0.206498	65.6447	0.271309
comp34028_c0_seq1	comp34028_c0_seq1 : tr|B2VVP0|B2VVP0_PYRTR Helicase SWR1	276.478	0.0796301	225.874	0.0158833	69.9885	1
comp8120_c1_seq1	comp8120_c1_seq1 : tr|E3QHP6|E3QHP6_COLGM Major facilitator superfamily transporter	96.6119	0.0490478	55.222	0.514267	80.0723	0.129381
comp10360_c0_seq1	comp10360_c0_seq1 : sp|Q75E44|HSP75_ASHGO Heat shock protein SSB	1470.6	1	1429.81	0.0221075	92.855	1
Contig6366	no hit	244.05	0.0336534	181.43	0.195238	99.1747	0.739202
comp116449_c0_seq1	comp116449_c0_seq1 : sp|O74802|HIBCH_SCHPO 3-hydroxyisobutyryl-CoA hydrolase, mitochondrial	790.106	0.0770658	781.173	0.0103905	110.523	1	PHI:509|AFT3|BAB69078|TX:5599|Alternaria alternata|Loss of pathogenicity
comp12750_c0_seq1	comp12750_c0_seq1 : tr|B2AR75|B2AR75_PODAN Predicted CDS Pa_4_8410	95.1164	0.0274905	87.062	0.796392	118.122	0.0722741
comp154182_c0_seq1	comp154182_c0_seq1 : gi|403173729|ref|XM_003332723.2| Puccinia graminis f. sp. tritici CRL 75-36-700-3 serine/threonine protein kinase (PGTG_14436), mRNA	143.961	0.0503536	172.368	0.041983	131.56	0.0625027
comp15760_c0_seq1	no hit	115.668	0.0336534	100.946	0.10166	139.563	0.0480333
comp102998_c0_seq1	no hit	269.291	0.0181876	220.712	0.0760651	141.777	0.494154
Contig2280	no hit	126.946	0.0806694	204.192	0.0214692	171.239	0.080577
Contig5770	Contig5770 : tr|B2ANW3|B2ANW3_PODAN Predicted CDS Pa_7_1240	657.536	0.0105518	440.22	0.123997	176.876	0.857537
comp196424_c0_seq1	no hit	139.86	0.0731884	172.28	0.0498216	176.982	0.27836
comp6267_c0_seq3 #or# comp6267_c0_seq4	comp6267_c0_seq3 : sp|P0C1B1|CBK1_EMENI Serine/threonine-protein kinase cbk1 #or# comp6267_c0_seq4 : sp|P0C1B1|CBK1_EMENI Serine/threonine-protein kinase cbk1	357.264	0.0237271	78.9704	1	186.02	0.859913
comp5876_c1_seq1	comp5876_c1_seq1 : tr|B2WFM8|B2WFM8_PYRTR Cholinesterase	691.878	0.0146848	532.472	0.0973434	247.176	1
Contig13091	no hit	635.467	0.0146848	340.953	1	310.575	0.19448
comp3641_c0_seq1	comp3641_c0_seq1 : tr|J5K4G8|J5K4G8_BEAB2 Very large low complexity protein	438.942	0.0283326	216.159	0.206857	366.898	0.283816
Contig13146	no hit	333.392	0.726828	429.79	0.0187485	402.304	0.0200425
Contig12940	Contig12940 : sp|P29138|CUDP_METAN Cuticle-degrading protease	2478.24	0.0153642	1993.4	0.126568	1454.42	1
comp104344_c0_seq1	comp104344_c0_seq1: tr|G7X512|G7X512_ASPKW Phospholipase D Active site motif protein	19.6578	0.0367629	3.47032	1	1.98502	1
comp276844_c0_seq1 #or# Contig2671	comp276844_c0_seq1: sp|Q25BW5|BGL1A_PHACH Beta-glucosidase 1A #or# Contig2671 : sp|Q25BW4|BGL1B_PHACH Beta-glucosidase 1B	19.7214	0.0368863	40.079	0.439898	10.2386	0.354516
comp396414_c0_seq1	no hit	17.3938	0.0485918	30.9751	0.0624767	15.6343	0.802985
comp52566_c0_seq1	no hit	12.4041	0.721531	23.9997	0.0263444	6.14293	0.926685
Contig11502	Contig11502 : tr|B8NL43|B8NL43_ASPFN Aldehyde dehydrogenase PutA	22.6472	0.0196777	13.554	0.186089	31.2697	0.754016
Contig2730	Contig2730 : sp|D7UQ40|SOL5_ALTSO Bifunctional solanapyrone synthase	24.2923	0.0145373	10.2159	0.397433	29.2213	0.685894	PHI:1046|CTB5|ABK64182|TX:29003|Cercospora nicotianae|Reduced virulence
MACE_comp139912_c0_seq1	no hit	22.8659	0.0200491	16.4326	0.0929071	14.2709	0.208997
MACE_comp145545_c0_seq1	no hit	19.0932	0.0349293	13.359	0.182905	5.08762	1
MACE_comp166227_c0_seq1	no hit	17.3209	0.0484219	10.4457	1	21.3435	0.0708701
MACE_comp85309_c0_seq1	MACE_comp85309_c0_seq1 : gi|429241656|ref|NM_001018382.2| Schizosaccharomyces pombe 972h- RNA-binding protein Nrd1 (nrd1), mRNA	25.5729	0.0102356	20.0699	0.0507255	20.665	0.0331102
Contig3868	Contig3868 : sp|P21192|ACE2_YEAST Metallothionein expression activator	16.1039	0.0689737	19.7079	0.0498216	absent	-	PHI:331|CaACE2|EAK93180|TX:5476|Candida albicans|Loss of pathogenicity
Contig12004	Contig12004 : tr|F7W1R3|F7W1R3_SORMK WGS project CABT00000000 data, contig 2.20	124.446	0.00225445	50.2131	0.0865805	2.10475	1
Contig7805	Contig7805 : tr|B2VYD6|B2VYD6_PYRTR NACHT domain containing protein	167.646	0.0007551	142.885	0.104681	10.5242	1
Contig4805	Contig4805 : tr|B6HL18|B6HL18_PENCW Pc21g20680 protein	161.716	0.00747922	77.1594	0.902145	29.4421	1
Contig7749	Contig7749 : sp|Q9UT00|YKH3_SCHPO Uncharacterized protein PYUK71.03c	810.168	0.0669449	978.907	0.00488508	40.3486	1	PHI:175|HWP1|AAC96368|TX:5476|Candida albicans|Reduced virulence
Contig2425	no hit	235.921	0.00158618	47.3646	1	79.9197	0.129657
comp106068_c0_seq1	comp106068_c0_seq1: tr|B6HLB8|B6HLB8_PENCW Pc21g12320 protein	381.249	0.294477	549.789	0.000483651	107.586	0.633818
Contig12676	Contig12676 : tr|B2WB30|B2WB30_PYRTR X-Pro dipeptidyl-peptidase protein	26.0283	1	82.5783	0.0878781	168.853	0.00160904
Contig13264	Contig13264 : sp|A1CGD1|ABFB_ASPCL Probable alpha-N-arabinofuranosidase B	58.818	1	118.112	0.159394	171.909	0.00617267		Yes
comp125497_c0_seq1	no hit	980.102	0.00252763	580.306	1	186.664	0.911328
Contig955	no hit	0.321982	1	3.24939	1	190.58	0.000179308
comp235078_c0_seq1	no hit	647.301	0.916974	1059.45	5.7636e-07	195.856	1
Contig3517	Contig3517 : sp|Q96VA4|GLGB_ASPOR 1,4-alpha-glucan-branching enzyme	72.4518	0.280783	244.101	1	229.655	0.00513608
Contig5048	no hit	134.485	1	107.673	0.172921	254.16	0.000117529
Contig6178	Contig6178 : sp|Q7LL04|YQK1_SCHPO UPF0676 protein C1494.01	12.8235	1	18.7616	1	264.493	0.00408778
comp7456_c1_seq1 #or# comp7456_c1_seq2	comp7456_c1_seq1: sp|O13412|AREA_ASPNG Nitrogen regulatory protein areA #or# comp7456_c1_seq2	190.403	0.211442	98.1779	0.265012	275.785	0.00125256	PHI:287|CLNR1|AAN65464|TX:290576|Colletotrichum lindemuthianum|Loss of pathogenicity
Contig12661	Contig12661 : sp|B9W4V6|APO1_AGRAE Aromatic peroxygenase	29.5818	1	225.822	0.00295942	278.383	0.703174		Yes
Contig2737	Contig2737 : tr|E3QZ83|E3QZ83_COLGM 2OG-Fe(II) oxygenase superfamily protein	22.0308	1	83.3857	1	285.545	0.0070309
Contig13025	Contig13025 : tr|K2RWF0|K2RWF0_MACPH Phospholipase D/Transphosphatidylase	232.609	1	704.168	0.557305	347.67	0.00141566
Contig12017	Contig12017 : tr|K2SYE1|K2SYE1_MACPH Monooxygenase FAD-binding protein	25.7243	1	57.6211	1	351.251	0.000536134
Contig5265	Contig5265 : sp|P12754|EI2BD_YEAST Translation initiation factor eIF-2B subunit delta	452.49	0.309598	414.835	0.000998989	394.553	0.615697	PHI:423|VAD1|AAV41010|TX:5207|Cryptococcus neoformans|Reduced virulence
Contig13143	no hit	5.51678	1	1.07191	1	420.755	0.000408558
MACE_comp21092_c0_seq1	MACE_comp21092_c0_seq1 : tr|K2RAT2|K2RAT2_MACPH Cytochrome P450	0.194156	1	149.753	1	433.824	0.00588815
Contig5147	Contig5147 : tr|E9FDN1|E9FDN1_METAR ABC transporter, putative	5.47019	1	8.89066	1	447.088	7.17355e-06
Contig13309	Contig13309 : sp|O94574|YGDH_SCHPO Putative 2-hydroxyacid dehydrogenase C1773.17c	23.3283	1	6.06502	1	547.295	0.00468142
Contig12243	Contig12243 : tr|G7XQS8|G7XQS8_ASPKW Monoxygenase	94.2227	1	146.126	1	866.911	6.15055e-08
comp8041_c1_seq1	comp8041_c1_seq1 : sp|Q9URU2|DNA2_SCHPO DNA replication ATP-dependent helicase/nuclease dna2	70.4695	1	200.13	0.949584	1591.79	9.38615e-05
comp4351_c0_seq1	comp4351_c0_seq1: tr|B2AV42|B2AV42_PODAN Predicted CDS Pa_7_4160	43.8429	1	125.075	0.514267	1718.47	4.70219e-08		Yes
Contig11716	no hit	57.1799	0.749171	181.49	0.600263	2208.66	1.83445e-07
Contig12298	Contig12298 : sp|Q2UFN3|NCB5R_ASPOR NADH-cytochrome b5 reductase 1	1145.77	3.50518e-05	160.684	0.622799	3286.73	0.0240155	PHI:500|YHB1|EAK91807|TX:5476|Candida albicans|Reduced virulence
Contig13148	Contig13148 : sp|Q01940|MALF1_MALFU Major allergen Mal f 1	41.4722	1	65.3018	1	3320.6	8.99999e-11
Contig11854	no hit	17.626	1	0.17143	1	3641.41	0.00141566
comp140688_c0_seq1	no hit	31.1366	0.479091	31.7251	0.0051845	5.64694	0.863575
comp169699_c0_seq1	no hit	66.0421	5.1183e-05	31.9288	1	14.7679	0.143626
comp217525_c0_seq1	no hit	60.6972	7.5411e-05	22.2679	0.836751	15.0803	1
comp4662_c1_seq1 #or# MACE_comp14687_c0_seq1	comp4662_c1_seq1: sp|Q4WAZ9|NRP14_ASPFU Nonribosomal peptide synthetase 14 #or# MACE_comp14687_c0_seq1	12.3406	1	18.5959	0.0694539	125.462	9.52208e-07	comp4662_c1_seq: PHI:255|FUM1 (related: FUM5)|AAD43562|TX:5127|Gibberella moniliformis|Unaffected pathogenicity
comp541008_c0_seq1	comp541008_c0_seq1 : sp|Q0CB82|BXLB_ASPTN Probable exo-1,4-beta-xylosidase bxlB	9.96074	1	28.2548	0.00960714	5.21322	0.786986
comp6720_c1_seq1	comp6720_c1_seq1 : tr|B2W3R2|B2W3R2_PYRTR Fungal specific transcription factor domain containing protein	28.3622	0.00956268	8.87415	1	17.4991	0.07975
comp88741_c0_seq1	comp88741_c0_seq1 : sp|P49426|EXG1_COCCA Glucan 1,3-beta-glucosidase	31.7797	0.00339628	10.0837	0.393708	7.07264	1
Contig13477	no hit	4.98037	1	10.1812	0.396839	48.7097	0.00768184
Contig13886 #or# Contig1536	no hit	30.0167	0.0503536	30.6131	0.00729509	12.098	0.974702
Contig2766	Contig2766 : sp|O94343|YHMA_SCHPO Uncharacterized MFS-type transporter C1271.10c	22.4285	0.488818	46.0726	0.152167	50.8783	0.00103614	PHI:737|CTB4|ABK64181|TX:29003|Cercospora nicotianae|Reduced virulence
Contig2944	Contig2944 : tr|G2YF85|G2YF85_BOTF4 Similar to transcription factor Zn, C2H2	27.5097	0.180566	38.5683	0.00177056	1.05531	1
Contig3419 #or# Contig9938	Contig3419 #or# Contig9938 : sp|O74713|HGT1_CANAX High-affinity glucose transporter	25.4907	0.898057	61.2676	0.223454	44.0569	0.00125256	Contig9938: PHI:538|FRT1|AAU87358|TX:40559|Botrytis cinerea|Unaffected pathogenicity
MACE_comp104187_c0_seq1	no hit	27.4182	0.0080599	17.0591	0.098271	21.3435	0.0708701
MACE_comp120930_c0_seq1	no hit	29.3363	0.00623976	15.2231	0.132105	3.53632	1
comp104099_c0_seq1	no hit	1.63582	1	5.17408	1	8.9954	1
comp1066_c1_seq1	no hit	3.34455	1	10.0837	0.393708	8.25355	0.463017
comp1076_c0_seq1	no hit	3.27164	1	1.80128	1	2.60661	0.778698
comp1185_c0_seq1	no hit	1.49934	1	5.40383	1	3.1026	1
comp12279_c0_seq1	comp12279_c0_seq1 : tr|B2W2T3|B2W2T3_PYRTR UBA/TS-N domain containing protein	6.6891	0.782784	1.80128	1	1.5513	1
comp123655_c0_seq1	no hit	1.63582	1	3.14307	1	18.0531	1
comp132704_c0_seq1	no hit	6.27032	0.713474	7.2051	1	7.01038	1
comp134278_c0_seq1	no hit	11.6059	0.220039	10.411	0.81266	8.19021	1
comp14408_c0_seq1	comp14408_c0_seq1 : sp|Q12701|KSG1_SCHPO Serine/threonine-protein kinase ksg1	3.20806	1	3.37281	1	3.53632	1	PHI:341|CPK1|BAD04044|TX:5462|Colletotrichum lagenarium|Loss of pathogenicity
comp146166_c0_seq1	comp146166_c0_seq1 : gi|429242947|ref|NP_594207.3| RNA-binding protein involved in export of mRNAs (predicted) [Schizosaccharomyces pombe 972h-]	4.90746	1	8.37994	0.570517	3.97004	1
comp147_c1_seq1	comp147_c1_seq1 tr|A2R3V3|A2R3V3_ASPNC Similarity to hypothetical D-alanine-D-alanine ligase B - Aquifex aeolicus	17.9491	0.0502089	18.5959	0.0694539	1.5513	1
comp150110_c0_seq1	no hit	4.84388	1	4.81211	1	5.02536	1
comp151705_c0_seq1	no hit	4.84388	1	6.84313	0.812545	2.11062	1
comp157153_c0_seq1	no hit	3.41745	1	3.24058	1	1.05531	1
comp1591_c0_seq1	comp1591_c0_seq1 : tr|E5A3Z4|E5A3Z4_LEPMJ Similar to CUE domain protein	3.41745	1	7.2051	1	28.0458	0.0200425
comp159661_c0_seq1	no hit	1.49934	1	1.66904	1	5.95507	1
comp16008_c0_seq1	comp16008_c0_seq1 : sp|Q06685|VIP1_YEAST Inositol hexakisphosphate and diphosphoinositol-pentakisphosphate kinase	4.91679	1	1.66904	1	8.68728	0.483012
comp169875_c0_seq1	comp169875_c0_seq1 : tr|B2VW73|B2VW73_PYRTR Lactose permease	1.49934	1	1.66904	1	3.04033	1
comp171900_c0_seq1	no hit	4.91679	1	1.57153	1	1.5513	1
comp171908_c0_seq1	comp171908_c0_seq1 : tr|K2RAT2|K2RAT2_MACPH Cytochrome P450	1.49934	1	8.6444	0.585914	3.97004	1
comp172090_c0_seq1	no hit	4.77098	1	26.4274	1	31.5821	0.0129831
comp173194_c0_seq1	no hit	6.762	1	3.33809	1	3.66192	0.863575
comp175334_c0_seq1	no hit	19.1568	0.241784	3.33809	1	18.3032	0.296294
comp17577_c0_seq1	no hit	24.9634	0.474469	18.9579	0.0814675	6.57665	0.987876
comp177764_c0_seq1	no hit	12.9594	0.142765	3.60255	1	3.1026	1
comp190_c0_seq2	no hit	30.4075	0.111494	5.17408	1	10.0507	1
comp19440_c0_seq1 #or# Contig10173	comp19440_c0_seq1 : sp|Q6V9D9|NU5M_PENMA NADH-ubiquinone oxidoreductase chain 5 #or# Contig10173 : sp|P03913|NU4M_ASPAM NADH-ubiquinone oxidoreductase chain 4	12.9594	0.142765	18.6934	0.0698596	10.3008	0.354752
comp19601_c0_seq1	comp19601_c0_seq1 : sp|P34237|CASP_YEAST Protein CASP	17.2574	0.269211	15.9104	1	1.05531	1
comp1963_c1_seq1	comp1963_c1_seq1 l: sp|Q12311|NTO1_YEAST NuA3 HAT complex component NTO1	6.61619	1	11.4255	0.254988	3.04033	1
comp202218_c0_seq1	no hit	9.55128	0.320333	1.66904	1	11.6643	0.396662
comp223308_c0_seq1	no hit	3.41745	1	1.66904	1	3.97004	1
comp227_c1_seq1	comp227_c1_seq1 : sp|Q12019|MDN1_YEAST Midasin	1.63582	1	1.80128	1	3.1026	1
comp231295_c0_seq1	no hit	6.41613	0.722175	3.37281	1	9.67925	0.53257
comp2352_c0_seq1 #or# Contig11506	comp2352_c0_seq1 : tr|B2VV78|B2VV78_PYRTR Ribosome production factor 1 #or# Contig11506 : tr|K2SAX0|K2SAX0_MACPH Zinc finger C2H2-type protein	1.49934	1	3.47032	1	7.63196	0.696441	comp2352_c0_seq1: PHI:476|STE11alpha|AAG30205|TX:5207|Cryptococcus neoformans|Reduced virulence
comp2394_c1_seq1	comp2394_c1_seq1 : sp|P20824|NUC1_NEUCR Phosphorus acquisition-controlling protein	11.3329	0.824728	12.08	0.810166	1.05531	1
comp241036_c0_seq1	no hit	14.4681	0.0966909	16.4326	0.0929071	13.2778	1
comp247613_c0_seq1	no hit	4.91679	1	3.33809	1	4.09565	1
comp25_c0_seq1	comp25_c0_seq1 : tr|B2W1D7|B2W1D7_PYRTR FAD binding domain containing protein	1.49934	1	1.66904	1	1.5513	1	PHI:1046|CTB5|ABK64182|TX:29003|Cercospora nicotianae|Reduced virulence
comp254_c0_seq1	comp254_c0_seq1 : sp|Q36580|IEND1_NEUCR Probable intron-encoded endonuclease 1	7.70607	1	1.80128	1	8.68728	0.483012
comp259133_c0_seq1	no hit	14.3858	0.117265	6.84313	0.812545	6.57665	0.987876
comp262495_c0_seq1	no hit	3.41745	1	1.80128	1	1.5513	1
comp272244_c0_seq1	no hit	6.20674	1	3.47032	1	10.9804	1
comp289043_c0_seq1 #or# Contig11781	comp289043_c0_seq1 : tr|F7VNV2|F7VNV2_SORMK WGS project CABT00000000 data, contig 2.2 #or# Contig11781	3.27164	1	5.17408	1	1.5513	1
comp295004_c0_seq1	comp295004_c0_seq1 : sp|Q2UR38|XYND_ASPOR Exo-1,4-beta-xylosidase xlnD	11.0506	0.209128	3.37281	1	1.98502	1
comp295774_c0_seq1	comp295774_c0_seq1 : tr|E5ADK6|E5ADK6_LEPMJ Similar to polyketide synthase	4.63449	1	5.04185	1	3.1026	1
comp302616_c0_seq1	no hit	6.13383	1	3.24058	1	1.98502	1
comp30799_c0_seq1	comp30799_c0_seq1 : tr|B2ANW3|B2ANW3_PODAN Predicted CDS Pa_7_1240	17.9491	0.0502089	16.9616	0.111561	22.6447	0.985994
comp317_c0_seq1	comp317_c0_seq1 : sp|O13317|TRI11_FUSSP Isotrichodermin C-15 hydroxylase	9.88783	1	3.37281	1	5.95507	1
comp321760_c0_seq1	no hit	20.1402	0.636868	4.94434	1	7.01038	1
comp322472_c0_seq1	no hit	9.97006	0.891383	8.6444	0.585914	5.64694	0.863575
comp325629_c0_seq1	no hit	2.99867	1	9.95148	0.390368	1.05531	1
comp3420_c0_seq1	no hit	1.49934	1	1.66904	1	1.98502	1
comp362816_c0_seq1	no hit	4.77098	1	11.885	0.268201	3.53632	1
comp367_c1_seq1	no hit	9.4148	0.950863	8.6444	0.585914	1.05531	1
comp37226_c0_seq1	comp37226_c0_seq1 : tr|B2AAK4|B2AAK4_PODAN Predicted CDS Pa_1_4320	14.3223	0.0952934	15.0281	0.130162	3.04033	1
comp373_c1_seq1	comp373_c1_seq1 : tr|B2WEZ9|B2WEZ9_PYRTR Protein kinase rad3	5.05327	1	3.47032	1	1.5513	1
comp37352_c0_seq1	comp37352_c0_seq1 : tr|K2RI27|K2RI27_MACPH Cytochrome P450	2.99867	1	1.57153	1	1.5513	1	PHI:438|BcBOT1 (related: CND5)|AAQ16576|TX:40559|Botrytis cinerea|Reduced virulence
comp374767_c0_seq1	no hit	4.7074	1	5.27159	1	7.19824	0.65947	PHI:786|MGG_04538|EDK05615|TX:318829|Magnaporthe oryzae|Reduced virulence
comp379102_c0_seq1	comp379102_c0_seq1: tr|B2AFT8|B2AFT8_PODAN Predicted CDS Pa_0_30	6.61619	1	3.24058	1	10.113	0.555746
comp398_c0_seq1	no hit	1.63582	1	6.48116	0.777863	5.70921	1
comp402168_c0_seq1	no hit	11.3965	0.217201	1.66904	1	2.11062	1
comp402929_c0_seq1	no hit	15.758	0.142153	1.66904	1	5.52134	1
comp4121_c0_seq1	comp4121_c0_seq1 : sp|Q0C8M3|LNKS_ASPTN Lovastatin nonaketide synthase	1.63582	1	1.80128	1	1.5513	1	PHI:55|PKS1|AAB08104|TX:5016|Cochliobolus heterostrophus|Reduced virulence
comp41291_c0_seq1	no hit	9.68777	0.324019	9.9862	0.391017	3.53632	1
comp41491_c0_seq1	no hit	13.0959	0.393657	6.7109	0.805138	2.11062	1
comp42453_c0_seq1	comp42453_c0_seq1 : sp|Q01738|CDH_PHACH Cellobiose dehydrogenase	4.7074	1	3.14307	1	3.53632	1
comp426613_c0_seq1	no hit	11.3236	0.215757	8.74191	1	2.11062	1
comp427_c0_seq1	comp427_c0_seq1 : sp|A1C995|RGLA_ASPCL Probable rhamnogalacturonate lyase A	12.8958	0.142597	13.916	0.632023	13.7116	0.934582
comp4330_c0_seq1	comp4330_c0_seq1 : tr|K2QPA0|K2QPA0_MACPH Low temperature requirement A	3.20806	1	8.54689	1	5.52134	1
comp4473_c0_seq1	comp4473_c0_seq1 : tr|K2RN51|K2RN51_MACPH Rhodanese-like protein	16.1768	0.0796301	3.24058	1	17.249	0.118042
comp449324_c0_seq1	no hit	1.63582	1	3.24058	1	2.60661	0.778698
comp452971_c0_seq1	comp452971_c0_seq1 : sp|P53753|ENG1_YEAST Endo-1,3(4)-beta-glucanase 1	3.41745	1	6.61339	0.793459	3.1026	1
comp47870_c0_seq1	comp47870_c0_seq1 : tr|B2WEZ9|B2WEZ9_PYRTR Protein kinase rad3	9.47838	0.31813	4.90962	1	5.95507	1
comp4817_c0_seq1	comp4817_c0_seq1 : tr|H6BRQ9|H6BRQ9_EXODN Cytochrome P450 monooxygenase	1.49934	1	3.37281	1	5.21322	0.786986
comp498456_c0_seq1	no hit	6.61619	1	4.7146	1	1.5513	1
comp5031_c1_seq1	comp5031_c1_seq1 : tr|B2AQ27|B2AQ27_PODAN Predicted CDS Pa_4_5530 OS=Podospora anserina (strain S / ATCC MYA-4624 / DSM 980 / FGSC 10383) PE=4 SV=1	21.0936	0.185962	10.3134	0.399845	1.5513	1
comp5037_c1_seq1	comp5037_c1_seq1 : tr|H1VEH2|H1VEH2_9PEZI FAD binding domain-containing protein (Fragment)	14.1858	0.0943617	1.80128	1	9.05766	1
comp5320_c0_seq1	comp5320_c0_seq1 : tr|G7XQS8|G7XQS8_ASPKW Monoxygenase OS=Aspergillus kawachii (strain NBRC 4308) GN=AKAW_07429 PE=4 SV=1	4.98037	1	3.47032	1	3.04033	1	PHI:413|MPD1|AAT84078|TX:13684|Stagonospora nodorum|Unaffected pathogenicity
comp5390_c0_seq1	comp5390_c0_seq1 : sp|P32327|PYC2_YEAST Pyruvate carboxylase 2	2.99867	1	11.69	0.74004	12.7829	0.185961
comp5587_c1_seq1	comp5587_c1_seq1 : sp|Q9UT61|MAN1_SCHPO Alpha-mannosidase	1.70873	1	1.66904	1	1.5513	1
comp573382_c0_seq1	no hit	6.34322	0.718449	3.24058	1	1.5513	1
comp5999_c1_seq1 #or# comp5999_c1_seq2	comp5999_c1_seq1 : tr|H1VVJ1|H1VVJ1_9PEZI Protein tyrosine phosphatase-like protein #or# comp5999_c1_seq2 : tr|H1VVJ1|H1VVJ1_9PEZI Protein tyrosine phosphatase-like protein GN=CH063_13714 PE=4 SV=1	6.20674	1	3.24058	1	3.97004	1
comp6003_c1_seq1	comp6003_c1_seq1 : sp|Q2U9J2|GPI7_ASPOR GPI ethanolamine phosphate transferase 2	12.9687	0.142765	3.37281	1	1.98502	1	PHI:259|GPI7|AAL83897|TX:5476|Candida albicans|Reduced virulence
comp628700_c0_seq1	no hit	2.99867	1	3.37281	1	1.05531	1
comp63919_c0_seq1	comp63919_c0_seq1 : sp|P38364|PID6_FUSSO Pisatin demethylase	3.41745	1	1.66904	1	5.95507	1	PHI:438|BcBOT1 (related: CND5)|AAQ16576|TX:40559|Botrytis cinerea|Reduced virulence
comp6586_c0_seq1	no hit	1.49934	1	1.80128	1	37.0423	0.102304
comp662_c0_seq1	no hit	18.022	0.0528426	5.27159	1	4.09565	1
comp7051_c0_seq1	comp7051_c0_seq1 : sp|Q9US37|YFZ4_SCHPO Uncharacterized transporter C1039.04	3.34455	1	1.57153	1	3.53632	1
comp7202_c0_seq1	comp7202_c0_seq1 : sp|Q9HFF5|PDS5_SCHPO Sister chromatid cohesion protein pds5	6.34322	0.718449	3.47032	1	5.52134	1	PHI:468|EPA1|AAQ82691|TX:5478|Candida glabrata|Reduced virulence
comp7252_c4_seq1	comp7252_c4_seq1 : tr|Q5B812|Q5B812_EMENI Patatin-like serine hydrolase, putative (AFU_orthologue; AFUA_8G06310)	11.4694	0.217201	5.04185	1	13.4614	1
comp7360_c1_seq1	comp7360_c1_seq1 : tr|F2TQG7|F2TQG7_AJEDA Integral membrane protein	6.27032	0.713474	8.54689	1	6.63892	1
comp7360_c2_seq1	comp7360_c2_seq1 : tr|F7VKN7|F7VKN7_SORMK WGS project CABT00000000 data, contig 2.1	18.1398	1	1.80128	1	6.14293	0.926685
comp75357_c0_seq1	comp75357_c0_seq1 : tr|E5AF88|E5AF88_LEPMJ Similar to beta-lactamase family protein	4.98037	1	3.47032	1	4.15791	1		Yes
comp7717_c1_seq1 #or# comp7717_c1_seq2	no hit	6.61619	1	3.47032	1	9.49138	1
comp7731_c1_seq1	comp7731_c1_seq1 : sp|O00092|PHYA_ASPFU 3-phytase A	1.49934	1	1.66904	1	1.98502	1
comp7784_c1_seq1	comp7784_c1_seq1 : sp|Q0UC19|MEP1_PHANO Extracellular metalloproteinase 1	7.90614	0.943101	6.97536	1	8.74954	0.485888
comp79036_c0_seq1	comp79036_c0_seq1 : tr|B0YCM3|B0YCM3_ASPFC Integral membrane protein (Pth11), putative	4.84388	1	6.74562	0.828275	1.98502	1	PHI:404|PTH11|AAD30436|TX:318829|Magnaporthe oryzae|Reduced virulence
comp80652_c0_seq1	no hit	9.40547	0.647605	3.33809	1	5.08762	1
comp827_c0_seq1	no hit	4.49801	1	1.80128	1	1.5513	1
comp8595_c0_seq1	comp8595_c0_seq1 : sp|Q1K615|CARD_NEUCR Beta-apo-4'-carotenal oxygenase	3.20806	1	4.90962	1	1.5513	1
comp87020_c0_seq1	comp87020_c0_seq1 : sp|Q9Y8G8|TOP2_PENCH DNA topoisomerase 2	2.99867	1	1.66904	1	3.97004	1
comp87740_c0_seq1	comp87740_c0_seq1 : sp|Q4WIT0|PLYA_ASPFU Probable pectate lyase A	4.98037	1	1.57153	1	1.05531	1	PHI:222|PELB|AAD09857|TX:5457|Colletotrichum gloeosporioides|Reduced virulence
comp8905_c0_seq1	comp8905_c0_seq1 : sp|Q08268|MCH4_YEAST Probable transporter MCH4	1.63582	1	1.80128	1	1.05531	1	PHI:812|MGG_10702|EDJ94108|TX:318829|Magnaporthe oryzae|Reduced virulence
comp93593_c0_seq1	comp93593_c0_seq1 : tr|H9CNN9|H9CNN9_9EURO RNA polymerase	7.97904	0.489349	12.0172	0.271189	6.08067	1
comp97523_c0_seq1	comp97523_c0_seq1 : tr|H6BSB8|H6BSB8_EXODN Serine/threonine kinase 16	13.0416	0.973741	6.94064	0.857934	6.57665	0.987876
Contig11518	Contig11518 : sp|O94383|SMC1_SCHPO Structural maintenance of chromosomes protein 1	1.70873	1	1.57153	1	3.53632	1	PHI:981|hopI1|AAL84247|TX:59511|Pseudomonas syringae|Effector (plant avirulence determinant)
Contig13302	no hit	10.1065	1	11.9197	0.909107	1.5513	1
Contig13448	Contig13448 : tr|K2RZD0|K2RZD0_MACPH Drug/metabolite transporter	1.49934	1	1.80128	1	27.4242	0.0258236
Contig13576	no hit	6.83491	1	16.7946	0.0961371	3.1026	1
Contig3334	Contig3334 : sp|P38866|FMO1_YEAST Thiol-specific monooxygenase	1.49934	1	3.24058	1	7.07264	1
Contig3882	Contig3882 : tr|E4ZP26|E4ZP26_LEPMJ Similar to isoflavone reductase family protein CipA	1.70873	1	1.57153	1	2.60661	0.778698
Contig4460 #or# Contig4460	Contig4460 : gi|429241719|ref|NM_001018446.2| Schizosaccharomyces pombe 972h- retromer complex subunit Vps17 (vps17), mRNA #or# Contig4460 : gi|429241719|ref|NM_001018446.2| Schizosaccharomyces pombe 972h- retromer complex subunit Vps17 (vps17), mRNA	9.54196	1	10.3134	0.399845	8.31582	1
Contig4460 #or# Contig5767	Contig4460 : gi|429241719|ref|NM_001018446.2| Schizosaccharomyces pombe 972h- retromer complex subunit Vps17 (vps17), mRNA #or# Contig5767 : sp|P38795|NADE_YEAST Glutamine-dependent NAD(+) synthetase OS=Saccharomyces cerevisiae (strain ATCC 204508 / S288c) GN=QNS1 PE=1 SV=1	17.8669	0.345911	12.802	1	19.2962	0.0899359	Contig5767: PHI:183|RBT1|AAG09787|TX:5476|Candida albicans|Reduced virulence
Contig4460 #or# MACE_comp6345_c0_seq1	Contig4460 : gi|429241719|ref|NM_001018446.2| Schizosaccharomyces pombe 972h- retromer complex subunit Vps17 (vps17), mRNA #or# MACE_comp6345_c0_seq1 : gi|429241198|ref|NM_001022578.2| Schizosaccharomyces pombe 972h- transcription factor Ste11 (ste11), mRNA	3.34455	1	4.90962	1	1.5513	1
Contig5448 #or# Contig7711 #or# Contig9365	Contig5448 : tr|K2RV67|K2RV67_MACPH Ubiquitin system component Cue #or# Contig7711 : sp|Q9HDW7|ATC2_SCHPO Calcium-transporting ATPase 2 #or# Contig9365 : sp|O94651|PEP12_SCHPO Syntaxin pep12	12.8958	0.142597	13.8813	0.722979	5.52134	1	Contig5448 :PHI:468|EPA1|AAQ82691|TX:5478|Candida glabrata|Reduced virulence
Contig7931	Contig7931 : tr|B6H933|B6H933_PENCW Pc16g10260 protein	4.98037	1	1.80128	1	4.65389	1
MACE_comp157363_c0_seq1	no hit	19.1568	0.241784	8.6444	0.585914	7.01038	1
MACE_comp202669_c0_seq1	no hit	8.12485	1	17.2888	0.329509	6.14293	0.926685
MACE_comp228477_c0_seq1	no hit	5.05327	1	5.00713	1	1.05531	1
comp135715_c0_seq1	no hit	absent	-	3.24058	1	1.5513	1
comp136998_c0_seq1	comp136998_c0_seq1 : sp|A1D5W1|ABNA_NEOFI Probable arabinan endo-1,5-alpha-L-arabinosidase A	absent	-	3.14307	1	1.98502	1
comp154028_c0_seq1	comp154028_c0_seq1 : tr|E5A2N5|E5A2N5_LEPMJ Similar to Rho guanyl nucleotide exchange factor	absent	-	1.80128	1	15.3895	0.100439
comp176899_c0_seq1	no hit	absent	-	3.33809	1	6.76452	1
comp196285_c0_seq1	comp196285_c0_seq1: gi|403168298|ref|XM_003327915.2| Puccinia graminis f. sp. tritici CRL 75-36-700-3 chitin synthase (PGTG_08730), mRNA	absent	-	3.47032	1	4.59163	1
comp228611_c0_seq1	no hit	absent	-	10.3482	1	1.98502	1
comp237217_c0_seq1	no hit	absent	-	1.66904	1	8.12795	0.741514
comp240687_c0_seq1	no hit	absent	-	1.80128	1	2.60661	0.778698
comp244701_c0_seq1	no hit	absent	-	1.57153	1	1.5513	1
comp3549_c0_seq1	comp3549_c0_seq1 : sp|P87131|CYSK2_SCHPO Cysteine synthase 2	absent	-	5.13936	1	7.01038	1
comp39533_c0_seq1	comp39533_c0_seq1 : sp|Q12436|ZRT2_YEAST Zinc-regulated transporter 2	absent	-	1.66904	1	3.53632	1
comp427_c1_seq1	no hit	absent	-	1.80128	1	1.5513	1
comp510718_c0_seq1	no hit	absent	-	1.57153	1	5.02536	1
comp55006_c0_seq1	comp55006_c0_seq1 : sp|O93845|DPOE_EMENI DNA polymerase epsilon catalytic subunit A	absent	-	3.37281	1	1.5513	1
comp55116_c0_seq1	no hit	absent	-	3.33809	1	1.98502	1
comp5603_c1_seq1	no hit	absent	-	3.60255	1	1.5513	1
comp56538_c0_seq1	comp56538_c0_seq1 : sp|O13317|TRI11_FUSSP Isotrichodermin C-15 hydroxylase	absent	-	1.80128	1	8.93848	1	PHI:438|BcBOT1 (related: CND5)|AAQ16576|TX:40559|Botrytis cinerea|Reduced virulence
comp56742_c0_seq1	no hit	absent	-	1.80128	1	1.5513	1
comp5864_c1_seq1	comp5864_c1_seq1 : sp|O74957|AGO1_SCHPO Protein argonaute	absent	-	6.94064	0.857934	1.98502	1
comp8438_c0_seq1	no hit	absent	-	1.66904	1	1.98502	1
comp942_c0_seq1	no hit	absent	-	1.66904	1	1.05531	1
Contig102	Contig102 : tr|K2R8J3|K2R8J3_MACPH Zinc finger C2H2-type protein (Fragment)	absent	-	1.66904	1	1.98502	1	PHI:864|ZafA|ABJ98717|TX:5085|Aspergillus fumigatus|Loss of pathogenicity
MACE_comp205165_c0_seq1	no hit	absent	-	1.66904	1	14.8302	0.144301
comp103408_c0_seq1	comp103408_c0_seq1 : gi|241993879|gb|GQ150551.1| Ascochyta rabiei non-reduced type polyketide synthase protein (PKS2) gene, partial cds	3.41745	1	absent	-	1.98502	1	PHI:40|PKS1|BAA18956|TX:5462|Colletotrichum lagenarium|Reduced virulence
comp103478_c0_seq1	no hit	3.20806	1	absent	-	2.60661	0.778698
comp125838_c0_seq1	no hit	2.99867	1	absent	-	4.09565	1
comp14444_c0_seq1	comp14444_c0_seq1 : sp|Q02630|NU116_YEAST Nucleoporin NUP116/NSP116	3.20806	1	absent	-	1.5513	1		Yes
comp16167_c0_seq1	comp16167_c0_seq1 : sp|O94600|TTI1_SCHPO TEL2-interacting protein 1	3.20806	1	absent	-	1.98502	1
comp168563_c0_seq1	no hit	4.49801	1	absent	-	1.98502	1
comp169562_c0_seq1	no hit	1.49934	1	absent	-	3.1026	1
comp171803_c0_seq1	no hit	1.49934	1	absent	-	1.98502	1
comp198753_c0_seq1	no hit	4.49801	1	absent	-	6.63892	1
comp2015_c0_seq1	comp2015_c0_seq1 : sp|O14305|SID1_SCHPO Serine/threonine-protein kinase sid1	3.41745	1	absent	-	3.97004	1	PHI:528|CLA4|AAT39367|TX:5270|Ustilago maydis|Loss of pathogenicity
comp201512_c0_seq1	no hit	3.13516	1	absent	-	1.98502	1
comp210626_c0_seq1	no hit	4.49801	1	absent	-	8.12795	0.741514
comp275731_c0_seq1	no hit	3.13516	1	absent	-	1.98502	1
comp284240_c0_seq1	no hit	1.70873	1	absent	-	1.05531	1
comp316155_c0_seq1	comp316155_c0_seq1 : tr|C5K3W5|C5K3W5_AJEDS Ankyrin repeat protein	1.49934	1	absent	-	2.60661	0.778698
comp33106_c0_seq1	comp33106_c0_seq1 : sp|Q2UMR9|IML1_ASPOR Vacuolar membrane-associated protein iml1	4.91679	1	absent	-	5.52134	1
comp368685_c0_seq1	comp368685_c0_seq1 : sp|B9W4V8|APO1_COPRA Aromatic peroxygenase (Fragments)	1.49934	1	absent	-	1.5513	1
comp3696_c0_seq1	comp3696_c0_seq1 : tr|B2WKB2|B2WKB2_PYRTR DNA repair and recombination protein RAD26	8.54363	1	absent	-	3.16594	1
comp390_c1_seq1	comp390_c1_seq1 : sp|Q92253|RCO3_NEUCR Probable glucose transporter rco-3	5.05327	1	absent	-	1.05531	1	PHI:538|FRT1|AAU87358|TX:40559|Botrytis cinerea|Unaffected pathogenicity
comp4019_c0_seq1	comp4019_c0_seq1 : sp|Q08280|BSC6_YEAST Bypass of stop codon protein 6	25.2907	0.105311	absent	-	9.80485	0.337296
comp4258_c0_seq1	comp4258_c0_seq1 : tr|B2W916|B2W916_PYRTR Flavin-binding monooxygenas	3.41745	1	absent	-	1.5513	1
comp428249_c0_seq1	no hit	1.70873	1	absent	-	3.04033	1
comp47418_c0_seq1	comp47418_c0_seq1 : sp|O94623|REV1_SCHPO DNA repair protein rev1	3.20806	1	absent	-	3.1026	1
comp49599_c0_seq1	no hit	1.49934	1	absent	-	1.05531	1
comp510516_c0_seq1	no hit	1.70873	1	absent	-	1.05531	1
comp512529_c0_seq1	no hit	1.70873	1	absent	-	1.05531	1
comp522396_c0_seq1	no hit	6.55261	0.732962	absent	-	3.53632	1
comp5370_c0_seq1	comp5370_c0_seq1 : sp|Q4WT66|NRPS1_ASPFU Nonribosomal peptide synthetase 1	3.27164	1	absent	-	1.5513	1	PHI:160|AMT|AAF01762|TX:5599|Alternaria alternata|Loss of pathogenicity
comp5567_c0_seq1	comp5567_c0_seq1 : sp|Q9URX7|ANM1_SCHPO Probable protein arginine N-methyltransferase	1.49934	1	absent	-	1.98502	1
comp6021_c1_seq1	comp6021_c1_seq1 : sp|Q7LL04|YQK1_SCHPO UPF0676 protein C1494.01	12.6135	0.140147	absent	-	3.1026	1
comp6269_c1_seq1	comp6269_c1_seq1 : tr|C8VMU5|C8VMU5_EMENI Integral membrane protein (AFU_orthologue; AFUA_5G06670)	1.49934	1	absent	-	4.65389	1
comp6689_c1_seq1 #or# Contig5953	comp6689_c1_seq1 : tr|Q4W9F3|Q4W9F3_ASPFU C6 transcription factor, putative #or# Contig5953 : sp|O14353|BPL1_SCHPO Biotin--protein ligase	6.27032	0.713474	absent	-	8.56167	1
comp6873_c2_seq1	comp6873_c2_seq1 : tr|H0EQZ4|H0EQZ4_GLAL7 Putative L-fucose-proton symporter	4.49801	1	absent	-	1.5513	1
comp74492_c0_seq1	comp74492_c0_seq1 : tr|B2VVT8|B2VVT8_PYRTR Tripeptidyl-peptidase 1	1.63582	1	absent	-	1.98502	1		Yes
comp7470_c1_seq1	comp7470_c1_seq1 : sp|O43052|RGA1_SCHPO Rho-type GTPase-activating protein 1	1.63582	1	absent	-	3.1026	1
comp7618_c0_seq1	comp7618_c0_seq1 : tr|G3JEH0|G3JEH0_CORMM DUF895 domain membrane protein	1.63582	1	absent	-	1.05531	1
comp7987_c0_seq1	comp7987_c0_seq1: tr|B6HU26|B6HU26_PENCW Pc22g13960 protein	1.49934	1	absent	-	1.5513	1	PHI:404|PTH11|AAD30436|TX:318829|Magnaporthe oryzae|Reduced virulence	SignalP-noTM
comp8430_c0_seq1	comp8430_c0_seq1 sp|Q9UTN6|SNF21_SCHPO Chromatin structure-remodeling complex subunit snf21	1.70873	1	absent	-	1.05531	1
comp8551_c0_seq1	comp8551_c0_seq1 : sp|P30316|DPOD_SCHPO DNA polymerase delta catalytic subunit	15.4757	0.62061	absent	-	2.11062	1	PHI:893|MGG_02986|EDK01543|TX:318829|Magnaporthe oryzae|Reduced virulence
comp86624_c0_seq1	comp86624_c0_seq1 : tr|G2X3Q5|G2X3Q5_VERDV Alpha-L-rhamnosidase	1.63582	1	absent	-	3.1026	1
comp8693_c0_seq1	comp8693_c0_seq1 : sp|P40902|ISP7_SCHPO Sexual differentiation process protein isp7	1.49934	1	absent	-	1.98502	1
comp8850_c0_seq1 #or# comp8850_c0_seq2	no hit	1.63582	1	absent	-	3.1026	1
Contig12990	Contig12990 : tr|K2RFF1|K2RFF1_MACPH Exodeoxyribonuclease III xth	1.63582	1	absent	-	1.5513	1
Contig8493	Contig8493 : sp|Q12151|UPC2_YEAST Sterol uptake control protein 2	18.0856	0.0503536	absent	-	7.19824	0.65947
MACE_comp272942_c0_seq1	no hit	1.70873	1	absent	-	1.98502	1
comp102418_c0_seq1	no hit	absent	-	absent	-	1.5513	1
comp104137_c0_seq1	no hit	absent	-	absent	-	3.1026	1
comp106203_c0_seq1	comp106203_c0_seq1 : sp|Q5J6J2|SCPB_TRIRU Carboxypeptidase S1 homolog B	absent	-	absent	-	1.98502	1
comp119078_c0_seq1	no hit	absent	-	absent	-	1.5513	1
comp120532_c0_seq1	comp120532_c0_seq1 : tr|B2WB36|B2WB36_PYRTR FAD binding domain containing protein	absent	-	absent	-	1.98502	1
comp126803_c0_seq1	no hit	absent	-	absent	-	4.59163	1
comp139519_c0_seq1	no hit	absent	-	absent	-	3.1026	1
comp144950_c0_seq1	no hit	absent	-	absent	-	1.5513	1
comp148700_c0_seq1	comp148700_c0_seq1 : gi|406065983|gb|JX266765.1| Botrytis sp. D09_K_A31 mrr1 (mrr1) gene, partial cds	absent	-	absent	-	1.98502	1
comp156333_c0_seq1	no hit	absent	-	absent	-	1.5513	1
comp158774_c0_seq1	no hit	absent	-	absent	-	1.5513	1
comp161119_c0_seq1	comp161119_c0_seq1 : sp|Q4WAZ9|NRP14_ASPFU Nonribosomal peptide synthetase 14	absent	-	absent	-	1.05531	1	PHI:325|ACE1|CAG28797|TX:318829|Magnaporthe oryzae|Effector (plant avirulence determinant)
comp184_c0_seq1	comp184_c0_seq1 : sp|O59726|FNX2_SCHPO Vacuolar membrane amino acid uptake transporter fnx2	absent	-	absent	-	1.05531	1
comp187079_c0_seq1	no hit	absent	-	absent	-	1.98502	1
comp198757_c0_seq1	no hit	absent	-	absent	-	1.5513	1
comp20927_c0_seq1	comp20927_c0_seq1 : sp|Q92452|GOX_TALFL Glucose oxidase	absent	-	absent	-	1.05531	1	PHI:922|um03615||TX:5270|Ustilago maydis|Unaffected pathogenicity
comp21692_c0_seq1	comp21692_c0_seq1: gi|410057373|ref|XM_003954159.1| PREDICTED: Pan troglodytes E3 SUMO-protein ligase RanBP2-like (LOC749687), partial mRNA	absent	-	absent	-	1.98502	1
comp21970_c0_seq1	comp21970_c0_seq1 ] : tr|C9K7H1|C9K7H1_ALTAL Similar to monooxygenase	absent	-	absent	-	1.98502	1	PHI:112|MAK1|AAC49410|TX:140110|Nectria haematococca (related: Fusarium solani)|Reduced virulence
comp245551_c0_seq1	no hit	absent	-	absent	-	3.97004	1
comp254022_c0_seq1	no hit	absent	-	absent	-	1.05531	1
comp32730_c0_seq1	comp32730_c0_seq1 : tr|B2WLV4|B2WLV4_PYRTR BRCT domain containing protein	absent	-	absent	-	1.98502	1
comp351038_c0_seq1	comp351038_c0_seq1 : tr|B2VR40|B2VR40_PYRTR Trichothecene 3-O-acetyltransferase	absent	-	absent	-	1.5513	1
comp357185_c0_seq1	no hit	absent	-	absent	-	1.05531	1
comp363644_c0_seq1	comp363644_c0_seq1 : sp|Q00298|CUTI_BOTFU Cutinase	absent	-	absent	-	1.05531	1	PHI:69|CUTA|CAA93255|TX:40559|Botrytis cinerea|Unaffected pathogenicity
comp371763_c0_seq1	no hit	absent	-	absent	-	1.98502	1
comp375680_c0_seq1	comp375680_c0_seq1 : sp|C8VTR6|Y0074_EMENI Putative acyl-coenzyme A synthetase	absent	-	absent	-	1.05531	1	PHI:508|AFT1|BAB69076|TX:5599|Alternaria alternata|Loss of pathogenicity
comp38726_c0_seq1	no hit	absent	-	absent	-	1.5513	1
comp417141_c0_seq1	no hit	absent	-	absent	-	5.52134	1
comp425687_c0_seq1	comp425687_c0_seq1: tr|G7Y0I0|G7Y0I0_ASPKW Similar to An03g00240 OS=Aspergillus kawachii (strain NBRC 4308) PE=4 SV=1	absent	-	absent	-	1.05531	1
comp4610_c1_seq1	comp4610_c1_seq1 : sp|O94300|YOOH_SCHPO Putative xanthine/uracil permease C887.17	absent	-	absent	-	1.5513	1
comp472122_c0_seq1	no hit	absent	-	absent	-	1.05531	1
comp4807_c0_seq1	comp4807_c0_seq1 : tr|B2AV43|B2AV43_PODAN Predicted CDS Pa_7_4150	absent	-	absent	-	1.98502	1
comp483567_c0_seq1	no hit	absent	-	absent	-	1.98502	1
comp490091_c0_seq1	comp490091_c0_seq1 : sp|O94300|YOOH_SCHPO Putative xanthine/uracil permease C887.17	absent	-	absent	-	1.98502	1
comp4986_c0_seq1	no hit	absent	-	absent	-	5.52134	1
comp505809_c0_seq1	no hit	absent	-	absent	-	1.98502	1
comp516254_c0_seq1	comp516254_c0_seq1 : tr|B6HVU5|B6HVU5_PENCW Pc22g23580 protein	absent	-	absent	-	7.50636	1
comp519937_c0_seq1	comp519937_c0_seq1 : sp|O13928|RHO3_SCHPO GTP-binding protein rho3	absent	-	absent	-	3.1026	1	PHI:1061|MgRho3|ABK60346|TX:318829|Magnaporthe oryzae|Loss of pathogenicity
comp5224_c0_seq1	no hit	absent	-	absent	-	1.05531	1
comp5224_c0_seq2	no hit	absent	-	absent	-	1.5513	1
comp525378_c0_seq1	no hit	absent	-	absent	-	1.98502	1
comp53457_c0_seq1	comp53457_c0_seq1 : sp|O43029|FAP1_SCHPO L-pipecolate oxidase	absent	-	absent	-	1.98502	1
comp55206_c0_seq1	no hit	absent	-	absent	-	5.02536	1
comp5733_c2_seq1	comp5733_c2_seq1 : sp|P22152|CRNA_EMENI Nitrate transporter	absent	-	absent	-	5.70921	1
comp581339_c0_seq1	no hit	absent	-	absent	-	3.97004	1
comp59790_c0_seq1	comp59790_c0_seq1 : tr|B2WJU8|B2WJU8_PYRTR Protein kinase domain-containing protein	absent	-	absent	-	3.97004	1
comp600996_c0_seq1	no hit	absent	-	absent	-	1.98502	1
comp6158_c1_seq1	no hit	absent	-	absent	-	1.05531	1
comp645846_c0_seq1	no hit	absent	-	absent	-	1.05531	1
comp66689_c0_seq1	no hit	absent	-	absent	-	1.98502	1
comp673_c0_seq1	no hit	absent	-	absent	-	2.60661	0.778698
comp7456_c1_seq2	no hit	absent	-	absent	-	1.05531	1
comp7582_c0_seq1 #or# Contig6925 #or# Contig9967	comp7582_c0_seq1 #or# Contig6925 #or# Contig9967 : sp|Q09743|STE16_SCHPO Protein ste16	absent	-	absent	-	1.98502	1
comp7584_c0_seq2	comp7584_c0_seq2 : tr|E3QU56|E3QU56_COLGM Carboxylesterase	absent	-	absent	-	3.97004	1
comp7717_c1_seq1	no hit	absent	-	absent	-	1.98502	1
comp7973_c1_seq1	comp7973_c1_seq1 : tr|Q5ARZ2|Q5ARZ2_EMENI Putative Zn(II)2Cys6 transcription factor (Eurofung)	absent	-	absent	-	3.1026	1
comp8105_c0_seq2	no hit	absent	-	absent	-	2.60661	0.778698
comp8313_c1_seq1	no hit	absent	-	absent	-	1.5513	1
comp83955_c0_seq1	comp83955_c0_seq1 : sp|O74957|AGO1_SCHPO Protein argonaute	absent	-	absent	-	1.5513	1
comp8418_c1_seq1	comp8418_c1_seq1 : tr|E4ZJ00|E4ZJ00_LEPMJ Similar to membrane bound C2 domain protein (Vp115)	absent	-	absent	-	1.5513	1
comp8458_c2_seq1	comp8458_c2_seq1 : sp|P48008|SPN3_SCHPO Septin homolog spn3	absent	-	absent	-	1.05531	1	PHI:282|CDC11|AAM51626|TX:5476|Candida albicans|Reduced virulence
comp8720_c0_seq3	no hit	absent	-	absent	-	3.53632	1
comp8835_c0_seq2	no hit	absent	-	absent	-	1.5513	1
Contig3078 #or# MACE_comp87707_c0_seq1	Contig3078 : sp|Q9P380|PTR2_SCHPO Probable peptide transporter ptr2 #or# MACE_comp87707_c0_seq1	absent	-	absent	-	1.98502	1
Contig7192	no hit	absent	-	absent	-	1.5513	1
Contig7259	Contig7259 : tr|G7X6H4|G7X6H4_ASPKW Similar to An04g00930	absent	-	absent	-	1.5513	1
Contig8193	Contig8193 : sp|Q09897|CHR3_SCHPO Chitin synthase regulatory factor 3	absent	-	absent	-	1.98502	1	PHI:799|MGG_03530|EDJ94565|TX:318829|Magnaporthe oryzae|Reduced virulence
comp1000_c0_seq1	no hit	6.47971	0.726828	4.81211	1	absent	-
comp105401_c0_seq1	no hit	1.63582	1	1.66904	1	absent	-
comp111200_c0_seq1	no hit	3.20806	1	13.6863	0.187295	absent	-
comp114469_c0_seq1	no hit	1.49934	1	1.66904	1	absent	-
comp1206_c0_seq1	comp1206_c0_seq1 : tr|B2B3H7|B2B3H7_PODAN Predicted CDS Pa_6_6240	3.41745	1	1.66904	1	absent	-
comp124973_c0_seq1	comp124973_c0_seq1 : tr|K2RBB1|K2RBB1_MACPH Barwin-related endoglucanase	4.84388	1	4.7146	1	absent	-
comp156563_c0_seq1	comp156563_c0_seq1 : sp|P0C1D3|CTF18_EMENI Chromosome transmission fidelity protein 18	3.34455	1	5.27159	1	absent	-
comp17_c0_seq1	comp17_c0_seq1: tr|H1V0F4|H1V0F4_9PEZI Integral membrane protein	3.20806	1	3.14307	1	absent	-
comp172239_c0_seq1	no hit	1.63582	1	3.33809	1	absent	-
comp177160_c0_seq1	comp177160_c0_seq1: sp|B8NPT0|FAEB2_ASPFN Probable feruloyl esterase B-2	16.1675	0.0689766	5.13936	1	absent	-
comp180376_c0_seq1	no hit	3.27164	1	5.17408	1	absent	-
comp197917_c0_seq1	no hit	4.7074	1	5.17408	1	absent	-
comp20038_c0_seq1	comp20038_c0_seq1 sp|Q7SBX8|CWC27_NEUCR Peptidyl-prolyl isomerase cwc-27	9.76067	0.326392	13.6863	0.187295	absent	-	PHI:277|BCP1|AAQ16572|TX:40559|Botrytis cinerea|Reduced virulence
comp207294_c0_seq1	no hit	3.13516	1	3.33809	1	absent	-
comp2144_c1_seq1	comp2144_c1_seq1 : sp|P30666|MCM3_SCHPO DNA replication licensing factor mcm3	6.61619	1	3.47032	1	absent	-
comp2224_c0_seq1	comp2224_c0_seq1 : sp|P24031|PPA3_YEAST Constitutive acid phosphatase	3.20806	1	8.05269	0.857934	absent	-
comp231008_c0_seq1	no hit	1.63582	1	3.24058	1	absent	-
comp233203_c0_seq1	no hit	1.49934	1	1.80128	1	absent	-
comp235738_c0_seq1	no hit	1.49934	1	1.80128	1	absent	-
comp249951_c0_seq1	comp249951_c0_seq1 : tr|E4ZJ83|E4ZJ83_LEPMJ Similar to MFS transporter	4.84388	1	4.90962	1	absent	-	PHI:60|TOXA|AAB36607|TX:5017|Cochliobolus carbonum|Lethal
comp250121_c0_seq1	comp250121_c0_seq1 : tr|G7Y1Y4|G7Y1Y4_ASPKW Similar to An08g12160	1.49934	1	3.60255	1	absent	-
comp259307_c0_seq1	comp259307_c0_seq1 : tr|E4ZH24|E4ZH24_LEPMJ Similar to putative non-ribosomal peptide synthase	1.49934	1	3.24058	1	absent	-
comp260251_c0_seq1	no hit	1.49934	1	5.13936	1	absent	-
comp293216_c0_seq1	comp293216_c0_seq1 : tr|K2RYP4|K2RYP4_MACPH Alcohol dehydrogenase superfamily zinc-containing	3.27164	1	1.80128	1	absent	-
comp300602_c0_seq1	no hit	1.70873	1	1.66904	1	absent	-
comp302554_c0_seq1	no hit	8.47073	1	1.57153	1	absent	-
comp311826_c0_seq1	no hit	3.20806	1	3.24058	1	absent	-
comp337528_c0_seq1	no hit	4.63449	1	5.04185	1	absent	-
comp3626_c1_seq1	comp3626_c1_seq1 : tr|B2WNR9|B2WNR9_PYRTR Histone acetyltransferase MYST2	1.70873	1	1.80128	1	absent	-
comp366387_c0_seq1	no hit	1.63582	1	1.80128	1	absent	-
comp379106_c0_seq1	no hit	8.18843	0.49687	15.0281	0.130162	absent	-
comp381717_c0_seq1	no hit	1.49934	1	3.24058	1	absent	-
comp3834_c1_seq1	comp3834_c1_seq1 : sp|O94297|OXSM_SCHPO Putative 3-oxoacyl-[acyl-carrier-protein] synthase, mitochondrial	6.41613	0.722175	3.33809	1	absent	-
comp384403_c0_seq1	no hit	3.41745	1	1.57153	1	absent	-
comp390_c0_seq1	comp390_c0_seq1 : sp|Q4U3U6|QAY_NEUAF Quinate permease	4.84388	1	1.80128	1	absent	-	PHI:538|FRT1|AAU87358|TX:40559|Botrytis cinerea|Unaffected pathogenicity
comp408_c0_seq1 #or# comp408_c0_seq2	no hit	3.27164	1	1.80128	1	absent	-
comp4100_c0_seq1	comp4100_c0_seq1 : sp|Q9Y8G7|C505_FUSOX Bifunctional P-450:NADPH-P450 reductase	1.70873	1	5.17408	1	absent	-
comp412_c0_seq1	comp412_c0_seq1 : tr|Q76G11|Q76G11_9HYPO Beta-1,3-mannanase	1.63582	1	1.57153	1	absent	-
comp419790_c0_seq1	no hit	2.99867	1	1.80128	1	absent	-
comp443227_c0_seq1	no hit	6.34322	0.718449	3.14307	1	absent	-
comp4974_c0_seq1	no hit	1.63582	1	3.47032	1	absent	-
comp51460_c0_seq1	comp51460_c0_seq1 : tr|B2W6J7|B2W6J7_PYRTR Cutinase	1.63582	1	1.57153	1	absent	-
comp53655_c0_seq1	comp53655_c0_seq1 : tr|B2ANJ8|B2ANJ8_PODAN Predicted CDS Pa_6_11070	3.27164	1	6.94064	0.857934	absent	-
comp551694_c0_seq1	no hit	4.7074	1	1.80128	1	absent	-
comp567736_c0_seq1	no hit	1.70873	1	1.57153	1	absent	-
comp571592_c0_seq1	no hit	5.12618	1	1.57153	1	absent	-
comp58328_c0_seq1	comp58328_c0_seq1 tr|K2RHE1|K2RHE1_MACPH Heterokaryon incompatibility	1.49934	1	1.80128	1	absent	-
comp6233_c1_seq1	comp6233_c1_seq1 : tr|B8LT31|B8LT31_TALSN SNF2 family helicase, putative	3.27164	1	1.66904	1	absent	-
comp7018_c0_seq1	comp7018_c0_seq1 : tr|B2W2M9|B2W2M9_PYRTR Tuberin OS=Pyrenophora tritici-repentis (strain Pt-1C-BFP) GN=PTRG_03677 PE=4 SV=1	1.70873	1	1.80128	1	absent	-
comp7018_c1_seq1	comp7018_c1_seq1 l: tr|E5A0G4|E5A0G4_LEPMJ Similar to tuberin OS=Leptosphaeria maculans (strain JN3 / isolate v23.1.3 / race Av1-4-5-6-7-8) GN=LEMA_P101550.1 PE=4 SV=1	4.49801	1	1.57153	1	absent	-
comp7341_c0_seq1	comp7341_c0_seq1 : sp|O60100|IMB4_SCHPO Probable importin subunit beta-4	1.70873	1	1.57153	1	absent	-
comp74182_c0_seq1	comp74182_c0_seq1 : sp|P21623|DIT1_YEAST Spore wall maturation protein DIT1	1.70873	1	1.80128	1	absent	-	PHI:867|MgAtr7|ABN41482|TX:54734|Mycosphaerella graminicola|Unaffected pathogenicity
comp7595_c1_seq1	comp7595_c1_seq1 : sp|P87110|ITR2_SCHPO Myo-inositol transporter 2	1.49934	1	1.80128	1	absent	-	PHI:538|FRT1|AAU87358|TX:40559|Botrytis cinerea|Unaffected pathogenicity
comp7751_c1_seq1	comp7751_c1_seq1: sp|P33892|GCN1_YEAST Translational activator GCN1	1.49934	1	1.57153	1	absent	-
comp825_c0_seq1	no hit	4.84388	1	3.33809	1	absent	-
comp8662_c0_seq2	comp8662_c0_seq2: tr|F7W147|F7W147_SORMK WGS project CABT00000000 data, contig 2.18	1.63582	1	3.47032	1	absent	-
Contig2749	Contig2749 : tr|B2W4Z6|B2W4Z6_PYRTR Galactan 1,3-beta-galactosidase	1.63582	1	1.66904	1	absent	-
Contig3841	Contig3841 : tr|B2WMH3|B2WMH3_PYRTR MOSC domain containing protein	1.49934	1	1.80128	1	absent	-
Contig6079	Contig6079 : sp|Q9Y7L2|BIN3D_SCHPO Probable RNA methyltransferase C2A9.10	4.7074	1	6.48116	0.777863	absent	-
Contig7297 #or# Contig7998 #or# Contig8328	Contig7297 : sp|Q4WAZ9|NRP14_ASPFU Nonribosomal peptide synthetase 14 #or# Contig7998 : tr|B8MBC2|B8MBC2_TALSN Endoglucanase, putative #or# Contig8328 : sp|Q4WAZ9|NRP14_ASPFU Nonribosomal peptide synthetase 14	1.63582	1	1.57153	1	absent	-	Contig8328: PHI:55|PKS1|AAB08104|TX:5016|Cochliobolus heterostrophus|Reduced virulence
Contig7530	Contig7530 : sp|O74852|YQ92_SCHPO Uncharacterized MFS-type transporter C18.02	3.34455	1	15.6198	0.902145	absent	-
MACE_comp124038_c0_seq1	MACE_comp124038_c0_seq1 : tr|B2VWC5|B2VWC5_PYRTR RSC complex subunit Rsc9	1.70873	1	1.80128	1	absent	-
MACE_comp236772_c0_seq1	no hit	6.762	1	8.41466	0.572017	absent	-
comp110071_c0_seq1	no hit	absent	-	1.80128	1	absent	-
comp1302_c0_seq1	no hit	absent	-	1.57153	1	absent	-
comp148718_c0_seq1	no hit	absent	-	1.66904	1	absent	-
comp15739_c0_seq1 #or# Contig5854	comp15739_c0_seq1 : sp|P80235|CACM_YEAST Putative mitochondrial carnitine O-acetyltransferase #or# Contig5854 : sp|Q4P9K9|CHS8_USTMA Chitin synthase 8	absent	-	3.60255	1	absent	-	Contig5854: PHI:390|WdCHS5|AAL79830|TX:5970|Wangiella (Exophiala) dermatitidis|Reduced virulence
comp182088_c0_seq1	no hit	absent	-	1.80128	1	absent	-
comp207845_c0_seq1	comp207845_c0_seq1 : tr|B2W0G4|B2W0G4_PYRTR Zinc-binding dehydrogenase family oxidoreductase	absent	-	1.66904	1	absent	-
comp209205_c0_seq1	no hit	absent	-	3.60255	1	absent	-
comp214_c0_seq1 #or# Contig12347	no hit	absent	-	1.80128	1	absent	-
comp244774_c0_seq1	no hit	absent	-	1.66904	1	absent	-
comp249734_c0_seq1	comp249734_c0_seq1: tr|C5K3W5|C5K3W5_AJEDS Ankyrin repeat protein	absent	-	1.57153	1	absent	-
comp260838_c0_seq1	no hit	absent	-	3.33809	1	absent	-
comp293456_c0_seq1	no hit	absent	-	1.57153	1	absent	-
comp296342_c0_seq1	no hit	absent	-	3.14307	1	absent	-
comp326_c1_seq1	comp326_c1_seq1 : sp|Q00730|STCW_EMENI Putative sterigmatocystin biosynthesis monooxygenase stcW	absent	-	3.60255	1	absent	-
comp363532_c0_seq1	no hit	absent	-	1.57153	1	absent	-
comp367041_c0_seq1	no hit	absent	-	1.57153	1	absent	-
comp3684_c0_seq1	comp3684_c0_seq1 : sp|Q74Z37|SEF1_ASHGO Putative transcription factor SEF1	absent	-	3.60255	1	absent	-		Yes
comp37486_c0_seq1	comp37486_c0_seq1 : tr|C9SNH2|C9SNH2_VERA1 SET domain-containing protein RMS1	absent	-	3.47032	1	absent	-
comp409_c0_seq1	no hit	absent	-	3.14307	1	absent	-
comp458915_c0_seq1	no hit	absent	-	1.80128	1	absent	-
comp473195_c0_seq1	no hit	absent	-	1.66904	1	absent	-
comp53211_c0_seq1	no hit	absent	-	1.80128	1	absent	-
comp555156_c0_seq1	no hit	absent	-	1.66904	1	absent	-
comp5699_c0_seq1	comp5699_c0_seq1 : sp|P49426|EXG1_COCCA Glucan 1,3-beta-glucosidase OS=Cochliobolus carbonum GN=EXG1 PE=1 SV=1	absent	-	1.66904	1	absent	-
comp582_c0_seq1	comp582_c0_seq1: tr|B2VXN9|B2VXN9_PYRTR Anucleate primary sterigmata protein B	absent	-	3.37281	1	absent	-
comp6511_c0_seq1	comp6511_c0_seq1: sp|Q9C107|MCL1_SCHPO Minichromosome loss protein 1	absent	-	3.60255	1	absent	-
comp809_c0_seq1	no hit	absent	-	3.60255	1	absent	-		Yes
comp8394_c2_seq2 #or# comp8394_c2_seq4	comp8394_c2_seq2 : sp|Q12627|DLD1_KLULA D-lactate dehydrogenase [cytochrome], mitochondrial #or# comp8394_c2_seq4 : sp|Q12627|DLD1_KLULA D-lactate dehydrogenase [cytochrome], mitochondrial	absent	-	1.80128	1	absent	-
comp9011_c1_seq2	comp9011_c1_seq2 : tr|G7XFE2|G7XFE2_ASPKW Similar to An11g09830	absent	-	1.80128	1	absent	-
Contig3865	Contig3865 : sp|Q5BD77|HOGA1_EMENI Probable 4-hydroxy-2-oxoglutarate aldolase, mitochondrial	absent	-	1.57153	1	absent	-
Contig4460 #or# Contig5767 #or# MACE_comp6345_c0_seq1	Contig4460 : gi|429241719|ref|NM_001018446.2| Schizosaccharomyces pombe 972h- retromer complex subunit Vps17 (vps17), mRNA #or# Contig5767 : sp|P38795|NADE_YEAST Glutamine-dependent NAD(+) synthetase#or# MACE_comp6345_c0_seq1 gi|429241198|ref|NM_001022578.2| Schizosaccharomyces pombe 972h- transcription factor Ste11 (ste11), mRNA e-value: 1e-05 blast score: 50.1	absent	-	1.80128	1	absent	-	Contig5767: PHI:183|RBT1|AAG09787|TX:5476|Candida albicans|Reduced virulence
Contig7455	no hit	absent	-	3.60255	1	absent	-
Contig8054 #or# Contig8055 #or# Contig8784	Contig8054 #or# Contig8055 #or# Contig8784 : sp|P0C1I2|PPIE_RHIO9 Peptidyl-prolyl cis-trans isomerase E	absent	-	1.80128	1	absent	-
Contig8332 #or# Contig8333 #or# Contig9333	Contig8332 : tr|D4DJH0|D4DJH0_TRIVH C6 transcription factor, putative #or# Contig8333 : tr|D4DJH0|D4DJH0_TRIVH C6 transcription factor, putative #or# Contig9333 : sp|Q0U7S9|DHH1_PHANO ATP-dependent RNA helicase DHH1	absent	-	1.80128	1	absent	-
Contig8495 #or# Contig8496 #or# Contig8665	Contig8495 : tr|K2SC68|K2SC68_MACPH Mediator complex subunit Med1 metazoa/fungi #or# Contig8496 : tr|K2SC68|K2SC68_MACPH Mediator complex subunit Med1 metazoa/fungi #or# Contig8665 : sp|P25604|STP22_YEAST Suppressor protein STP22 of temperature-sensitive alpha-factor receptor and arginine permease OS=Saccharomyces cerevisiae (strain ATCC 204508 / S288c) GN=STP22 PE=1 SV=3	absent	-	3.37281	1	absent	-
comp102243_c0_seq1	no hit	1.49934	1	absent	-	absent	-
comp106359_c0_seq1	no hit	1.63582	1	absent	-	absent	-
comp110012_c0_seq1	comp110012_c0_seq1 : sp|Q4WYX7|ABNA_ASPFU Probable arabinan endo-1,5-alpha-L-arabinosidase A	3.13516	1	absent	-	absent	-
comp1137_c0_seq1	comp1137_c0_seq1 : sp|Q0C8M3|LNKS_ASPTN Lovastatin nonaketide synthase	1.49934	1	absent	-	absent	-	PHI:55|PKS1|AAB08104|TX:5016|Cochliobolus heterostrophus|Reduced virulence
comp115517_c0_seq1	comp115517_c0_seq1 : tr|B2VYD6|B2VYD6_PYRTR NACHT domain containing protein	4.49801	1	absent	-	absent	-
comp117112_c0_seq1	no hit	3.13516	1	absent	-	absent	-
comp1220_c0_seq1	no hit	1.70873	1	absent	-	absent	-
comp124661_c0_seq1 #or# Contig4609	no hit	3.27164	1	absent	-	absent	-
comp125_c0_seq1	no hit	11.4694	0.217201	absent	-	absent	-
comp128983_c0_seq1 #or# Contig2485	comp128983_c0_seq1 : tr|B6HGN3|B6HGN3_PENCW Pc20g12930 protein #or# Contig2485 : sp|O42896|YBQ3_SCHPO Uncharacterized oxidoreductase C115.03	1.63582	1	absent	-	absent	-
comp1302_c0_seq2	no hit	1.49934	1	absent	-	absent	-
comp133771_c0_seq1	no hit	1.70873	1	absent	-	absent	-
comp134906_c0_seq1	no hit	3.27164	1	absent	-	absent	-	PHI:55|PKS1|AAB08104|TX:5016|Cochliobolus heterostrophus|Reduced virulence
comp137177_c0_seq1	no hit	3.41745	1	absent	-	absent	-
comp14303_c0_seq1	comp14303_c0_seq1 : sp|P39104|PIK1_YEAST Phosphatidylinositol 4-kinase PIK1	1.70873	1	absent	-	absent	-
comp150562_c0_seq1	no hit	3.13516	1	absent	-	absent	-
comp151585_c0_seq1	no hit	2.99867	1	absent	-	absent	-
comp163097_c0_seq1	no hit	1.70873	1	absent	-	absent	-
comp181029_c0_seq1	comp181029_c0_seq1 : tr|B2AL56|B2AL56_PODAN Predicted CDS Pa_5_8790	1.49934	1	absent	-	absent	-
comp19151_c0_seq1	comp19151_c0_seq1 : tr|B2W5N5|B2W5N5_PYRTR Protein transport protein sec72	1.63582	1	absent	-	absent	-
comp195049_c0_seq1	no hit	1.63582	1	absent	-	absent	-
comp197059_c0_seq1	no hit	1.70873	1	absent	-	absent	-
comp206547_c0_seq1	no hit	1.70873	1	absent	-	absent	-
comp208943_c0_seq1	no hit	2.99867	1	absent	-	absent	-	PHI:175|HWP1|AAC96368|TX:5476|Candida albicans|Reduced virulence
comp232_c1_seq1	no hit	3.13516	1	absent	-	absent	-
comp240195_c0_seq1	comp240195_c0_seq1 : sp|O94444|RPN10_SCHPO 26S proteasome regulatory subunit rpn10	1.63582	1	absent	-	absent	-
comp241066_c0_seq1	no hit	3.41745	1	absent	-	absent	-
comp243282_c0_seq1	no hit	2.99867	1	absent	-	absent	-
comp254936_c0_seq1	comp254936_c0_seq1 : tr|B2WH47|B2WH47_PYRTR Integral membrane protein	1.63582	1	absent	-	absent	-
comp263_c1_seq1	no hit	1.49934	1	absent	-	absent	-
comp28531_c0_seq1	comp28531_c0_seq1 : sp|Q10752|CDC28_SCHPO Pre-mRNA-splicing factor ATP-dependent RNA helicase-like protein cdc28	3.41745	1	absent	-	absent	-
comp289050_c0_seq1	no hit	1.70873	1	absent	-	absent	-
comp289507_c0_seq1	no hit	3.41745	1	absent	-	absent	-
comp289942_c0_seq1	no hit	1.49934	1	absent	-	absent	-
comp291817_c0_seq1	no hit	1.63582	1	absent	-	absent	-
comp297100_c0_seq1	no hit	1.63582	1	absent	-	absent	-
comp301703_c0_seq1	no hit	3.41745	1	absent	-	absent	-
comp304727_c0_seq1	comp304727_c0_seq1: sp|P50276|MUP1_YEAST High-affinity methionine permease	3.27164	1	absent	-	absent	-
comp329794_c0_seq1	comp329794_c0_seq1 : sp|O74923|YJ7D_SCHPO Uncharacterized transporter C757.13	3.13516	1	absent	-	absent	-
comp341261_c0_seq1	no hit	1.63582	1	absent	-	absent	-
comp3592_c1_seq1	comp3592_c1_seq1 : tr|B2VXV4|B2VXV4_PYRTR Ligninase LG6 OS=Pyrenophora tritici-repentis (strain Pt-1C-BFP) GN=PTRG_03350 PE=3 SV=1	3.13516	1	absent	-	absent	-
comp3641_c1_seq1	comp3641_c1_seq1 : tr|B6HGN3|B6HGN3_PENCW Pc20g12930 protein	4.63449	1	absent	-	absent	-
comp384203_c0_seq1	no hit	1.63582	1	absent	-	absent	-
comp401026_c0_seq1	no hit	4.7074	1	absent	-	absent	-
comp414684_c0_seq1	no hit	1.49934	1	absent	-	absent	-
comp416_c1_seq1	comp416_c1_seq1 : tr|B6H199|B6H199_PENCW Pc13g00930 protein	1.63582	1	absent	-	absent	-
comp446_c0_seq1	comp446_c0_seq1 : tr|B2VWC1|B2VWC1_PYRTR Acetylcholinesterase	1.63582	1	absent	-	absent	-
comp482411_c0_seq1	no hit	3.34455	1	absent	-	absent	-
comp49786_c0_seq1	no hit	3.27164	1	absent	-	absent	-
comp5315_c0_seq1	no hit	1.49934	1	absent	-	absent	-
comp5599_c1_seq1	comp5599_c1_seq1: sp|Q4WUR1|PP2B_ASPFU Serine/threonine-protein phosphatase 2B catalytic subunit	3.20806	1	absent	-	absent	-	PHI:89|CNA1|AAB97372|TX:5207|Cryptococcus neoformans|Loss of pathogenicity
comp5892_c0_seq1	comp5892_c0_seq1: sp|Q10097|YAOI_SCHPO Uncharacterized transporter C11D3.18C	1.70873	1	absent	-	absent	-
comp589794_c0_seq1	comp589794_c0_seq1 : sp|Q96VB9|HSP7F_CANAL Heat shock protein homolog SSE1	1.63582	1	absent	-	absent	-
comp6054_c0_seq1	comp6054_c0_seq1: sp|Q4WBK6|PGXB_ASPFU Probable exopolygalacturonase B	3.34455	1	absent	-	absent	-	PHI:115|PGX1|AAC26146|TX:5017|Cochliobolus carbonum|Unaffected pathogenicity
comp62674_c0_seq1	no hit	2.99867	1	absent	-	absent	-
comp64267_c0_seq1	no hit	3.13516	1	absent	-	absent	-
comp671041_c0_seq1	comp671041_c0_seq1 : tr|K2R243|K2R243_MACPH CFEM domain containing protein	1.49934	1	absent	-	absent	-
comp6747_c0_seq1	comp6747_c0_seq1 : tr|E5A658|E5A658_LEPMJ Similar to TAP domain protein	3.27164	1	absent	-	absent	-
comp6753_c0_seq1	comp6753_c0_seq1 : gi|295390524|ref|NM_001177849.1| Mus musculus aspartate-beta-hydroxylase (Asph), transcript variant 3, mRNA	1.70873	1	absent	-	absent	-
comp6865_c0_seq1	comp6865_c0_seq1 : tr|E3QV58|E3QV58_COLGM GMC oxidoreductase	1.70873	1	absent	-	absent	-	PHI:922|um03615||TX:5270|Ustilago maydis|Unaffected pathogenicity
comp6881_c0_seq1	no hit	1.49934	1	absent	-	absent	-
comp6954_c0_seq1	comp6954_c0_seq1 : sp|O94512|OBP1_SCHPO Oxysterol-binding protein-like protein 1	1.70873	1	absent	-	absent	-
comp739_c0_seq1	comp739_c0_seq1 : sp|P40445|YIQ6_YEAST Uncharacterized transporter YIL166C	1.49934	1	absent	-	absent	-
comp7431_c1_seq1	comp7431_c1_seq1 : tr|B6HFH8|B6HFH8_PENCW Pc20g09770 protein	1.49934	1	absent	-	absent	-
comp7577_c0_seq1	no hit	2.99867	1	absent	-	absent	-
comp76079_c0_seq1	comp76079_c0_seq1 : tr|B2W3Q4|B2W3Q4_PYRTR Leptomycin B resistance protein pmd1	1.49934	1	absent	-	absent	-
comp76534_c0_seq1	comp76534_c0_seq1 : sp|Q9USN4|YJA1_SCHPO Uncharacterized transporter C1529.01	3.41745	1	absent	-	absent	-	PHI:511|CaNAG4|EAK93098|TX:5476|Candida albicans|Reduced virulence
comp7680_c1_seq1	comp7680_c1_seq1 : sp|B8NHY4|ORDA_ASPFN O-methylsterigmatocystin oxidoreductase	3.27164	1	absent	-	absent	-
comp7828_c0_seq1 #or# comp7828_c0_seq2	comp7828_c0_seq1 : sp|Q8NK72|RAD52_MAGO7 DNA repair and recombination protein rhm52 #or# comp7828_c0_seq2 : sp|Q9HGI2|RAD52_NEUCR DNA repair and recombination protein mus-11	2.99867	1	absent	-	absent	-		Yes
comp83230_c0_seq1	comp83230_c0_seq1 : tr|G7XXZ5|G7XXZ5_ASPKW Similar to An01g01420 OS=Aspergillus kawachii (strain NBRC 4308) PE=4 SV=1	1.63582	1	absent	-	absent	-
comp967_c0_seq1	comp967_c0_seq1 : sp|Q4WAW3|NRP13_ASPFU Nonribosomal peptide synthetase 13	3.41745	1	absent	-	absent	-	PHI:1008|NPS6|ABI51982|TX:101162|Cochliobolus miyabeanus|Reduced virulence
Contig4460 #or# MACE_comp6345_c0_seq1 #or# MACE_comp6345_c0_seq1	Contig4460 : gi|429241719|ref|NM_001018446.2| Schizosaccharomyces pombe 972h- retromer complex subunit Vps17 (vps17), mRNA #or# MACE_comp6345_c0_seq1 l : gi|429241198|ref|NM_001022578.2| Schizosaccharomyces pombe 972h- transcription factor Ste11 (ste11), mRNA e-value: 1e-05 blast score: 50.1 #or# MACE_comp6345_c0_seq1 len=225 path=[1:0-224] : gi|429241198|ref|NM_001022578.2| Schizosaccharomyces p…	1.49934	1	absent	-	absent	-
Contig5235	Contig5235 : sp|Q5AP80|WOR1_CANAL White-opaque regulator 1	1.49934	1	absent	-	absent	-	PHI:1070|MIG1|ABX79379|TX:318829|Magnaporthe oryzae|Loss of pathogenicity
Contig5390	Contig5390 : tr|D5GHT1|D5GHT1_TUBMM Whole genome shotgun sequence assembly, scaffold_41, strain Mel28	1.49934	1	absent	-	absent	-
Contig8395 #or# Contig8966	Contig8395 #or# Contig8966 : sp|Q9P5M9|MUG14_SCHPO Meiotically up-regulated gene 14 protein	1.63582	1	absent	-	absent	-
MACE_comp263_c0_seq2	no hit	4.91679	1	absent	-	absent	-
