# Supplementary material for: In planta Identification of Putative Pathogenicity Factors from the Chickpea Pathogen Ascochyta rabiei by De novo Transcriptome Sequencing Using RNA-Seq and Massive Analysis of cDNA Ends
Source: Front Microbiol. 2015 Dec 1;6:1329. doi: 10.3389/fmicb.2015.01329 (PMC4664620; doi:10.3389/fmicb.2015.01329)
Supplement: Supplementary file 8 [file DataSheet8.XLSX]

## Sheet: cluster 1
MACE_comp21092_c0_seq1

## Sheet: cluster2
MACE_comp228477_c0_seq1
MACE_comp202669_c0_seq1
MACE_comp157363_c0_seq1
Contig7931
Contig5448 #or# Contig7711 #or# Contig9365
Contig4460 #or# MACE_comp6345_c0_seq1
Contig4460 #or# Contig5767
Contig4460 #or# Contig4460
Contig3882
Contig3334
Contig13576
Contig13448
Contig13302
Contig11518
comp97523_c0_seq1
comp93593_c0_seq1
comp8905_c0_seq1
comp87740_c0_seq1
comp87020_c0_seq1
comp8595_c0_seq1
comp827_c0_seq1
comp80652_c0_seq1
comp79036_c0_seq1
comp7784_c1_seq1
comp7731_c1_seq1
comp7717_c1_seq1 #or# comp7717_c1_seq2
comp75357_c0_seq1
comp7360_c2_seq1
comp7360_c1_seq1
comp7252_c4_seq1
comp7202_c0_seq1
comp7051_c0_seq1
comp662_c0_seq1
comp6586_c0_seq1
comp63919_c0_seq1
comp628700_c0_seq1
comp6003_c1_seq1
comp5999_c1_seq1 #or# comp5999_c1_seq2
comp573382_c0_seq1
comp5587_c1_seq1
comp5390_c0_seq1
comp5320_c0_seq1
comp5037_c1_seq1
comp5031_c1_seq1
comp498456_c0_seq1
comp4817_c0_seq1
comp47870_c0_seq1
comp452971_c0_seq1
comp449324_c0_seq1
comp4473_c0_seq1
comp4330_c0_seq1
comp427_c0_seq1
comp426613_c0_seq1
comp42453_c0_seq1
comp41491_c0_seq1
comp41291_c0_seq1
comp4121_c0_seq1
comp402929_c0_seq1
comp402168_c0_seq1
comp398_c0_seq1
comp379102_c0_seq1
comp374767_c0_seq1
comp37352_c0_seq1
comp373_c1_seq1
comp37226_c0_seq1
comp367_c1_seq1
comp362816_c0_seq1
comp3420_c0_seq1
comp325629_c0_seq1
comp322472_c0_seq1
comp321760_c0_seq1
comp317_c0_seq1
comp30799_c0_seq1
comp302616_c0_seq1
comp295774_c0_seq1
comp295004_c0_seq1
comp289043_c0_seq1 #or# Contig11781
comp272244_c0_seq1
comp262495_c0_seq1
comp259133_c0_seq1
comp254_c0_seq1
comp25_c0_seq1
comp247613_c0_seq1
comp241036_c0_seq1
comp2394_c1_seq1
comp2352_c0_seq1 #or# Contig11506
comp231295_c0_seq1
comp227_c1_seq1
comp223308_c0_seq1
comp202218_c0_seq1
comp1963_c1_seq1
comp19601_c0_seq1
comp19440_c0_seq1 #or# Contig10173
comp190_c0_seq2
comp177764_c0_seq1
comp17577_c0_seq1
comp175334_c0_seq1
comp173194_c0_seq1
comp172090_c0_seq1
comp171908_c0_seq1
comp171900_c0_seq1
comp169875_c0_seq1
comp16008_c0_seq1
comp159661_c0_seq1
comp1591_c0_seq1
comp157153_c0_seq1
comp151705_c0_seq1
comp150110_c0_seq1
comp147_c1_seq1
comp146166_c0_seq1
comp14408_c0_seq1
comp134278_c0_seq1
comp132704_c0_seq1
comp123655_c0_seq1
comp12279_c0_seq1
comp1185_c0_seq1
comp1076_c0_seq1
comp1066_c1_seq1
comp104099_c0_seq1
MACE_comp120930_c0_seq1
MACE_comp104187_c0_seq1
Contig3419 #or# Contig9938
Contig2944
Contig2766
Contig13886 #or# Contig1536
Contig13477
comp88741_c0_seq1
comp6720_c1_seq1
comp541008_c0_seq1
comp4662_c1_seq1 #or# MACE_comp14687_c0_seq1
comp217525_c0_seq1
comp169699_c0_seq1
comp140688_c0_seq1
MACE_comp85309_c0_seq1
MACE_comp166227_c0_seq1
MACE_comp145545_c0_seq1
MACE_comp139912_c0_seq1
Contig2730
Contig11502
comp52566_c0_seq1
comp396414_c0_seq1
comp276844_c0_seq1 #or# Contig2671
comp104344_c0_seq1
MACE_comp151279_c0_seq1
Contig5624
Contig5418
Contig2610
Contig12166 #or# Contig12834
Contig12066
comp910_c0_seq1
comp8892_c0_seq1
comp7890_c1_seq2 #or# Contig10691
comp7344_c0_seq1
comp6443_c0_seq1
comp538566_c0_seq1
comp50928_c0_seq1
comp46589_c0_seq1
comp259313_c0_seq1
comp203056_c0_seq1
Contig12668
comp7341_c2_seq1
comp7113_c0_seq1 #or# comp7113_c0_seq2
comp254_c1_seq1
comp204834_c0_seq1
MACE_comp213533_c0_seq1
comp363790_c0_seq1
Contig628
Contig4213
Contig12585
comp7520_c0_seq1
comp5763_c0_seq1
comp7360_c1_seq1 #or# Contig12668
Contig11798
Contig10173
comp19440_c0_seq1
Contig5541
Contig1422
Contig464 #or# Contig5540 #or# Contig5541
Contig5197

## Sheet: cluster3
Contig1448
Contig13793
comp196243_c0_seq1
Contig6518
Contig2700
comp229673_c0_seq1
comp98959_c0_seq1
comp132535_c0_seq1
Contig11781
Contig11497
Contig7203
Contig6588
Contig6357
MACE_comp176948_c0_seq1
comp2959_c1_seq1
Contig1474
Contig10246
MACE_comp139555_c0_seq1
Contig4316
Contig6551
Contig13677
comp63707_c0_seq1
Contig12410
Contig4464
comp8592_c1_seq1
comp4889_c0_seq1
comp73961_c0_seq1
Contig11603
Contig13009
Contig6444
comp7240_c0_seq2
Contig3868
Contig7749
comp1000_c0_seq1
comp105401_c0_seq1
comp111200_c0_seq1
comp114469_c0_seq1
comp1206_c0_seq1
comp124973_c0_seq1
comp156563_c0_seq1
comp17_c0_seq1
comp172239_c0_seq1
comp177160_c0_seq1
comp180376_c0_seq1
comp197917_c0_seq1
comp20038_c0_seq1
comp207294_c0_seq1
comp2144_c1_seq1
comp2224_c0_seq1
comp231008_c0_seq1
comp233203_c0_seq1
comp235738_c0_seq1
comp249951_c0_seq1
comp250121_c0_seq1
comp259307_c0_seq1
comp260251_c0_seq1
comp293216_c0_seq1
comp300602_c0_seq1
comp302554_c0_seq1
comp311826_c0_seq1
comp337528_c0_seq1
comp3626_c1_seq1
comp366387_c0_seq1
comp379106_c0_seq1
comp381717_c0_seq1
comp3834_c1_seq1
comp384403_c0_seq1
comp390_c0_seq1
comp408_c0_seq1 #or# comp408_c0_seq2
comp4100_c0_seq1
comp412_c0_seq1
comp419790_c0_seq1
comp443227_c0_seq1
comp4974_c0_seq1
comp51460_c0_seq1
comp53655_c0_seq1
comp551694_c0_seq1
comp567736_c0_seq1
comp571592_c0_seq1
comp58328_c0_seq1
comp6233_c1_seq1
comp7018_c0_seq1
comp7018_c1_seq1
comp7341_c0_seq1
comp74182_c0_seq1
comp7595_c1_seq1
comp7751_c1_seq1
comp825_c0_seq1
comp8662_c0_seq2
Contig2749
Contig3841
Contig6079
Contig7297 #or# Contig7998 #or# Contig8328
Contig7530
MACE_comp124038_c0_seq1
MACE_comp236772_c0_seq1

## Sheet: cluster4
MACE_comp272942_c0_seq1
Contig8493
Contig12990
comp8850_c0_seq1 #or# comp8850_c0_seq2
comp8693_c0_seq1
comp86624_c0_seq1
comp8551_c0_seq1
comp8430_c0_seq1
comp7987_c0_seq1
comp7618_c0_seq1
comp7470_c1_seq1
comp74492_c0_seq1
comp6873_c2_seq1
comp6689_c1_seq1 #or# Contig5953
comp6269_c1_seq1
comp6021_c1_seq1
comp5567_c0_seq1
comp5370_c0_seq1
comp522396_c0_seq1
comp512529_c0_seq1
comp510516_c0_seq1
comp49599_c0_seq1
comp47418_c0_seq1
comp428249_c0_seq1
comp4258_c0_seq1
comp4019_c0_seq1
comp390_c1_seq1
comp3696_c0_seq1
comp368685_c0_seq1
comp33106_c0_seq1
comp316155_c0_seq1
comp284240_c0_seq1
comp275731_c0_seq1
comp210626_c0_seq1
comp201512_c0_seq1
comp2015_c0_seq1
comp198753_c0_seq1
comp171803_c0_seq1
comp169562_c0_seq1
comp168563_c0_seq1
comp16167_c0_seq1
comp14444_c0_seq1
comp125838_c0_seq1
comp103478_c0_seq1
comp103408_c0_seq1
Contig12298
comp15760_c0_seq1
comp195593_c0_seq1
Contig3108
Contig1097
Contig13163

## Sheet: cluster5
Contig4343
Contig4795
MACE_comp7432_c0_seq1
Contig11581
Contig2280
Contig13146
comp135715_c0_seq1
comp136998_c0_seq1
comp154028_c0_seq1
comp176899_c0_seq1
comp196285_c0_seq1
comp228611_c0_seq1
comp237217_c0_seq1
comp240687_c0_seq1
comp244701_c0_seq1
comp3549_c0_seq1
comp39533_c0_seq1
comp427_c1_seq1
comp510718_c0_seq1
comp55006_c0_seq1
comp55116_c0_seq1
comp5603_c1_seq1
comp56538_c0_seq1
comp56742_c0_seq1
comp5864_c1_seq1
comp8438_c0_seq1
comp942_c0_seq1
Contig102
MACE_comp205165_c0_seq1

## Sheet: cluster6
comp12750_c0_seq1
MACE_comp263_c0_seq2
Contig8395 #or# Contig8966
Contig5390
Contig5235
Contig4460 #or# MACE_comp6345_c0_seq1 #or# MACE_comp6345_c0_seq1
comp967_c0_seq1
comp83230_c0_seq1
comp7828_c0_seq1 #or# comp7828_c0_seq2
comp7680_c1_seq1
comp76534_c0_seq1
comp76079_c0_seq1
comp7577_c0_seq1
comp7431_c1_seq1
comp739_c0_seq1
comp6954_c0_seq1
comp6881_c0_seq1
comp6865_c0_seq1
comp6753_c0_seq1
comp6747_c0_seq1
comp671041_c0_seq1
comp64267_c0_seq1
comp62674_c0_seq1
comp6054_c0_seq1
comp589794_c0_seq1
comp5892_c0_seq1
comp5599_c1_seq1
comp5315_c0_seq1
comp49786_c0_seq1
comp482411_c0_seq1
comp446_c0_seq1
comp416_c1_seq1
comp414684_c0_seq1
comp401026_c0_seq1
comp384203_c0_seq1
comp3641_c1_seq1
comp3592_c1_seq1
comp341261_c0_seq1
comp329794_c0_seq1
comp304727_c0_seq1
comp301703_c0_seq1
comp297100_c0_seq1
comp291817_c0_seq1
comp289942_c0_seq1
comp289507_c0_seq1
comp289050_c0_seq1
comp28531_c0_seq1
comp263_c1_seq1
comp254936_c0_seq1
comp243282_c0_seq1
comp241066_c0_seq1
comp240195_c0_seq1
comp232_c1_seq1
comp208943_c0_seq1
comp206547_c0_seq1
comp197059_c0_seq1
comp195049_c0_seq1
comp19151_c0_seq1
comp181029_c0_seq1
comp163097_c0_seq1
comp151585_c0_seq1
comp150562_c0_seq1
comp14303_c0_seq1
comp137177_c0_seq1
comp134906_c0_seq1
comp133771_c0_seq1
comp1302_c0_seq2
comp128983_c0_seq1 #or# Contig2485
comp125_c0_seq1
comp124661_c0_seq1 #or# Contig4609
comp1220_c0_seq1
comp117112_c0_seq1
comp115517_c0_seq1
comp1137_c0_seq1
comp110012_c0_seq1
comp106359_c0_seq1
comp102243_c0_seq1
comp125497_c0_seq1
Contig2425
Contig4805
Contig7805
Contig12004
Contig12940
comp3641_c0_seq1
Contig13091
comp5876_c1_seq1
comp6267_c0_seq3 #or# comp6267_c0_seq4
Contig5770
comp102998_c0_seq1
Contig6366
comp8120_c1_seq1
Contig13874
Contig13566
Contig8304
comp382163_c0_seq1
comp35362_c0_seq1
Contig2330
Contig12716
Contig11591
MACE_comp76062_c0_seq1
Contig8366
Contig12548
Contig11477
Contig11520
Contig3203

## Sheet: cluster7
Contig8495 #or# Contig8496 #or# Contig8665
Contig8332 #or# Contig8333 #or# Contig9333
Contig8054 #or# Contig8055 #or# Contig8784
Contig7455
Contig4460 #or# Contig5767 #or# MACE_comp6345_c0_seq1
Contig3865
comp9011_c1_seq2
comp8394_c2_seq2 #or# comp8394_c2_seq4
comp809_c0_seq1
comp6511_c0_seq1
comp582_c0_seq1
comp5699_c0_seq1
comp555156_c0_seq1
comp53211_c0_seq1
comp473195_c0_seq1
comp458915_c0_seq1
comp409_c0_seq1
comp37486_c0_seq1
comp3684_c0_seq1
comp367041_c0_seq1
comp363532_c0_seq1
comp326_c1_seq1
comp296342_c0_seq1
comp293456_c0_seq1
comp260838_c0_seq1
comp249734_c0_seq1
comp244774_c0_seq1
comp214_c0_seq1 #or# Contig12347
comp209205_c0_seq1
comp207845_c0_seq1
comp182088_c0_seq1
comp15739_c0_seq1 #or# Contig5854
comp148718_c0_seq1
comp1302_c0_seq1
comp110071_c0_seq1
Contig5265
Contig12661
comp235078_c0_seq1
comp106068_c0_seq1
comp196424_c0_seq1
comp10360_c0_seq1
comp34028_c0_seq1
Contig8025
comp411671_c0_seq1
Contig1602
comp16315_c0_seq1
comp7688_c2_seq1
comp154182_c0_seq1
comp116449_c0_seq1

## Sheet: cluster8
Contig12676
Contig13264
Contig955
Contig3517
Contig5048
Contig6178
comp7456_c1_seq1 #or# comp7456_c1_seq2
Contig2737
Contig13025
Contig12017
Contig5147
Contig13309
Contig12243
comp8041_c1_seq1
comp4351_c0_seq1
Contig11716
Contig13148
comp102418_c0_seq1
comp104137_c0_seq1
comp106203_c0_seq1
comp119078_c0_seq1
comp120532_c0_seq1
comp126803_c0_seq1
comp139519_c0_seq1
comp144950_c0_seq1
comp148700_c0_seq1
comp156333_c0_seq1
comp158774_c0_seq1
comp161119_c0_seq1
comp184_c0_seq1
comp187079_c0_seq1
comp198757_c0_seq1
comp20927_c0_seq1
comp21692_c0_seq1
comp21970_c0_seq1
comp245551_c0_seq1
comp254022_c0_seq1
comp32730_c0_seq1
comp351038_c0_seq1
comp357185_c0_seq1
comp363644_c0_seq1
comp371763_c0_seq1
comp375680_c0_seq1
comp38726_c0_seq1
comp417141_c0_seq1
comp425687_c0_seq1
comp4610_c1_seq1
comp472122_c0_seq1
comp4807_c0_seq1
comp483567_c0_seq1
comp490091_c0_seq1
comp4986_c0_seq1
comp505809_c0_seq1
comp516254_c0_seq1
comp519937_c0_seq1
comp5224_c0_seq1
comp5224_c0_seq2
comp525378_c0_seq1
comp53457_c0_seq1
comp55206_c0_seq1
comp5733_c2_seq1
comp581339_c0_seq1
comp59790_c0_seq1
comp600996_c0_seq1
comp6158_c1_seq1
comp645846_c0_seq1
comp66689_c0_seq1
comp673_c0_seq1
comp7456_c1_seq2
comp7582_c0_seq1 #or# Contig6925 #or# Contig9967
comp7584_c0_seq2
comp7717_c1_seq1
comp7973_c1_seq1
comp8105_c0_seq2
comp8313_c1_seq1
comp83955_c0_seq1
comp8418_c1_seq1
comp8458_c2_seq1
comp8720_c0_seq3
comp8835_c0_seq2
Contig3078 #or# MACE_comp87707_c0_seq1
Contig7192
Contig7259
Contig8193

## Sheet: cluster9
Contig13143
Contig11854
