# Supplementary material for: In planta Identification of Putative Pathogenicity Factors from the Chickpea Pathogen Ascochyta rabiei by De novo Transcriptome Sequencing Using RNA-Seq and Massive Analysis of cDNA Ends
Source: Front Microbiol. 2015 Dec 1;6:1329. doi: 10.3389/fmicb.2015.01329 (PMC4664620; doi:10.3389/fmicb.2015.01329)
Supplement: Supplementary file 10 [file DataSheet10.XLSX]

## Sheet: Hoja1
BlastX results of A. rabiei transcripts orthologs of those forming the Solanapyrone synthesis gene cluster in Alternaria solani
Query	Subject	% id	alignment length	mistmatches	gap openings	q.start	q.end	s.start	s.end	e-value
Contig898	AB514562-1|BAJ09784.1|461|Alternaria solani P450	93.13	466	32	1	1297	2694	1	448	0.0
comp3140_c0_seq1	AB514562-1|BAJ09784.1|461|Alternaria solani P450	100.00	21	0	0	1	63	441	461	2e-11
Contig7951	AB514562-2|BAJ09785.1|515|Alternaria solani oxidase/Diels-Alderase	98.13	267	5	0	3	803	249	515	0.0
comp8604_c1_seq1	AB514562-2|BAJ09785.1|515|Alternaria solani oxidase/Diels-Alderase	97.19	249	7	0	288	1034	1	249	2e-174
Contig470	AB514562-3|BAJ09786.1|557|Alternaria solani trascription factor	95.02	562	28	1	3195	1510	1	557	0.0
Contig8644	AB514562-6|BAJ09789.1|2641|Alternaria solani polyketide synthase	96.90	2448	56	1	442	7725	1	2448	0.0
Contig458	AB514562-6|BAJ09789.1|2641|Alternaria solani polyketide synthase	100.00	58	0	0	690	517	2584	2641	3e-32
Contig423	AB514562-5|BAJ09788.1|427|Alternaria solani O-methyltransferase	96.75	431	14	1	542	1834	1	427	0.0
